# Supplementary material for: Disease- and stage-specific alterations of the oral and fecal microbiota in Alzheimer's disease
Source: PNAS Nexus. 2023 Dec 11;3(1):pgad427. doi: 10.1093/pnasnexus/pgad427 (PMC10776369; doi:10.1093/pnasnexus/pgad427)
Supplement: pgad427_Supplementary_Data [file pgad427_supplementary_data.zip]

Archive with 21 entries (21 files):
- PNASNEXUS-PNASNEXUS-2023-00320RR-s13.xlsx
- PNASNEXUS-PNASNEXUS-2023-00320RR-s14.xlsx
- PNASNEXUS-PNASNEXUS-2023-00320RR-s15.xlsx
- PNASNEXUS-PNASNEXUS-2023-00320RR-s16.xlsx
- PNASNEXUS-PNASNEXUS-2023-00320RR-s17.xlsx
- PNASNEXUS-PNASNEXUS-2023-00320RR-s18.xlsx
- PNASNEXUS-PNASNEXUS-2023-00320RR-s19.xlsx
- PNASNEXUS-PNASNEXUS-2023-00320RR-s20.xlsx
- PNASNEXUS-PNASNEXUS-2023-00320RR-s21.xlsx
- PNASNEXUS-PNASNEXUS-2023-00320RR-s01.pdf
- PNASNEXUS-PNASNEXUS-2023-00320RR-s02.pdf
- PNASNEXUS-PNASNEXUS-2023-00320RR-s03.pdf
- PNASNEXUS-PNASNEXUS-2023-00320RR-s04.pdf
- PNASNEXUS-PNASNEXUS-2023-00320RR-s05.pdf
- PNASNEXUS-PNASNEXUS-2023-00320RR-s06.pdf
- PNASNEXUS-PNASNEXUS-2023-00320RR-s07.pdf
- PNASNEXUS-PNASNEXUS-2023-00320RR-s08.tif
- PNASNEXUS-PNASNEXUS-2023-00320RR-s09.pdf
- PNASNEXUS-PNASNEXUS-2023-00320RR-s10.tif
- PNASNEXUS-PNASNEXUS-2023-00320RR-s11.xlsx
- PNASNEXUS-PNASNEXUS-2023-00320RR-s12.xlsx
