# Supplementary material for: Disease- and stage-specific alterations of the oral and fecal microbiota in Alzheimer's disease
Source: PNAS Nexus. 2023 Dec 11;3(1):pgad427. doi: 10.1093/pnasnexus/pgad427 (PMC10776369; doi:10.1093/pnasnexus/pgad427)
Supplement: pgad427_Supplementary_Data [file pgad427_supplementary_data.zip › PNASNEXUS-PNASNEXUS-2023-00320RR-s13.xlsx]

## Sheet: Table S3 trend_analysis
Data	Direction	ID	Phylum	Family	Species	DF	R2	adj.R2	F-value	P(F)	P FDR (F)	t-value	P(t)	P FDR (t)	Spearman ρ	P (Spearman)	P FDR (Spearman)
Feces	decreasing	ASV_2335	Bacteroidetes	Bacteroidaceae	Bacteroides ovatus	1,137	0.0323462	0.0111567	3.95758	0.0486521	0.718416	-1.98937	0.0486521	0.718416	-0.155961	0.0647812	0.534622
Feces	decreasing	ASV_1125	Bacteroidetes	Bacteroidaceae	Bacteroides uncl.	1,137	0.0435403	0.0225959	5.91732	0.0162829	0.718416	-2.43256	0.0162829	0.718416	-0.129649	0.125455	0.534622
Feces	decreasing	ASV_1346	Bacteroidetes	Bacteroidaceae	Bacteroides uncl.	1,137	0.0349271	0.0137941	4.26649	0.0407557	0.718416	-2.06555	0.0407557	0.718416	-0.136511	0.106502	0.534622
Feces	decreasing	ASV_2149	Bacteroidetes	Bacteroidaceae	Bacteroides uncl.	1,137	0.0318228	0.0106218	3.96994	0.0483067	0.718416	-1.99247	0.0483067	0.718416	-0.0548459	0.518313	0.767447
Feces	decreasing	ASV_1727	Bacteroidetes	Bacteroidales uncl.	Bacteroidales uncl.	1,137	0.051138	0.03036	4.71547	0.0316143	0.718416	-2.17151	0.0316143	0.718416	-0.155961	0.0647812	0.534622
Feces	decreasing	ASV_5254	Firmicutes	Clostridiales uncl.	Clostridiales uncl.	1,137	0.0587638	0.0381528	7.37933	0.00744896	0.718416	-2.71649	0.00744896	0.718416	-0.201144	0.0167712	0.534622
Feces	decreasing	ASV_229	Firmicutes	Clostridiales uncl.	Clostridiales uncl.	1,137	0.0454187	0.0245154	5.29519	0.0228937	0.718416	-2.30113	0.0228937	0.718416	-0.113242	0.181219	0.534622
Feces	decreasing	ASV_5620	Firmicutes	Clostridiales uncl.	Clostridiales uncl.	1,137	0.0456225	0.0247237	5.12614	0.0251389	0.718416	-2.2641	0.0251389	0.718416	-0.20049	0.0171371	0.534622
Feces	decreasing	ASV_8051	Firmicutes	Clostridiales uncl.	Clostridiales uncl.	1,137	0.068684	0.0482902	5.08913	0.0256608	0.718416	-2.25591	0.0256608	0.718416	-0.125988	0.13658	0.534622
Feces	decreasing	ASV_8986	Firmicutes	Clostridiales uncl.	Clostridiales uncl.	1,137	0.0376624	0.0165893	5.00637	0.026869	0.718416	-2.23749	0.026869	0.718416	-0.180733	0.0319786	0.534622
Feces	decreasing	ASV_1112	Firmicutes	Clostridiales uncl.	Clostridiales uncl.	1,137	0.0373459	0.0162659	4.87505	0.0289108	0.718416	-2.20795	0.0289108	0.718416	-0.17881	0.033881	0.534622
Feces	decreasing	ASV_3434	Actinobacteria	Coriobacteriaceae	Coriobacteriaceae uncl.	1,137	0.0559897	0.035318	5.37396	0.0219204	0.718416	-2.31818	0.0219204	0.718416	-0.171648	0.0418317	0.534622
Feces	decreasing	ASV_22	Proteobacteria	Enterobacteriaceae	Citrobacter uncl.	1,137	0.109486	0.089986	9.4624	0.00253274	0.718416	-3.0761	0.00253274	0.718416	-0.14939	0.0770513	0.534622
Feces	decreasing	ASV_98	Proteobacteria	Enterobacteriaceae	Enterobacteriaceae uncl.	1,137	0.0352025	0.0140756	4.53219	0.0350521	0.718416	-2.12889	0.0350521	0.718416	-0.0899861	0.288613	0.534622
Feces	decreasing	ASV_117	Proteobacteria	Enterobacteriaceae	Escherichia/Shigella coli	1,137	0.0683639	0.0479631	6.4584	0.0121565	0.718416	-2.54134	0.0121565	0.718416	-0.132034	0.118595	0.534622
Feces	decreasing	ASV_3253	Firmicutes	Erysipelotrichaceae	Clostridium XVIII uncl.	1,137	0.051565	0.0307964	4.18678	0.0426531	0.718416	-2.04616	0.0426531	0.718416	-0.19934	0.0177982	0.534622
Feces	decreasing	ASV_6762	Firmicutes	Erysipelotrichaceae	Erysipelotrichaceae uncl.	1,137	0.0485138	0.0276783	5.77468	0.0175978	0.718416	-2.40306	0.0175978	0.718416	-0.17881	0.033881	0.534622
Feces	decreasing	ASV_1748	Firmicutes	Erysipelotrichaceae	Erysipelotrichaceae uncl.	1,137	0.0421171	0.0211416	4.25738	0.0409681	0.718416	-2.06334	0.0409681	0.718416	-0.127835	0.130877	0.534622
Feces	decreasing	ASV_3216	Firmicutes	Lachnospiraceae	Coprococcus uncl.	1,137	0.0676667	0.0472506	5.45814	0.0209279	0.718416	-2.33627	0.0209279	0.718416	-0.129649	0.125455	0.534622
Feces	decreasing	ASV_906	Firmicutes	Lachnospiraceae	Coprococcus uncl.	1,137	0.0619147	0.0413727	4.508	0.0355346	0.718416	-2.1232	0.0355346	0.718416	-0.0955066	0.259928	0.534622
Feces	decreasing	ASV_741	Firmicutes	Lachnospiraceae	Lachnospiraceae uncl.	1,137	0.0489223	0.0280958	3.95037	0.0488548	0.718416	-1.98755	0.0488548	0.718416	-0.107836	0.203088	0.534622
Feces	decreasing	ASV_2018	Firmicutes	Peptostreptococcaceae	Terrisporobacter uncl.	1,137	0.0703923	0.0500359	7.05705	0.00883273	0.718416	-2.65651	0.00883273	0.718416	-0.14705	0.0818509	0.534622
Feces	decreasing	ASV_179	Bacteroidetes	Porphyromonadaceae	Barnesiella uncl.	1,137	0.0690775	0.0486923	5.79033	0.0174482	0.718416	-2.40631	0.0174482	0.718416	-0.0914551	0.280782	0.534622
Feces	decreasing	ASV_504	Bacteroidetes	Porphyromonadaceae	Coprobacter uncl.	1,137	0.0582135	0.0375905	5.57094	0.0196714	0.718416	-2.36028	0.0196714	0.718416	-0.21873	0.00916645	0.534622
Feces	decreasing	ASV_1829	Bacteroidetes	Porphyromonadaceae	Odoribacter uncl.	1,137	0.0381606	0.0170984	4.98032	0.0272617	0.718416	-2.23166	0.0272617	0.718416	-0.23874	0.00435838	0.534622
Feces	decreasing	ASV_130	Bacteroidetes	Porphyromonadaceae	Parabacteroides distasonis	1,137	0.0527124	0.0319689	5.53899	0.020019	0.718416	-2.35351	0.020019	0.718416	-0.0965101	0.254932	0.534622
Feces	decreasing	ASV_1570	Bacteroidetes	Prevotellaceae	Paraprevotella uncl.	1,137	0.0342573	0.0131097	4.46077	0.0364968	0.718416	-2.11205	0.0364968	0.718416	-0.121675	0.150635	0.534622
Feces	decreasing	ASV_338	Bacteroidetes	Rikenellaceae	Alistipes massiliensis	1,137	0.0516855	0.0309195	7.31861	0.00769138	0.718416	-2.70529	0.00769138	0.718416	-0.257222	0.00207604	0.534622
Feces	decreasing	ASV_108	Bacteroidetes	Rikenellaceae	Alistipes uncl.	1,137	0.0662446	0.0457974	4.6581	0.0326503	0.718416	-2.15826	0.0326503	0.718416	-0.111897	0.18649	0.534622
Feces	decreasing	ASV_343	Bacteroidetes	Rikenellaceae	Alistipes uncl.	1,137	0.0296103	0.00836093	4.09619	0.0449242	0.718416	-2.02391	0.0449242	0.718416	-0.106508	0.20874	0.534622
Feces	decreasing	ASV_4467	Firmicutes	Ruminococcaceae	Butyricicoccus uncl.	1,137	0.0521544	0.0313986	4.51367	0.0354208	0.718416	-2.12454	0.0354208	0.718416	-0.154486	0.0673865	0.534622
Feces	decreasing	ASV_8562	Firmicutes	Ruminococcaceae	Butyricicoccus uncl.	1,137	0.0590857	0.0384818	4.33342	0.0392319	0.718416	-2.08169	0.0392319	0.718416	-0.17881	0.033881	0.534622
Feces	decreasing	ASV_547	Firmicutes	Ruminococcaceae	Faecalibacterium prausnitzii	1,137	0.0376851	0.0166126	4.90487	0.0284332	0.718416	-2.21469	0.0284332	0.718416	-0.13241	0.117539	0.534622
Feces	decreasing	ASV_1857	Firmicutes	Ruminococcaceae	Faecalibacterium uncl.	1,137	0.0407372	0.0197314	4.1266	0.044148	0.718416	-2.0314	0.044148	0.718416	-0.13734	0.104374	0.534622
Feces	decreasing	ASV_1664	Firmicutes	Ruminococcaceae	Oscillibacter uncl.	1,137	0.0390745	0.0180323	5.31019	0.0227049	0.718416	-2.30438	0.0227049	0.718416	-0.145538	0.0850755	0.534622
Feces	decreasing	ASV_1011	Firmicutes	Ruminococcaceae	Ruminococcaceae uncl.	1,137	0.0765588	0.0563375	8.64338	0.00385413	0.718416	-2.93996	0.00385413	0.718416	-0.234897	0.00505102	0.534622
Feces	decreasing	ASV_5180	Firmicutes	Ruminococcaceae	Ruminococcaceae uncl.	1,137	0.041395	0.0204036	5.18568	0.0243229	0.718416	-2.27721	0.0243229	0.718416	-0.164131	0.0517986	0.534622
Feces	decreasing	ASV_2297	Firmicutes	Ruminococcaceae	Ruminococcaceae uncl.	1,137	0.0337702	0.0126118	4.77953	0.0304983	0.718416	-2.18621	0.0304983	0.718416	-0.20049	0.0171371	0.534622
Feces	decreasing	ASV_685	Firmicutes	Ruminococcaceae	Ruminococcaceae uncl.	1,137	0.0595516	0.0389578	4.59741	0.0337854	0.718416	-2.14416	0.0337854	0.718416	-0.124573	0.141075	0.534622
Feces	decreasing	ASV_7064	Firmicutes	Ruminococcaceae	Ruminococcaceae uncl.	1,137	0.0559296	0.0352565	4.33998	0.0390858	0.718416	-2.08326	0.0390858	0.718416	-0.125988	0.13658	0.534622
Feces	decreasing	ASV_4440	Firmicutes	Ruminococcaceae	Ruminococcaceae uncl.	1,137	0.0630047	0.0424866	4.30478	0.0398766	0.718416	-2.0748	0.0398766	0.718416	-0.151266	0.0733714	0.534622
Feces	decreasing	ASV_6310	Firmicutes	Ruminococcaceae	Ruminococcaceae uncl.	1,137	0.0314553	0.0102463	4.27925	0.0404606	0.718416	-2.06863	0.0404606	0.718416	-0.161819	0.055232	0.534622
Feces	decreasing	ASV_4519	Firmicutes	Ruminococcaceae	Ruminococcaceae uncl.	1,137	0.0306342	0.00940725	4.06185	0.0458184	0.718416	-2.0154	0.0458184	0.718416	-0.146627	0.0827416	0.534622
Feces	decreasing	ASV_4601	Firmicutes	Ruminococcaceae	Subdoligranulum uncl.	1,137	0.0353933	0.0142705	4.04565	0.046247	0.718416	-2.01138	0.046247	0.718416	-0.154486	0.0673865	0.534622
Feces	decreasing	ASV_2621	Proteobacteria	Sutterellaceae	Parasutterella uncl.	1,137	0.059034	0.0384289	4.73486	0.0312721	0.718416	-2.17597	0.0312721	0.718416	-0.126888	0.133778	0.534622
Feces	decreasing	ASV_186	Proteobacteria	Sutterellaceae	Parasutterella uncl.	1,137	0.0396249	0.0185948	4.67622	0.0323192	0.718416	-2.16246	0.0323192	0.718416	-0.0550106	0.517055	0.767447
Feces	decreasing	ASV_374	Firmicutes	Veillonellaceae	Dialister invisus	1,137	0.153066	0.13452	6.2815	0.0133702	0.718416	-2.50629	0.0133702	0.718416	-0.27801	0.000844301	0.534622
Feces	decreasing	ASV_1388	Firmicutes	Veillonellaceae	Dialister uncl.	1,137	0.0610999	0.04054	4.21374	0.0420012	0.718416	-2.05274	0.0420012	0.718416	-0.180733	0.0319786	0.534622
Feces	decreasing	ASV_100	Firmicutes	Veillonellaceae	Veillonella uncl.	1,137	0.0495243	0.0287109	4.0884	0.0451255	0.718416	-2.02198	0.0451255	0.718416	-0.148997	0.0778423	0.534622
Feces	decreasing	ASV_350	Verrucomicrobia	Verrucomicrobiaceae	Akkermansia uncl.	1,137	0.0439395	0.0230039	4.75999	0.0308343	0.718416	-2.18174	0.0308343	0.718416	-0.0586618	0.489587	0.755479
Feces	increasing	ASV_5517	Bacteria uncl.	Bacteria uncl.	Bacteria uncl.	1,137	0.0467269	0.0258523	4.12688	0.0441408	0.718416	2.03147	0.0441408	0.718416	0.0897257	0.290017	0.534622
Feces	increasing	ASV_166	Bacteroidetes	Bacteroidaceae	Bacteroides fragilis	1,137	0.0411665	0.0201701	4.48588	0.0359819	0.718416	2.11799	0.0359819	0.718416	0.201984	0.0163106	0.534622
Feces	increasing	ASV_680	Bacteroidetes	Bacteroidaceae	Bacteroides ovatus	1,137	0.08429	0.0642379	5.81038	0.0172586	0.718416	2.41047	0.0172586	0.718416	0.148477	0.0788967	0.534622
Feces	increasing	ASV_26	Bacteroidetes	Bacteroidaceae	Bacteroides uncl.	1,137	0.0392329	0.0181942	4.16452	0.0431998	0.718416	2.04071	0.0431998	0.718416	0.162502	0.0541985	0.534622
Feces	increasing	ASV_3515	Bacteroidetes	Bacteroidales uncl.	Bacteroidales uncl.	1,137	0.0504938	0.0297017	4.09643	0.0449181	0.718416	2.02396	0.0449181	0.718416	0.051987	0.540386	0.767447
Feces	increasing	ASV_426	Bacteroidetes	Bacteroidetes uncl.	Bacteroidetes uncl.	1,137	0.0336327	0.0124714	4.0532	0.0460468	0.718416	2.01326	0.0460468	0.718416	0.20049	0.0171371	0.534622
Feces	increasing	ASV_2244	Proteobacteria	Burkholderiales uncl.	Burkholderiales uncl.	1,137	0.0372013	0.0161181	4.55457	0.0346118	0.718416	2.13414	0.0346118	0.718416	0.17817	0.0345361	0.534622
Feces	increasing	ASV_7542	Firmicutes	Clostridiaceae 1	Clostridium sensu stricto uncl.	1,137	0.0590041	0.0383984	4.59398	0.0338509	0.718416	2.14336	0.0338509	0.718416	0.155961	0.0647812	0.534622
Feces	increasing	ASV_2451	Firmicutes	Clostridiales Incertae Sedis XIII	Anaerovorax uncl.	1,137	0.0464597	0.0255793	3.99992	0.0474795	0.718416	1.99998	0.0474795	0.718416	0.131758	0.119372	0.534622
Feces	increasing	ASV_1575	Firmicutes	Clostridiales Incertae Sedis XIII	Anaerovorax uncl.	1,137	0.0789839	0.0588156	6.86091	0.00980297	0.718416	2.61933	0.00980297	0.718416	0.115906	0.1711	0.534622
Feces	increasing	ASV_1870	Firmicutes	Clostridiales uncl.	Clostridiales uncl.	1,137	0.0295117	0.00826008	3.99703	0.0475586	0.718416	1.99926	0.0475586	0.718416	0.136547	0.106409	0.534622
Feces	increasing	ASV_1773	Firmicutes	Clostridiales uncl.	Clostridiales uncl.	1,137	0.0554444	0.0347607	4.34209	0.0390391	0.718416	2.08377	0.0390391	0.718416	0.202791	0.0158787	0.534622
Feces	increasing	ASV_1525	Firmicutes	Clostridiales uncl.	Clostridiales uncl.	1,137	0.0361355	0.015029	4.49448	0.0358071	0.718416	2.12002	0.0358071	0.718416	0.146523	0.0829641	0.534622
Feces	increasing	ASV_2455	Firmicutes	Clostridiales uncl.	Clostridiales uncl.	1,137	0.052402	0.0316516	4.75161	0.0309795	0.718416	2.17982	0.0309795	0.718416	0.183417	0.0294754	0.534622
Feces	increasing	ASV_1182	Firmicutes	Clostridiales uncl.	Clostridiales uncl.	1,137	0.0660721	0.0456212	7.37581	0.0074628	0.718416	2.71584	0.0074628	0.718416	0.217203	0.00967749	0.534622
Feces	increasing	ASV_131	Firmicutes	Clostridiales uncl.	Clostridiales uncl.	1,137	0.0802532	0.0601128	7.52111	0.00691326	0.718416	2.74246	0.00691326	0.718416	0.222005	0.00814987	0.534622
Feces	increasing	ASV_1891	Firmicutes	Clostridiales uncl.	Clostridiales uncl.	1,137	0.0610791	0.0405188	8.85475	0.00345661	0.718416	2.97569	0.00345661	0.718416	0.211004	0.0120193	0.534622
Feces	increasing	ASV_4816	Proteobacteria	Comamonadaceae	Rhodoferax uncl.	1,137	0.0518694	0.0311074	4.3403	0.0390788	0.718416	2.08334	0.0390788	0.718416	0.205952	0.0142814	0.534622
Feces	increasing	ASV_2921	Actinobacteria	Coriobacteriaceae	Asaccharobacter uncl.	1,137	0.0447799	0.0238626	5.60851	0.0192706	0.718416	2.36823	0.0192706	0.718416	0.224559	0.00742778	0.534622
Feces	increasing	ASV_3818	Actinobacteria	Coriobacteriaceae	Coriobacteriaceae uncl.	1,137	0.0314017	0.0101915	4.34681	0.0389345	0.718416	2.0849	0.0389345	0.718416	0.173607	0.0395159	0.534622
Feces	increasing	ASV_4126	Actinobacteria	Coriobacteriaceae	Coriobacteriaceae uncl.	1,137	0.0337309	0.0125717	4.59074	0.0339128	0.718416	2.1426	0.0339128	0.718416	0.17881	0.033881	0.534622
Feces	increasing	ASV_9009	Actinobacteria	Coriobacteriaceae	Coriobacteriaceae uncl.	1,137	0.0929332	0.0730705	7.16888	0.00832467	0.718416	2.67748	0.00832467	0.718416	0.180733	0.0319786	0.534622
Feces	increasing	ASV_616	Proteobacteria	Enterobacteriaceae	Enterobacteriaceae uncl.	1,137	0.0511321	0.030354	4.55662	0.0345719	0.718416	2.13462	0.0345719	0.718416	0.202791	0.0158787	0.534622
Feces	increasing	ASV_478	Proteobacteria	Enterobacteriaceae	Escherichia/Shigella coli	1,137	0.0363154	0.0152128	4.88415	0.0287641	0.718416	2.21001	0.0287641	0.718416	0.210335	0.0122995	0.534622
Feces	increasing	ASV_344	Proteobacteria	Enterobacteriaceae	Escherichia/Shigella uncl.	1,137	0.0367039	0.0156098	4.26642	0.0407575	0.718416	2.06553	0.0407575	0.718416	0.175622	0.0372471	0.534622
Feces	increasing	ASV_5627	Firmicutes	Lachnospiraceae	Blautia uncl.	1,137	0.0356312	0.0145136	4.29803	0.04003	0.718416	2.07317	0.04003	0.718416	0.154486	0.0673865	0.534622
Feces	increasing	ASV_3475	Firmicutes	Lachnospiraceae	Coprococcus uncl.	1,137	0.0673379	0.0469146	4.24225	0.0413233	0.718416	2.05967	0.0413233	0.718416	0.0903666	0.286571	0.534622
Feces	increasing	ASV_7896	Firmicutes	Lachnospiraceae	Lachnospiraceae uncl.	1,137	0.0345179	0.0133759	4.03381	0.0465629	0.718416	2.00843	0.0465629	0.718416	0.154486	0.0673865	0.534622
Feces	increasing	ASV_6455	Firmicutes	Lachnospiraceae	Lachnospiraceae uncl.	1,137	0.0356255	0.0145079	4.19175	0.0425323	0.718416	2.04738	0.0425323	0.718416	0.107494	0.204534	0.534622
Feces	increasing	ASV_913	Firmicutes	Lachnospiraceae	Lachnospiraceae uncl.	1,137	0.0430563	0.0221013	5.59148	0.0194512	0.718416	2.36463	0.0194512	0.718416	0.142619	0.0915904	0.534622
Feces	increasing	ASV_2892	Firmicutes	Lachnospiraceae	Lachnospiraceae uncl.	1,137	0.055666	0.0349872	6.80033	0.0101245	0.718416	2.60774	0.0101245	0.718416	0.203725	0.0153917	0.534622
Feces	increasing	ASV_716	Firmicutes	Lachnospiraceae	Roseburia inulinivorans	1,137	0.0443632	0.0234368	5.92153	0.0162456	0.718416	2.43342	0.0162456	0.718416	0.184411	0.0285912	0.534622
Feces	increasing	ASV_3248	Firmicutes	Lachnospiraceae	Roseburia uncl.	1,137	0.0364293	0.0153292	4.99552	0.0270319	0.718416	2.23507	0.0270319	0.718416	0.167662	0.0468956	0.534622
Feces	increasing	ASV_1114	Bacteroidetes	Prevotellaceae	Prevotella uncl.	1,137	0.0291019	0.00784133	3.94322	0.0490568	0.718416	1.98575	0.0490568	0.718416	0.174586	0.038399	0.534622
Feces	increasing	ASV_451	Bacteroidetes	Prevotellaceae	Prevotella uncl.	1,137	0.0486701	0.0278381	5.67968	0.0185346	0.718416	2.38321	0.0185346	0.718416	0.123976	0.143007	0.534622
Feces	increasing	ASV_2158	Bacteroidetes	Rikenellaceae	Alistipes uncl.	1,137	0.0329397	0.0117632	4.40871	0.0375898	0.718416	2.09969	0.0375898	0.718416	0.180733	0.0319786	0.534622
Feces	increasing	ASV_5153	Firmicutes	Ruminococcaceae	Faecalibacterium uncl.	1,137	0.0516732	0.0309069	3.98865	0.0477888	0.718416	1.99716	0.0477888	0.718416	0.0897257	0.290017	0.534622
Feces	increasing	ASV_1452	Firmicutes	Ruminococcaceae	Flavonifractor uncl.	1,137	0.0390798	0.0180378	4.85384	0.0292556	0.718416	2.20314	0.0292556	0.718416	0.111848	0.186687	0.534622
Feces	increasing	ASV_2159	Firmicutes	Ruminococcaceae	Oscillibacter uncl.	1,137	0.0325754	0.0113909	4.11062	0.0445541	0.718416	2.02747	0.0445541	0.718416	0.136944	0.105387	0.534622
Feces	increasing	ASV_5704	Firmicutes	Ruminococcaceae	Oscillibacter uncl.	1,137	0.0420681	0.0210914	5.0475	0.0262612	0.718416	2.24666	0.0262612	0.718416	0.240408	0.00408511	0.534622
Feces	increasing	ASV_456	Firmicutes	Ruminococcaceae	Ruminococcaceae uncl.	1,137	0.0366251	0.0155293	4.61525	0.0334476	0.718416	2.14831	0.0334476	0.718416	0.202291	0.016145	0.534622
Feces	increasing	ASV_1402	Firmicutes	Ruminococcaceae	Ruminococcaceae uncl.	1,137	0.0581387	0.037514	5.03708	0.0264138	0.718416	2.24434	0.0264138	0.718416	0.137138	0.104888	0.534622
Feces	increasing	ASV_86	Proteobacteria	Sutterellaceae	Sutterella uncl.	1,137	0.0707101	0.0503606	9.20802	0.00288393	0.718416	3.03447	0.00288393	0.718416	0.306782	0.000215569	0.534622
Oral	decreasing	ASV_978	Actinobacteria	Actinomycetaceae	Actinomyces uncl.	1,71	0.127367	0.0904951	6.12499	0.0157182	0.686563	-2.47487	0.0157182	0.686563	-0.2679	0.0201379	0.676728
Oral	decreasing	ASV_773	Actinobacteria	Actinomycetaceae	Actinomyces uncl.	1,71	0.103136	0.0652399	5.92008	0.0174897	0.686563	-2.43312	0.0174897	0.686563	-0.263895	0.0221531	0.676728
Oral	decreasing	ASV_669	Actinobacteria	Actinomycetaceae	Actinomyces uncl.	1,71	0.0808107	0.0419718	5.32669	0.0239187	0.686563	-2.30796	0.0239187	0.686563	-0.2679	0.0201379	0.676728
Oral	decreasing	ASV_801	Actinobacteria	Actinomycetaceae	Actinomyces uncl.	1,71	0.0935753	0.0552757	4.37368	0.0400769	0.686563	-2.09134	0.0400769	0.686563	-0.231847	0.0453395	0.676728
Oral	decreasing	ASV_3075	Firmicutes	Bacillales Incertae Sedis XI	Gemella uncl.	1,71	0.113851	0.0764076	5.58858	0.0208173	0.686563	-2.36402	0.0208173	0.686563	-0.2679	0.0201379	0.676728
Oral	decreasing	ASV_2150	Proteobacteria	Campylobacteraceae	Campylobacter concisus	1,71	0.117905	0.0806334	6.69488	0.0117168	0.686563	-2.58745	0.0117168	0.686563	-0.282887	0.0139255	0.676728
Oral	decreasing	ASV_2766	Proteobacteria	Campylobacteraceae	Campylobacter rectus	1,71	0.0997924	0.0617555	4.45842	0.0382505	0.686563	-2.1115	0.0382505	0.686563	-0.279882	0.0150175	0.676728
Oral	decreasing	ASV_1015	Firmicutes	Carnobacteriaceae	Granulicatella elegans	1,71	0.0555624	0.0156566	4.14385	0.045519	0.686563	-2.03564	0.045519	0.686563	-0.160583	0.168735	0.676728
Oral	decreasing	ASV_7859	Actinobacteria	Coriobacteriaceae	Olsenella uli	1,71	0.10142	0.063452	4.05797	0.0477525	0.686563	-2.01444	0.0477525	0.686563	-0.165981	0.154681	0.676728
Oral	decreasing	ASV_578	Proteobacteria	Pasteurellaceae	Actinobacillus uncl.	1,71	0.113919	0.0764785	5.20679	0.0254991	0.686563	-2.28184	0.0254991	0.686563	-0.182042	0.11802	0.676728
Oral	decreasing	ASV_1293	Proteobacteria	Pasteurellaceae	Actinobacillus uncl.	1,71	0.0746945	0.035597	4.31118	0.041484	0.686563	-2.07634	0.041484	0.686563	-0.2679	0.0201379	0.676728
Oral	decreasing	ASV_734	Proteobacteria	Pasteurellaceae	Haemophilus uncl.	1,71	0.0778898	0.0389274	4.59365	0.0355182	0.686563	-2.14328	0.0355182	0.686563	-0.201856	0.0824421	0.676728
Oral	decreasing	ASV_367	Proteobacteria	Pasteurellaceae	Haemophilus uncl.	1,71	0.0951657	0.0569333	4.01441	0.0489302	0.686563	-2.0036	0.0489302	0.686563	-0.141645	0.225435	0.676728
Oral	decreasing	ASV_2586	Bacteroidetes	Prevotellaceae	Prevotella multiformis	1,71	0.0938721	0.055585	5.28761	0.0244221	0.686563	-2.29948	0.0244221	0.686563	-0.249244	0.0310508	0.676728
Oral	decreasing	ASV_3134	SR1	SR1 uncl.	SR1 uncl.	1,71	0.0598907	0.0201677	4.15505	0.0452361	0.686563	-2.03839	0.0452361	0.686563	-0.174669	0.133921	0.676728
Oral	decreasing	ASV_3349	Firmicutes	Streptococcaceae	Streptococcus tigurinus	1,71	0.106095	0.0683242	4.36863	0.0401887	0.686563	-2.09013	0.0401887	0.686563	-0.282887	0.0139255	0.676728
Oral	decreasing	ASV_89	Firmicutes	Streptococcaceae	Streptococcus uncl.	1,71	0.12369	0.0866626	6.71837	0.011577	0.686563	-2.59198	0.011577	0.686563	-0.125591	0.282985	0.676728
Oral	decreasing	ASV_348	Firmicutes	Streptococcaceae	Streptococcus uncl.	1,71	0.0728486	0.0336732	4.24371	0.0430627	0.686563	-2.06003	0.0430627	0.686563	-0.21035	0.0700768	0.676728
Oral	decreasing	ASV_3735	Firmicutes	Streptococcaceae	Streptococcus uncl.	1,71	0.0724832	0.0332923	4.11565	0.0462397	0.686563	-2.02871	0.0462397	0.686563	-0.243483	0.0352916	0.676728
Oral	decreasing	ASV_1537	Firmicutes	Streptococcaceae	Streptococcus uncl.	1,71	0.0607272	0.0210396	4.03826	0.0482815	0.686563	-2.00954	0.0482815	0.686563	-0.181137	0.11989	0.676728
Oral	decreasing	ASV_261	Firmicutes	Streptococcaceae	Streptococcus vestibularis	1,71	0.0961547	0.057964	4.29206	0.041925	0.686563	-2.07173	0.041925	0.686563	-0.178267	0.12597	0.676728
Oral	decreasing	ASV_4424	Firmicutes	Veillonellaceae	Selenomonas artemidis	1,71	0.0742984	0.0351842	4.22836	0.0434307	0.686563	-2.0563	0.0434307	0.686563	-0.216796	0.0617263	0.676728
Oral	decreasing	ASV_817	Firmicutes	Veillonellaceae	Veillonella parvula	1,71	0.1072	0.0694766	5.31258	0.0240992	0.686563	-2.3049	0.0240992	0.686563	-0.188861	0.104642	0.676728
Oral	decreasing	ASV_158	Firmicutes	Veillonellaceae	Veillonella uncl.	1,71	0.135424	0.0988929	10.2847	0.00201247	0.686563	-3.20698	0.00201247	0.686563	-0.284995	0.0132008	0.676728
Oral	decreasing	ASV_100	Firmicutes	Veillonellaceae	Veillonella uncl.	1,71	0.0978327	0.0597129	6.68024	0.011805	0.686563	-2.58462	0.011805	0.686563	-0.247096	0.0325788	0.676728
Oral	decreasing	ASV_4318	Firmicutes	Veillonellaceae	Veillonella uncl.	1,71	0.140773	0.104468	4.32151	0.0412478	0.686563	-2.07882	0.0412478	0.686563	-0.21727	0.0611449	0.676728
Oral	increasing	ASV_1316	Actinobacteria	Actinomycetaceae	Actinomyces uncl.	1,71	0.0912452	0.0528471	4.0907	0.0468877	0.686563	2.02255	0.0468877	0.686563	0.248576	0.0315198	0.676728
Oral	increasing	ASV_4544	Actinobacteria	Actinomycetaceae	Actinomyces uncl.	1,71	0.132959	0.0963235	4.51048	0.0371728	0.686563	2.12379	0.0371728	0.686563	0.231847	0.0453395	0.676728
Oral	increasing	ASV_1625	Actinobacteria	Actinomycetaceae	Actinomyces uncl.	1,71	0.114159	0.076729	5.67652	0.0198739	0.686563	2.38255	0.0198739	0.686563	0.240138	0.0379683	0.676728
Oral	increasing	ASV_6260	Firmicutes	Bacillales Incertae Sedis XI	Gemella uncl.	1,71	0.0823974	0.0436255	6.18343	0.0152484	0.686563	2.48665	0.0152484	0.686563	0.278308	0.0156183	0.676728
Oral	increasing	ASV_2874	Bacteroidetes	Bacteroidaceae	Bacteroides uncl.	1,71	0.0904778	0.0520473	7.00605	0.00999916	0.686563	2.64689	0.00999916	0.686563	0.292144	0.0109812	0.676728
Oral	increasing	ASV_7605	Proteobacteria	Campylobacteraceae	Campylobacter uncl.	1,71	0.10285	0.0649425	5.33551	0.0238067	0.686563	2.30987	0.0238067	0.686563	0.263608	0.022304	0.676728
Oral	increasing	ASV_3054	Proteobacteria	Cardiobacteriaceae	Cardiobacterium uncl.	1,71	0.0928144	0.0544827	4.83565	0.0311361	0.686563	2.19901	0.0311361	0.686563	0.197635	0.0892006	0.676728
Oral	increasing	ASV_1051	Actinobacteria	Coriobacteriaceae	Atopobium uncl.	1,71	0.0681743	0.0288013	5.0383	0.0279103	0.686563	2.24461	0.0279103	0.686563	0.195238	0.0932294	0.676728
Oral	increasing	ASV_5194	Actinobacteria	Corynebacteriaceae	Corynebacterium uncl.	1,71	0.143213	0.107011	5.72836	0.0193391	0.686563	2.3934	0.0193391	0.686563	0.155723	0.182169	0.676728
Oral	increasing	ASV_3015	Firmicutes	Erysipelotrichaceae	Solobacterium uncl.	1,71	0.139757	0.103409	4.84394	0.0309966	0.686563	2.2009	0.0309966	0.686563	0.177601	0.127412	0.676728
Oral	increasing	ASV_3244	Bacteroidetes	Flavobacteriaceae	Flavobacteriaceae uncl.	1,71	0.071425	0.0321894	4.6734	0.0340054	0.686563	2.1618	0.0340054	0.686563	0.248576	0.0315198	0.676728
Oral	increasing	ASV_4474	Fusobacteria	Fusobacteriaceae	Fusobacterium uncl.	1,71	0.0906791	0.0522571	4.72141	0.033128	0.686563	2.17288	0.033128	0.686563	0.257785	0.0255577	0.676728
Oral	increasing	ASV_1711	Fusobacteria	Leptotrichiaceae	Leptotrichia buccalis	1,71	0.116187	0.0788433	5.68249	0.0198116	0.686563	2.3838	0.0198116	0.686563	0.208617	0.0724711	0.676728
Oral	increasing	ASV_165	Proteobacteria	Neisseriaceae	Neisseria uncl.	1,71	0.154598	0.118877	6.89006	0.0106063	0.686563	2.62489	0.0106063	0.686563	0.283805	0.0136057	0.676728
Oral	increasing	ASV_5861	Bacteroidetes	Porphyromonadaceae	Odoribacter uncl.	1,71	0.0803664	0.0415086	4.19936	0.0441356	0.686563	2.04923	0.0441356	0.686563	0.231847	0.0453395	0.676728
Oral	increasing	ASV_2769	Bacteroidetes	Porphyromonadaceae	Tannerella forsythia	1,71	0.0869784	0.0484	4.72125	0.033131	0.686563	2.17284	0.033131	0.686563	0.299431	0.00906049	0.676728
Oral	increasing	ASV_1464	Bacteroidetes	Prevotellaceae	Prevotella jejuni	1,71	0.0667805	0.0273487	4.40627	0.0393638	0.686563	2.09911	0.0393638	0.686563	0.25908	0.0248013	0.676728
Oral	increasing	ASV_6978	Bacteroidetes	Prevotellaceae	Prevotella uncl.	1,71	0.0764542	0.0374311	4.03613	0.0483391	0.686563	2.00901	0.0483391	0.686563	0.278308	0.0156183	0.676728
Oral	increasing	ASV_1334	Bacteroidetes	Prevotellaceae	Prevotella uncl.	1,71	0.0650534	0.0255486	4.32747	0.0411122	0.686563	2.08026	0.0411122	0.686563	0.225345	0.0519141	0.676728
Oral	increasing	ASV_4462	Bacteroidetes	Prevotellaceae	Prevotella uncl.	1,71	0.10275	0.0648379	4.58769	0.0356341	0.686563	2.14189	0.0356341	0.686563	0.248576	0.0315198	0.676728
Oral	increasing	ASV_3631	Bacteroidetes	Prevotellaceae	Prevotella uncl.	1,71	0.179935	0.145284	5.32401	0.0239529	0.686563	2.30738	0.0239529	0.686563	0.182844	0.11638	0.676728
Oral	increasing	ASV_2004	Bacteroidetes	Prevotellaceae	Prevotella uncl.	1,71	0.178256	0.143534	6.4798	0.0130837	0.686563	2.54555	0.0130837	0.686563	0.31826	0.00539143	0.676728
Oral	increasing	ASV_4112	Spirochaetes	Spirochaetaceae	Sphaerochaeta uncl.	1,71	0.0751839	0.0361071	4.91813	0.0297775	0.686563	2.21769	0.0297775	0.686563	0.265658	0.0212459	0.676728
Oral	increasing	ASV_4215	Firmicutes	Streptococcaceae	Streptococcus anginosus	1,71	0.116764	0.079444	7.75104	0.00687535	0.686563	2.78407	0.00687535	0.686563	0.311446	0.00653005	0.676728
Oral	increasing	ASV_1226	Firmicutes	Streptococcaceae	Streptococcus mutans	1,71	0.114643	0.077234	8.91814	0.00387269	0.686563	2.98633	0.00387269	0.686563	0.261022	0.0237026	0.676728
Oral	increasing	ASV_9014	Firmicutes	Streptococcaceae	Streptococcus uncl.	1,71	0.0847047	0.0460303	4.11823	0.0461732	0.686563	2.02934	0.0461732	0.686563	0.21727	0.0611449	0.676728
Oral	increasing	ASV_7621	Firmicutes	Streptococcaceae	Streptococcus uncl.	1,71	0.156496	0.120855	4.23154	0.0433542	0.686563	2.05707	0.0433542	0.686563	0.21727	0.0611449	0.676728
Oral	increasing	ASV_1261	Firmicutes	Streptococcaceae	Streptococcus uncl.	1,71	0.101078	0.0630958	6.00401	0.0167399	0.686563	2.45031	0.0167399	0.686563	0.316603	0.00565077	0.676728
Oral	increasing	ASV_2371	Firmicutes	Streptococcaceae	Streptococcus uncl.	1,71	0.145417	0.109308	7.76215	0.00683739	0.686563	2.78606	0.00683739	0.686563	0.257785	0.0255577	0.676728
Oral	increasing	ASV_67	Firmicutes	Veillonellaceae	Dialister invisus	1,71	0.137383	0.100934	6.3632	0.013894	0.686563	2.52254	0.013894	0.686563	0.310975	0.0066161	0.676728
