# Supplementary material for: Disease- and stage-specific alterations of the oral and fecal microbiota in Alzheimer's disease
Source: PNAS Nexus. 2023 Dec 11;3(1):pgad427. doi: 10.1093/pnasnexus/pgad427 (PMC10776369; doi:10.1093/pnasnexus/pgad427)
Supplement: pgad427_Supplementary_Data [file pgad427_supplementary_data.zip › PNASNEXUS-PNASNEXUS-2023-00320RR-s14.xlsx]

## Sheet: Table S4.indicator_species
Data	Factor	Association	ASV	IndVal.g	P	P(FDR)	Phylum	Family	Species	Importance
Fecal	Diagnosis	AD	ASV_86	0.444654	0.0256974	1	Proteobacteria	Sutterellaceae	Sutterella uncl.
Fecal	Diagnosis	Control	ASV_117	0.401844	0.039996	1	Proteobacteria	Enterobacteriaceae	Escherichia/Shigella coli
Fecal	Diagnosis	Control	ASV_282	0.399169	0.0466953	1	Proteobacteria	Enterobacteriaceae	Citrobacter uncl.
Fecal	Diagnosis	Control	ASV_1338	0.368375	0.0366963	1	Firmicutes	Peptostreptococcaceae	Terrisporobacter uncl.
Fecal	Diagnosis	Control	ASV_1479	0.434114	0.0312969	1	Proteobacteria	Pseudomonadaceae	Pseudomonas uncl.
Fecal	Diagnosis	Control	ASV_5054	0.413594	0.0154985	1	Firmicutes	Ruminococcaceae	Oscillibacter uncl.
Fecal	Diagnosis	Control	ASV_6214	0.368809	0.0325967	1	Firmicutes	Ruminococcaceae	Oscillibacter uncl.
Fecal	Diagnosis	MCI	ASV_10	0.357224	0.0209979	1	Proteobacteria	Neisseriaceae	Neisseria uncl.
Fecal	Diagnosis	MCI	ASV_116	0.566806	0.0132987	1	Firmicutes	Clostridiales uncl.	Clostridiales uncl.
Fecal	Diagnosis	MCI	ASV_163	0.351134	0.0216978	1	Proteobacteria	Pasteurellaceae	Haemophilus uncl.
Fecal	Diagnosis	MCI	ASV_191	0.48322	0.00509949	1	Proteobacteria	Sutterellaceae	Parasutterella uncl.
Fecal	Diagnosis	MCI	ASV_249	0.546527	0.0127987	1	Firmicutes	Ruminococcaceae	Faecalibacterium uncl.
Fecal	Diagnosis	MCI	ASV_422	0.387967	0.0236976	1	Firmicutes	Firmicutes uncl.	Firmicutes uncl.
Fecal	Diagnosis	MCI	ASV_472	0.359772	0.0130987	1	Bacteroidetes	Bacteroidales uncl.	Bacteroidales uncl.
Fecal	Diagnosis	MCI	ASV_480	0.523138	0.010199	1	Bacteroidetes	Porphyromonadaceae	Coprobacter uncl.
Fecal	Diagnosis	MCI	ASV_576	0.479069	0.0280972	1	Firmicutes	Ruminococcaceae	Ruminococcaceae uncl.
Fecal	Diagnosis	MCI	ASV_602	0.357161	0.0186981	1	Firmicutes	Clostridiales uncl.	Clostridiales uncl.
Fecal	Diagnosis	MCI	ASV_614	0.329599	0.0233977	1	Proteobacteria	Pasteurellaceae	Haemophilus uncl.
Fecal	Diagnosis	MCI	ASV_623	0.395981	0.0394961	1	Firmicutes	Ruminococcaceae	Ruminococcaceae uncl.
Fecal	Diagnosis	MCI	ASV_683	0.359479	0.00769923	1	Bacteroidetes	Porphyromonadaceae	Porphyromonadaceae uncl.
Fecal	Diagnosis	MCI	ASV_716	0.48661	0.039996	1	Firmicutes	Lachnospiraceae	Roseburia inulinivorans
Fecal	Diagnosis	MCI	ASV_732	0.351132	0.0260974	1	Bacteroidetes	Bacteroidetes uncl.	Bacteroidetes uncl.
Fecal	Diagnosis	MCI	ASV_852	0.337689	0.0408959	1	Firmicutes	Ruminococcaceae	Oscillibacter uncl.
Fecal	Diagnosis	MCI	ASV_959	0.564478	0.00069993	1	Firmicutes	Lachnospiraceae	Lachnospiraceae uncl.
Fecal	Diagnosis	MCI	ASV_1228	0.362553	0.0117988	1	Firmicutes	Clostridiales uncl.	Clostridiales uncl.
Fecal	Diagnosis	MCI	ASV_1252	0.361449	0.0122988	1	Actinobacteria	Coriobacteriaceae	Slackia uncl.
Fecal	Diagnosis	MCI	ASV_1424	0.347695	0.0209979	1	Firmicutes	Acidaminococcaceae	Phascolarctobacterium uncl.
Fecal	Diagnosis	MCI	ASV_1483	0.34347	0.0289971	1	Proteobacteria	Enterobacteriaceae	Citrobacter uncl.
Fecal	Diagnosis	MCI	ASV_1547	0.383371	0.0214979	1	Firmicutes	Lachnospiraceae	Clostridium XlVa uncl.
Fecal	Diagnosis	MCI	ASV_1583	0.358706	0.0431957	1	Firmicutes	Lachnospiraceae	Lachnospiraceae uncl.
Fecal	Diagnosis	MCI	ASV_1653	0.322031	0.0359964	1	Bacteroidetes	Bacteroidetes uncl.	Bacteroidetes uncl.
Fecal	Diagnosis	MCI	ASV_1693	0.460277	0.00239976	1	Bacteroidetes	Porphyromonadaceae	Butyricimonas uncl.
Fecal	Diagnosis	MCI	ASV_1734	0.51166	0.00449955	1	Firmicutes	Ruminococcaceae	Ruminococcaceae uncl.
Fecal	Diagnosis	MCI	ASV_1847	0.344255	0.0245975	1	Bacteroidetes	Porphyromonadaceae	Coprobacter uncl.
Fecal	Diagnosis	MCI	ASV_1877	0.36248	0.0228977	1	Bacteroidetes	Porphyromonadaceae	Odoribacter splanchnicus
Fecal	Diagnosis	MCI	ASV_2071	0.370102	0.0424958	1	Firmicutes	Ruminococcaceae	Ruminococcaceae uncl.
Fecal	Diagnosis	MCI	ASV_2166	0.317082	0.0255974	1	Bacteroidetes	Bacteroidaceae	Bacteroides vulgatus
Fecal	Diagnosis	MCI	ASV_2230	0.548549	0.00219978	1	Firmicutes	Erysipelotrichaceae	Clostridium XVIII uncl.
Fecal	Diagnosis	MCI	ASV_2270	0.393716	0.0177982	1	Firmicutes	Firmicutes uncl.	Firmicutes uncl.
Fecal	Diagnosis	MCI	ASV_2384	0.359817	0.0136986	1	Firmicutes	Acidaminococcaceae	Phascolarctobacterium uncl.
Fecal	Diagnosis	MCI	ASV_2409	0.355505	0.0263974	1	Actinobacteria	Coriobacteriaceae	Senegalimassilia uncl.
Fecal	Diagnosis	MCI	ASV_2499	0.321807	0.0340966	1	Firmicutes	Ruminococcaceae	Subdoligranulum uncl.
Fecal	Diagnosis	MCI	ASV_2565	0.323708	0.0433957	1	Firmicutes	Ruminococcaceae	Ruminococcaceae uncl.
Fecal	Diagnosis	MCI	ASV_2572	0.375678	0.0228977	1	Firmicutes	Ruminococcaceae	Subdoligranulum uncl.
Fecal	Diagnosis	MCI	ASV_2611	0.447314	0.00949905	1	Firmicutes	Ruminococcaceae	Clostridium IV uncl.
Fecal	Diagnosis	MCI	ASV_2693	0.429041	0.0128987	1	Firmicutes	Clostridiales uncl.	Clostridiales uncl.
Fecal	Diagnosis	MCI	ASV_2748	0.406125	0.00959904	1	Bacteroidetes	Rikenellaceae	Alistipes uncl.
Fecal	Diagnosis	MCI	ASV_2762	0.355955	0.0471953	1	Firmicutes	Ruminococcaceae	Butyricicoccus uncl.
Fecal	Diagnosis	MCI	ASV_2773	0.334117	0.0360964	1	Firmicutes	Ruminococcaceae	Faecalibacterium uncl.
Fecal	Diagnosis	MCI	ASV_2797	0.447214	0.0009999	1	Firmicutes	Ruminococcaceae	Ruminococcus uncl.
Fecal	Diagnosis	MCI	ASV_2836	0.399131	0.0151985	1	Bacteroidetes	Porphyromonadaceae	Butyricimonas uncl.
Fecal	Diagnosis	MCI	ASV_2920	0.319038	0.0486951	1	Firmicutes	Lachnospiraceae	Blautia uncl.
Fecal	Diagnosis	MCI	ASV_2927	0.484818	0.00129987	1	Firmicutes	Lachnospiraceae	Lachnospiraceae uncl.
Fecal	Diagnosis	MCI	ASV_3022	0.348727	0.0159984	1	Firmicutes	Ruminococcaceae	Clostridium IV uncl.
Fecal	Diagnosis	MCI	ASV_3153	0.40049	0.00849915	1	Actinobacteria	Coriobacteriaceae	Coriobacteriaceae uncl.
Fecal	Diagnosis	MCI	ASV_3175	0.438865	0.00969903	1	Firmicutes	Lachnospiraceae	Lachnospiraceae uncl.
Fecal	Diagnosis	MCI	ASV_3219	0.339045	0.0445955	1	Firmicutes	Firmicutes uncl.	Firmicutes uncl.
Fecal	Diagnosis	MCI	ASV_3380	0.330567	0.029997	1	Firmicutes	Lachnospiraceae	Ruminococcus2 uncl.
Fecal	Diagnosis	MCI	ASV_3445	0.443627	0.00079992	1	Bacteroidetes	Porphyromonadaceae	Butyricimonas virosa
Fecal	Diagnosis	MCI	ASV_3567	0.355403	0.0341966	1	Actinobacteria	Coriobacteriaceae	Gordonibacter uncl.
Fecal	Diagnosis	MCI	ASV_3572	0.344955	0.0492951	1	Firmicutes	Erysipelotrichaceae	Faecalitalea cylindroides
Fecal	Diagnosis	MCI	ASV_3593	0.419217	0.00309969	1	Firmicutes	Ruminococcaceae	Ruminococcaceae uncl.
Fecal	Diagnosis	MCI	ASV_3741	0.350175	0.039596	1	Actinobacteria	Propionibacteriaceae	Propionibacterium freudenreichii
Fecal	Diagnosis	MCI	ASV_3832	0.412203	0.0329967	1	Proteobacteria	Burkholderiaceae	Limnobacter uncl.
Fecal	Diagnosis	MCI	ASV_3999	0.365148	0.0119988	1	Firmicutes	Ruminococcaceae	Ruminococcus uncl.
Fecal	Diagnosis	MCI	ASV_4010	0.365148	0.00959904	1	Firmicutes	Ruminococcaceae	Ruminococcus uncl.
Fecal	Diagnosis	MCI	ASV_4513	0.349467	0.0317968	1	Firmicutes	Ruminococcaceae	Ruminococcaceae uncl.
Fecal	Diagnosis	MCI	ASV_4615	0.378075	0.00949905	1	Firmicutes	Ruminococcaceae	Ruminococcaceae uncl.
Fecal	Diagnosis	MCI	ASV_4637	0.327082	0.0274973	1	Firmicutes	Ruminococcaceae	Flavonifractor uncl.
Fecal	Diagnosis	MCI	ASV_4644	0.365148	0.0118988	1	Bacteroidetes	Bacteroidaceae	Bacteroides uncl.
Fecal	Diagnosis	MCI	ASV_4695	0.418533	0.00469953	1	Firmicutes	Erysipelotrichaceae	Holdemania uncl.	X
Fecal	Diagnosis	MCI	ASV_4762	0.412519	0.030197	1	Firmicutes	Catabacteriaceae	Catabacter uncl.
Fecal	Diagnosis	MCI	ASV_4764	0.339999	0.0238976	1	Bacteroidetes	Bacteroidaceae	Bacteroides uncl.
Fecal	Diagnosis	MCI	ASV_4825	0.35105	0.019998	1	Firmicutes	Clostridiales uncl.	Clostridiales uncl.
Fecal	Diagnosis	MCI	ASV_4862	0.423182	0.020198	1	Firmicutes	Lachnospiraceae	Roseburia uncl.
Fecal	Diagnosis	MCI	ASV_5199	0.365148	0.0121988	1	Firmicutes	Clostridiales uncl.	Clostridiales uncl.
Fecal	Diagnosis	MCI	ASV_5322	0.326866	0.0316968	1	Firmicutes	Lachnospiraceae	Dorea uncl.
Fecal	Diagnosis	MCI	ASV_5365	0.355428	0.0308969	1	Firmicutes	Clostridiales uncl.	Clostridiales uncl.
Fecal	Diagnosis	MCI	ASV_5513	0.344001	0.0154985	1	Actinobacteria	Coriobacteriaceae	Collinsella uncl.
Fecal	Diagnosis	MCI	ASV_5525	0.365176	0.0368963	1	Firmicutes	Erysipelotrichaceae	Holdemania uncl.
Fecal	Diagnosis	MCI	ASV_5562	0.325859	0.0338966	1	Firmicutes	Lachnospiraceae	Lachnospiraceae uncl.
Fecal	Diagnosis	MCI	ASV_5605	0.365148	0.0118988	1	Firmicutes	Ruminococcaceae	Faecalibacterium uncl.
Fecal	Diagnosis	MCI	ASV_5614	0.365148	0.0107989	1	Firmicutes	Ruminococcaceae	Faecalibacterium uncl.
Fecal	Diagnosis	MCI	ASV_5874	0.329765	0.0436956	1	Firmicutes	Ruminococcaceae	Ruminococcaceae uncl.
Fecal	Diagnosis	MCI	ASV_6057	0.365148	0.0118988	1	Bacteroidetes	Porphyromonadaceae	Butyricimonas uncl.
Fecal	Diagnosis	MCI	ASV_6250	0.365148	0.0118988	1	Firmicutes	Ruminococcaceae	Clostridium IV uncl.
Fecal	Diagnosis	MCI	ASV_6276	0.43253	0.00609939	1	Proteobacteria	Comamonadaceae	Caenimonas uncl.
Fecal	Diagnosis	MCI	ASV_6402	0.352056	0.0111989	1	Firmicutes	Lachnospiraceae	Blautia uncl.
Fecal	Diagnosis	MCI	ASV_6487	0.330776	0.0280972	1	Firmicutes	Ruminococcaceae	Ruminococcaceae uncl.
Fecal	Diagnosis	MCI	ASV_6691	0.460605	0.00729927	1	Bacteroidetes	Rikenellaceae	Alistipes uncl.
Fecal	Diagnosis	MCI	ASV_7005	0.337834	0.030397	1	Firmicutes	Ruminococcaceae	Ruminococcaceae uncl.
Fecal	Diagnosis	MCI	ASV_7608	0.365148	0.0118988	1	Firmicutes	Ruminococcaceae	Faecalibacterium uncl.
Fecal	Diagnosis	MCI	ASV_7735	0.338212	0.0174983	1	Firmicutes	Firmicutes uncl.	Firmicutes uncl.
Fecal	Diagnosis	MCI	ASV_7803	0.365148	0.0118988	1	Bacteroidetes	Porphyromonadaceae	Parabacteroides uncl.
Fecal	Diagnosis	MCI	ASV_7894	0.340559	0.0320968	1	Firmicutes	Clostridiales uncl.	Clostridiales uncl.
Fecal	Diagnosis	MCI	ASV_8311	0.365148	0.00989901	1	Firmicutes	Lachnospiraceae	Lachnospiraceae uncl.
Fecal	Diagnosis	MCI	ASV_8575	0.365148	0.0118988	1	Firmicutes	Ruminococcaceae	Clostridium IV uncl.
Fecal	Diagnosis	MCI	ASV_9310	0.365148	0.010299	1	Bacteroidetes	Porphyromonadaceae	Parabacteroides uncl.
Fecal	Diagnosis	at-risk	ASV_31	0.505021	0.0421958	1	Proteobacteria	Enterobacteriaceae	Escherichia/Shigella uncl.
Fecal	Diagnosis	at-risk	ASV_179	0.443928	0.0244976	1	Bacteroidetes	Porphyromonadaceae	Barnesiella uncl.
Fecal	Diagnosis	at-risk	ASV_183	0.393925	0.0316968	1	Firmicutes	Veillonellaceae	Dialister invisus
Fecal	Diagnosis	at-risk	ASV_244	0.437028	0.0237976	1	Bacteroidetes	Prevotellaceae	Prevotella copri
Fecal	Diagnosis	at-risk	ASV_271	0.409354	0.029897	1	Bacteroidetes	Bacteroidaceae	Bacteroides faecis
Fecal	Diagnosis	at-risk	ASV_292	0.448706	0.0142986	1	Bacteroidetes	Prevotellaceae	Prevotella uncl.
Fecal	Diagnosis	at-risk	ASV_371	0.418523	0.0171983	1	Bacteroidetes	Porphyromonadaceae	Barnesiella uncl.
Fecal	Diagnosis	at-risk	ASV_374	0.541958	0.00139986	1	Firmicutes	Veillonellaceae	Dialister invisus
Fecal	Diagnosis	at-risk	ASV_424	0.368166	0.0208979	1	Bacteroidetes	Prevotellaceae	Prevotella uncl.
Fecal	Diagnosis	at-risk	ASV_538	0.360504	0.0372963	1	Bacteroidetes	Bacteroidaceae	Bacteroides uncl.
Fecal	Diagnosis	at-risk	ASV_587	0.503205	0.039696	1	Firmicutes	Lachnospiraceae	Blautia uncl.
Fecal	Diagnosis	at-risk	ASV_696	0.325576	0.0291971	1	Bacteroidetes	Prevotellaceae	Prevotella uncl.
Fecal	Diagnosis	at-risk	ASV_715	0.465058	0.00249975	1	Bacteroidetes	Prevotellaceae	Prevotella uncl.
Fecal	Diagnosis	at-risk	ASV_731	0.372435	0.0281972	1	Bacteroidetes	Prevotellaceae	Prevotella uncl.
Fecal	Diagnosis	at-risk	ASV_765	0.308564	0.0482952	1	Bacteroidetes	Prevotellaceae	Prevotella uncl.
Fecal	Diagnosis	at-risk	ASV_825	0.311436	0.039596	1	Bacteroidetes	Prevotellaceae	Prevotella uncl.
Fecal	Diagnosis	at-risk	ASV_1030	0.31273	0.0476952	1	Bacteroidetes	Prevotellaceae	Prevotella uncl.
Fecal	Diagnosis	at-risk	ASV_1171	0.415763	0.0190981	1	Firmicutes	Ruminococcaceae	Faecalibacterium uncl.
Fecal	Diagnosis	at-risk	ASV_1204	0.387226	0.0108989	1	Bacteroidetes	Porphyromonadaceae	Barnesiella uncl.
Fecal	Diagnosis	at-risk	ASV_1388	0.355369	0.0125987	1	Firmicutes	Veillonellaceae	Dialister uncl.
Fecal	Diagnosis	at-risk	ASV_1486	0.384309	0.0174983	1	Bacteroidetes	Prevotellaceae	Prevotella uncl.
Fecal	Diagnosis	at-risk	ASV_1598	0.404577	0.0192981	1	Firmicutes	Ruminococcaceae	Oscillibacter uncl.
Fecal	Diagnosis	at-risk	ASV_1812	0.439929	0.00739926	1	Firmicutes	Ruminococcaceae	Ruminococcaceae uncl.
Fecal	Diagnosis	at-risk	ASV_1974	0.357354	0.0453955	1	Firmicutes	Ruminococcaceae	Faecalibacterium uncl.
Fecal	Diagnosis	at-risk	ASV_1993	0.442694	0.0276972	1	Firmicutes	Lachnospiraceae	Blautia uncl.
Fecal	Diagnosis	at-risk	ASV_2096	0.352243	0.0456954	1	Firmicutes	Ruminococcaceae	Ruminococcaceae uncl.
Fecal	Diagnosis	at-risk	ASV_2138	0.389545	0.0470953	1	Firmicutes	Clostridiales uncl.	Clostridiales uncl.
Fecal	Diagnosis	at-risk	ASV_2297	0.379818	0.00979902	1	Firmicutes	Ruminococcaceae	Ruminococcaceae uncl.
Fecal	Diagnosis	at-risk	ASV_2573	0.390689	0.00719928	1	Bacteroidetes	Prevotellaceae	Prevotella uncl.
Fecal	Diagnosis	at-risk	ASV_2588	0.324443	0.029697	1	Bacteroidetes	Prevotellaceae	Prevotella uncl.
Fecal	Diagnosis	at-risk	ASV_2600	0.324443	0.0265973	1	Firmicutes	Lachnospiraceae	Roseburia uncl.
Fecal	Diagnosis	at-risk	ASV_3012	0.36499	0.0192981	1	Actinobacteria	Coriobacteriaceae	Olsenella uncl.
Fecal	Diagnosis	at-risk	ASV_3162	0.3998	0.0287971	1	Firmicutes	Lachnospiraceae	Blautia uncl.
Fecal	Diagnosis	at-risk	ASV_3256	0.317392	0.0376962	1	Proteobacteria	Sutterellaceae	Sutterella uncl.
Fecal	Diagnosis	at-risk	ASV_3355	0.324443	0.0280972	1	Firmicutes	Ruminococcaceae	Oscillibacter uncl.
Fecal	Diagnosis	at-risk	ASV_3412	0.324443	0.0259974	1	Firmicutes	Ruminococcaceae	Ruminococcaceae uncl.
Fecal	Diagnosis	at-risk	ASV_3471	0.317141	0.0315968	1	Bacteroidetes	Porphyromonadaceae	Parabacteroides uncl.
Fecal	Diagnosis	at-risk	ASV_3662	0.408836	0.00759924	1	Firmicutes	Lachnospiraceae	Lachnospiraceae uncl.
Fecal	Diagnosis	at-risk	ASV_3679	0.31246	0.0377962	1	Bacteroidetes	Bacteroidetes uncl.	Bacteroidetes uncl.
Fecal	Diagnosis	at-risk	ASV_4105	0.350819	0.0359964	1	Firmicutes	Lachnospiraceae	Blautia uncl.
Fecal	Diagnosis	at-risk	ASV_4362	0.324443	0.0245975	1	Lentisphaerae	Victivallaceae	Victivallis uncl.
Fecal	Diagnosis	at-risk	ASV_4432	0.379572	0.0177982	1	Firmicutes	Lachnospiraceae	Clostridium XlVa uncl.
Fecal	Diagnosis	at-risk	ASV_4567	0.349695	0.0170983	1	Firmicutes	Lachnospiraceae	Clostridium XlVa uncl.
Fecal	Diagnosis	at-risk	ASV_4951	0.384241	0.00919908	1	Firmicutes	Ruminococcaceae	Faecalibacterium uncl.
Fecal	Diagnosis	at-risk	ASV_5064	0.30576	0.0483952	1	Firmicutes	Lachnospiraceae	Dorea uncl.
Fecal	Diagnosis	at-risk	ASV_5144	0.359178	0.0237976	1	Firmicutes	Lachnospiraceae	Lachnospiraceae uncl.
Fecal	Diagnosis	at-risk	ASV_5223	0.344848	0.0207979	1	Actinobacteria	Coriobacteriaceae	Senegalimassilia uncl.
Fecal	Diagnosis	at-risk	ASV_5285	0.324443	0.0282972	1	Bacteroidetes	Bacteroidaceae	Bacteroides uncl.
Fecal	Diagnosis	at-risk	ASV_5656	0.324443	0.029697	1	Bacteroidetes	Prevotellaceae	Prevotella uncl.
Fecal	Diagnosis	at-risk	ASV_5852	0.314681	0.0464954	1	Actinobacteria	Coriobacteriaceae	Senegalimassilia uncl.
Fecal	Diagnosis	at-risk	ASV_5931	0.320513	0.040296	1	Firmicutes	Ruminococcaceae	Ruminococcaceae uncl.
Fecal	Diagnosis	at-risk	ASV_6058	0.324443	0.0319968	1	Firmicutes	Clostridiales uncl.	Clostridiales uncl.
Fecal	Diagnosis	at-risk	ASV_6131	0.324443	0.029697	1	Firmicutes	Catabacteriaceae	Catabacter uncl.
Fecal	Diagnosis	at-risk	ASV_6893	0.324443	0.029697	1	Bacteroidetes	Prevotellaceae	Prevotella uncl.
Fecal	Diagnosis	at-risk	ASV_7199	0.324443	0.0272973	1	Bacteroidetes	Prevotellaceae	Prevotella uncl.
Fecal	Diagnosis	at-risk	ASV_7450	0.364936	0.00949905	1	Firmicutes	Lachnospiraceae	Blautia uncl.
Fecal	Diagnosis	at-risk	ASV_7537	0.324443	0.029697	1	Firmicutes	Ruminococcaceae	Ruminococcaceae uncl.
Fecal	Diagnosis	at-risk	ASV_7930	0.324443	0.0259974	1	Firmicutes	Lachnospiraceae	Dorea uncl.
Fecal	Diagnosis	at-risk	ASV_8189	0.364681	0.0436956	1	Firmicutes	Clostridiales uncl.	Clostridiales uncl.
Fecal	Diagnosis	at-risk	ASV_8301	0.385511	0.00939906	1	Firmicutes	Lachnospiraceae	Lachnospiraceae uncl.
Fecal	Diagnosis	at-risk	ASV_8333	0.324443	0.029697	1	Bacteroidetes	Prevotellaceae	Prevotella uncl.
Fecal	Diagnosis	at-risk	ASV_8521	0.324443	0.0275972	1	Firmicutes	Ruminococcaceae	Ruminococcus uncl.
Fecal	Diagnosis	at-risk	ASV_8767	0.324443	0.0284972	1	Firmicutes	Ruminococcaceae	Ruminococcaceae uncl.
Fecal	Intensity	Intensity-2	ASV_66	0.60777	0.029897	0.975956	Proteobacteria	Enterobacteriaceae	Escherichia/Shigella uncl.
Fecal	Intensity	Intensity-2	ASV_74	0.692683	0.0444956	0.975956	Bacteroidetes	Bacteroidaceae	Bacteroides uncl.
Fecal	Intensity	Intensity-2	ASV_166	0.692835	0.0207979	0.975956	Bacteroidetes	Bacteroidaceae	Bacteroides fragilis
Fecal	Intensity	Intensity-2	ASV_299	0.627799	0.0146985	0.975956	Firmicutes	Firmicutes uncl.	Firmicutes uncl.
Fecal	Intensity	Intensity-2	ASV_303	0.547723	0.0344966	0.975956	Firmicutes	Ruminococcaceae	Ruminococcaceae uncl.
Fecal	Intensity	Intensity-2	ASV_358	0.666321	0.00569943	0.975956	Firmicutes	Peptostreptococcaceae	Romboutsia uncl.	X
Fecal	Intensity	Intensity-2	ASV_411	0.656242	0.0481952	0.975956	Firmicutes	Ruminococcaceae	Oscillibacter uncl.
Fecal	Intensity	Intensity-2	ASV_426	0.547723	0.0294971	0.975956	Bacteroidetes	Bacteroidetes uncl.	Bacteroidetes uncl.
Fecal	Intensity	Intensity-2	ASV_494	0.547723	0.0278972	0.975956	Proteobacteria	Desulfovibrionaceae	Desulfovibrio piger
Fecal	Intensity	Intensity-2	ASV_500	0.637739	0.0324968	0.975956	Firmicutes	Lachnospiraceae	Ruminococcus2 uncl.
Fecal	Intensity	Intensity-2	ASV_625	0.547723	0.0322968	0.975956	Proteobacteria	Desulfovibrionaceae	Bilophila uncl.
Fecal	Intensity	Intensity-2	ASV_766	0.635621	0.0254975	0.975956	Firmicutes	Lachnospiraceae	Ruminococcus2 uncl.
Fecal	Intensity	Intensity-2	ASV_883	0.563688	0.0364964	0.975956	Firmicutes	Lachnospiraceae	Lachnospiraceae uncl.
Fecal	Intensity	Intensity-2	ASV_1181	0.632456	0.00759924	0.975956	Firmicutes	Lachnospiraceae	Roseburia uncl.
Fecal	Intensity	Intensity-2	ASV_1227	0.547723	0.0323968	0.975956	Firmicutes	Ruminococcaceae	Faecalibacterium uncl.
Fecal	Intensity	Intensity-2	ASV_1435	0.521247	0.0447955	0.975956	Firmicutes	Lachnospiraceae	Lachnospiraceae uncl.
Fecal	Intensity	Intensity-2	ASV_1880	0.582178	0.039796	0.975956	Firmicutes	Lachnospiraceae	Lachnospiraceae uncl.
Fecal	Intensity	Intensity-2	ASV_2555	0.547723	0.0283972	0.975956	Proteobacteria	Alphaproteobacteria uncl.	Alphaproteobacteria uncl.
Fecal	Intensity	Intensity-2	ASV_2571	0.547723	0.0294971	0.975956	Actinobacteria	Coriobacteriaceae	Collinsella uncl.
Fecal	Intensity	Intensity-2	ASV_2952	0.632456	0.00709929	0.975956	Firmicutes	Ruminococcaceae	Oscillibacter uncl.
Fecal	Intensity	Intensity-2	ASV_4023	0.527504	0.0367963	0.975956	Firmicutes	Catabacteriaceae	Catabacter uncl.
Fecal	Intensity	Intensity-2	ASV_4678	0.547723	0.0332967	0.975956	Bacteria unclassified	Bacteria uncl.	Bacteria uncl.
Fecal	Intensity	Intensity-2	ASV_6316	0.547723	0.029697	0.975956	Firmicutes	Lachnospiraceae	Lachnospiraceae uncl.
Fecal	Intensity	Intensity-2	ASV_6649	0.547723	0.030097	0.975956	Firmicutes	Ruminococcaceae	Ruminococcaceae uncl.
Fecal	Intensity	Intensity-3	ASV_58	0.690354	0.0114989	0.975956	Proteobacteria	Sutterellaceae	Sutterella wadsworthensis
Fecal	Intensity	Intensity-3	ASV_97	0.651352	0.00919908	0.975956	Bacteroidetes	Bacteroidaceae	Bacteroides uncl.
Fecal	Intensity	Intensity-3	ASV_203	0.57735	0.0117988	0.975956	Bacteroidetes	Bacteroidaceae	Bacteroides uncl.
Fecal	Intensity	Intensity-3	ASV_253	0.680007	0.039596	0.975956	Firmicutes	Ruminococcaceae	Oscillibacter uncl.
Fecal	Intensity	Intensity-3	ASV_340	0.618887	0.0393961	0.975956	Firmicutes	Ruminococcaceae	Faecalibacterium uncl.
Fecal	Intensity	Intensity-3	ASV_591	0.665977	0.0246975	0.975956	Firmicutes	Ruminococcaceae	Faecalibacterium uncl.
Fecal	Intensity	Intensity-3	ASV_601	0.632623	0.0089991	0.975956	Firmicutes	Ruminococcaceae	Faecalibacterium uncl.
Fecal	Intensity	Intensity-3	ASV_1443	0.57735	0.0124988	0.975956	Firmicutes	Ruminococcaceae	Ruminococcus uncl.
Fecal	Intensity	Intensity-3	ASV_1718	0.57735	0.0130987	0.975956	Firmicutes	Ruminococcaceae	Faecalibacterium uncl.
Fecal	Intensity	Intensity-3	ASV_2193	0.566125	0.0363964	0.975956	Proteobacteria	Comamonadaceae	Delftia uncl.
Fecal	Intensity	Intensity-3	ASV_2743	0.57735	0.00969903	0.975956	Firmicutes	Lachnospiraceae	Lachnospiraceae uncl.
Fecal	Intensity	Intensity-3	ASV_3127	0.57735	0.0128987	0.975956	Firmicutes	Acidaminococcaceae	Succiniclasticum uncl.
Fecal	Intensity	Intensity-3	ASV_3408	0.559642	0.0169983	0.975956	Firmicutes	Ruminococcaceae	Ruminococcaceae uncl.
Fecal	Intensity	Intensity-3	ASV_3779	0.57735	0.00969903	0.975956	Firmicutes	Lachnospiraceae	Lachnospiraceae uncl.
Fecal	Intensity	Intensity-3	ASV_4170	0.57735	0.00969903	0.975956	Firmicutes	Clostridiales uncl.	Clostridiales uncl.
Fecal	Intensity	Intensity-3	ASV_5002	0.515228	0.0340966	0.975956	Firmicutes	Ruminococcaceae	Clostridium IV uncl.
Fecal	Intensity	Intensity-3	ASV_5144	0.57735	0.0143986	0.975956	Firmicutes	Lachnospiraceae	Lachnospiraceae uncl.
Fecal	Health	Control&at-risk	ASV_22	0.488147	0.0172983	1	Proteobacteria	Enterobacteriaceae	Citrobacter uncl.
Fecal	Health	Control&at-risk	ASV_31	0.525658	0.0185981	1	Proteobacteria	Enterobacteriaceae	Escherichia/Shigella uncl.
Fecal	Health	Control&at-risk	ASV_111	0.755026	0.0331967	1	Firmicutes	Ruminococcaceae	Anaerotruncus uncl.
Fecal	Health	Control&at-risk	ASV_140	0.689572	0.00659934	1	Firmicutes	Lachnospiraceae	Lachnospiraceae uncl.
Fecal	Health	Control&at-risk	ASV_179	0.397921	0.0365963	1	Bacteroidetes	Porphyromonadaceae	Barnesiella uncl.
Fecal	Health	Control&at-risk	ASV_183	0.346441	0.0381962	1	Firmicutes	Veillonellaceae	Dialister invisus
Fecal	Health	Control&at-risk	ASV_208	0.281718	0.0188981	1	Tenericutes	Anaeroplasmataceae	Asteroleplasma uncl.
Fecal	Health	Control&at-risk	ASV_271	0.372467	0.0231977	1	Bacteroidetes	Bacteroidaceae	Bacteroides faecis
Fecal	Health	Control&at-risk	ASV_289	0.368903	0.039596	1	Verrucomicrobia	Verrucomicrobiaceae	Akkermansia uncl.
Fecal	Health	Control&at-risk	ASV_321	0.524865	0.0460954	1	Firmicutes	Ruminococcaceae	Flavonifractor plautii	X
Fecal	Health	Control&at-risk	ASV_338	0.428533	0.0344966	1	Bacteroidetes	Rikenellaceae	Alistipes massiliensis
Fecal	Health	Control&at-risk	ASV_340	0.596548	0.0319968	1	Firmicutes	Ruminococcaceae	Faecalibacterium uncl.
Fecal	Health	Control&at-risk	ASV_374	0.486519	9.999e-05	0.522748	Firmicutes	Veillonellaceae	Dialister invisus
Fecal	Health	Control&at-risk	ASV_413	0.610302	0.0165983	1	Firmicutes	Lachnospiraceae	Anaerostipes hadrus
Fecal	Health	Control&at-risk	ASV_424	0.280399	0.0350965	1	Bacteroidetes	Prevotellaceae	Prevotella uncl.
Fecal	Health	Control&at-risk	ASV_429	0.432464	0.00779922	1	Bacteroidetes	Bacteroidaceae	Bacteroides uncl.
Fecal	Health	Control&at-risk	ASV_454	0.449969	0.0119988	1	Bacteroidetes	Bacteroidaceae	Bacteroides uncl.
Fecal	Health	Control&at-risk	ASV_585	0.468237	0.0118988	1	Firmicutes	Ruminococcaceae	Ruminococcaceae uncl.
Fecal	Health	Control&at-risk	ASV_622	0.251976	0.0365963	1	Firmicutes	Veillonellaceae	Veillonella uncl.
Fecal	Health	Control&at-risk	ASV_696	0.251976	0.040096	1	Bacteroidetes	Prevotellaceae	Prevotella uncl.
Fecal	Health	Control&at-risk	ASV_731	0.306274	0.0162984	1	Bacteroidetes	Prevotellaceae	Prevotella uncl.
Fecal	Health	Control&at-risk	ASV_748	0.251976	0.0368963	1	Firmicutes	Veillonellaceae	Dialister invisus
Fecal	Health	Control&at-risk	ASV_810	0.445166	0.0389961	1	Firmicutes	Ruminococcaceae	Ruminococcaceae uncl.
Fecal	Health	Control&at-risk	ASV_849	0.408725	0.0291971	1	Firmicutes	Ruminococcaceae	Faecalibacterium uncl.
Fecal	Health	Control&at-risk	ASV_926	0.410544	0.00359964	1	Bacteroidetes	Porphyromonadaceae	Coprobacter uncl.
Fecal	Health	Control&at-risk	ASV_940	0.28041	0.0347965	1	Firmicutes	Ruminococcaceae	Ruminococcaceae uncl.
Fecal	Health	Control&at-risk	ASV_950	0.392955	0.0250975	1	Firmicutes	Clostridiaceae 1	Clostridium sensu stricto uncl.
Fecal	Health	Control&at-risk	ASV_982	0.251976	0.039596	1	Proteobacteria	Enterobacteriaceae	Escherichia/Shigella uncl.
Fecal	Health	Control&at-risk	ASV_1011	0.350149	0.0475952	1	Firmicutes	Ruminococcaceae	Ruminococcaceae uncl.
Fecal	Health	Control&at-risk	ASV_1014	0.378779	0.030297	1	Firmicutes	Ruminococcaceae	Oscillibacter uncl.
Fecal	Health	Control&at-risk	ASV_1116	0.294878	0.0443956	1	Firmicutes	Ruminococcaceae	Oscillibacter uncl.
Fecal	Health	Control&at-risk	ASV_1171	0.341378	0.0485951	1	Firmicutes	Ruminococcaceae	Faecalibacterium uncl.
Fecal	Health	Control&at-risk	ASV_1319	0.281718	0.0163984	1	Bacteroidetes	Bacteroidaceae	Bacteroides uncl.
Fecal	Health	Control&at-risk	ASV_1338	0.388668	0.00169983	1	Firmicutes	Peptostreptococcaceae	Terrisporobacter uncl.
Fecal	Health	Control&at-risk	ASV_1388	0.251976	0.0352965	1	Firmicutes	Veillonellaceae	Dialister uncl.
Fecal	Health	Control&at-risk	ASV_1397	0.561287	0.0170983	1	Firmicutes	Ruminococcaceae	Oscillibacter uncl.
Fecal	Health	Control&at-risk	ASV_1479	0.443034	0.0130987	1	Proteobacteria	Pseudomonadaceae	Pseudomonas uncl.
Fecal	Health	Control&at-risk	ASV_1582	0.468516	0.00459954	1	Firmicutes	Ruminococcaceae	Butyricicoccus uncl.
Fecal	Health	Control&at-risk	ASV_1594	0.319249	0.0393961	1	Firmicutes	Lachnospiraceae	Clostridium XlVa uncl.
Fecal	Health	Control&at-risk	ASV_1694	0.33153	0.0334967	1	Actinobacteria	Coriobacteriaceae	Collinsella uncl.
Fecal	Health	Control&at-risk	ASV_1725	0.251976	0.0384962	1	Firmicutes	Ruminococcaceae	Oscillibacter uncl.
Fecal	Health	Control&at-risk	ASV_1829	0.301722	0.0059994	1	Bacteroidetes	Porphyromonadaceae	Odoribacter uncl.
Fecal	Health	Control&at-risk	ASV_1853	0.461752	0.0472953	1	Firmicutes	Ruminococcaceae	Ruminococcaceae uncl.
Fecal	Health	Control&at-risk	ASV_1873	0.308607	0.00619938	1	Firmicutes	Lachnospiraceae	Butyrivibrio uncl.
Fecal	Health	Control&at-risk	ASV_2039	0.361149	0.0431957	1	Bacteroidetes	Bacteroidaceae	Bacteroides uncl.
Fecal	Health	Control&at-risk	ASV_2119	0.364583	0.00849915	1	Firmicutes	Lachnospiraceae	Roseburia uncl.
Fecal	Health	Control&at-risk	ASV_2139	0.285795	0.0441956	1	Bacteroidetes	Porphyromonadaceae	Odoribacter uncl.
Fecal	Health	Control&at-risk	ASV_2347	0.383432	0.0394961	1	Firmicutes	Enterococcaceae	Enterococcus uncl.
Fecal	Health	Control&at-risk	ASV_2363	0.376016	0.00059994	1	Firmicutes	Ruminococcaceae	Ruminococcus uncl.
Fecal	Health	Control&at-risk	ASV_2432	0.251976	0.0359964	1	Bacteroidetes	Porphyromonadaceae	Butyricimonas uncl.
Fecal	Health	Control&at-risk	ASV_2449	0.317022	0.0348965	1	Firmicutes	Ruminococcaceae	Oscillibacter uncl.
Fecal	Health	Control&at-risk	ASV_2471	0.251976	0.0390961	1	Bacteroidetes	Porphyromonadaceae	Odoribacter uncl.
Fecal	Health	Control&at-risk	ASV_2484	0.285284	0.0384962	1	Firmicutes	Clostridiaceae 1	Clostridium sensu stricto uncl.
Fecal	Health	Control&at-risk	ASV_2573	0.251976	0.0352965	1	Bacteroidetes	Prevotellaceae	Prevotella uncl.
Fecal	Health	Control&at-risk	ASV_2602	0.251976	0.0382962	1	Bacteroidetes	Bacteroidaceae	Bacteroides uncl.
Fecal	Health	Control&at-risk	ASV_2716	0.251976	0.0416958	1	Firmicutes	Ruminococcaceae	Ruminococcaceae uncl.
Fecal	Health	Control&at-risk	ASV_2730	0.487617	0.0154985	1	Firmicutes	Ruminococcaceae	Ruminococcaceae uncl.
Fecal	Health	Control&at-risk	ASV_2831	0.251976	0.0410959	1	Proteobacteria	Desulfovibrionaceae	Desulfovibrio fairfieldensis
Fecal	Health	Control&at-risk	ASV_2977	0.363877	0.019598	1	Firmicutes	Lachnospiraceae	Clostridium XlVa uncl.
Fecal	Health	Control&at-risk	ASV_3089	0.353294	0.0269973	1	Firmicutes	Lachnospiraceae	Eisenbergiella uncl.
Fecal	Health	Control&at-risk	ASV_3143	0.303208	0.0367963	1	Firmicutes	Peptostreptococcaceae	Terrisporobacter uncl.
Fecal	Health	Control&at-risk	ASV_3149	0.338861	0.00929907	1	Bacteroidetes	Bacteroidaceae	Bacteroides uncl.
Fecal	Health	Control&at-risk	ASV_3198	0.301334	0.00679932	1	Firmicutes	Lachnospiraceae	Roseburia uncl.
Fecal	Health	Control&at-risk	ASV_3255	0.280945	0.0147985	1	Firmicutes	Clostridiales uncl.	Clostridiales uncl.
Fecal	Health	Control&at-risk	ASV_3396	0.251976	0.0391961	1	Firmicutes	Ruminococcaceae	Ruminococcaceae uncl.
Fecal	Health	Control&at-risk	ASV_3475	0.251976	0.0386961	1	Firmicutes	Lachnospiraceae	Coprococcus uncl.
Fecal	Health	Control&at-risk	ASV_3574	0.367703	0.00769923	1	Firmicutes	Ruminococcaceae	Ruminococcaceae uncl.
Fecal	Health	Control&at-risk	ASV_3662	0.324321	0.00749925	1	Firmicutes	Lachnospiraceae	Lachnospiraceae uncl.
Fecal	Health	Control&at-risk	ASV_3685	0.321289	0.0267973	1	Firmicutes	Ruminococcaceae	Ruminococcaceae uncl.
Fecal	Health	Control&at-risk	ASV_3709	0.251976	0.0355964	1	Firmicutes	Firmicutes uncl.	Firmicutes uncl.
Fecal	Health	Control&at-risk	ASV_3818	0.27463	0.0469953	1	Actinobacteria	Coriobacteriaceae	Coriobacteriaceae uncl.
Fecal	Health	Control&at-risk	ASV_3863	0.332287	0.0123988	1	Firmicutes	Clostridiales uncl.	Clostridiales uncl.
Fecal	Health	Control&at-risk	ASV_4008	0.276772	0.0416958	1	Firmicutes	Ruminococcaceae	Ruminococcaceae uncl.
Fecal	Health	Control&at-risk	ASV_4082	0.314608	0.0325967	1	Firmicutes	Ruminococcaceae	Butyricicoccus uncl.
Fecal	Health	Control&at-risk	ASV_4104	0.416772	0.00749925	1	Firmicutes	Ruminococcaceae	Intestinimonas uncl.
Fecal	Health	Control&at-risk	ASV_4150	0.281718	0.0173983	1	Firmicutes	Lachnospiraceae	Clostridium XlVa uncl.
Fecal	Health	Control&at-risk	ASV_4475	0.251976	0.0334967	1	Bacteroidetes	Porphyromonadaceae	Parabacteroides uncl.
Fecal	Health	Control&at-risk	ASV_4585	0.337431	0.0387961	1	Firmicutes	Lachnospiraceae	Lachnospiraceae uncl.
Fecal	Health	Control&at-risk	ASV_4829	0.281718	0.0172983	1	Firmicutes	Lachnospiraceae	Lachnospiraceae uncl.
Fecal	Health	Control&at-risk	ASV_5054	0.381111	0.00209979	1	Firmicutes	Ruminococcaceae	Oscillibacter uncl.
Fecal	Health	Control&at-risk	ASV_5133	0.251976	0.0385961	1	Firmicutes	Ruminococcaceae	Flavonifractor uncl.
Fecal	Health	Control&at-risk	ASV_5281	0.375478	0.00809919	1	Firmicutes	Ruminococcaceae	Anaerotruncus uncl.
Fecal	Health	Control&at-risk	ASV_5704	0.412181	0.00179982	1	Firmicutes	Ruminococcaceae	Oscillibacter uncl.	X
Fecal	Health	Control&at-risk	ASV_5966	0.251976	0.0390961	1	Firmicutes	Ruminococcaceae	Ruminococcaceae uncl.
Fecal	Health	Control&at-risk	ASV_6214	0.304779	0.0460954	1	Firmicutes	Ruminococcaceae	Oscillibacter uncl.
Fecal	Health	Control&at-risk	ASV_6504	0.251976	0.0363964	1	Actinobacteria	Coriobacteriaceae	Slackia uncl.
Fecal	Health	Control&at-risk	ASV_6959	0.312011	0.0460954	1	Firmicutes	Ruminococcaceae	Oscillibacter uncl.
Fecal	Health	Control&at-risk	ASV_7293	0.251976	0.0379962	1	Firmicutes	Ruminococcaceae	Butyricicoccus uncl.
Fecal	Health	Control&at-risk	ASV_7373	0.279819	0.0445955	1	Firmicutes	Clostridiales uncl.	Clostridiales uncl.
Fecal	Health	Control&at-risk	ASV_8224	0.251976	0.0376962	1	Firmicutes	Ruminococcaceae	Anaerotruncus uncl.
Fecal	Health	Control&at-risk	ASV_9009	0.251976	0.0379962	1	Actinobacteria	Coriobacteriaceae	Coriobacteriaceae uncl.
Fecal	Health	MCI&AD	ASV_49	0.683748	0.00879912	1	Firmicutes	Clostridiales uncl.	Clostridiales uncl.
Fecal	Health	MCI&AD	ASV_86	0.402633	0.0239976	1	Proteobacteria	Sutterellaceae	Sutterella uncl.
Fecal	Health	MCI&AD	ASV_116	0.546634	0.0163984	1	Firmicutes	Clostridiales uncl.	Clostridiales uncl.
Fecal	Health	MCI&AD	ASV_126	0.381423	0.0450955	1	Bacteroidetes	Prevotellaceae	Paraprevotella uncl.
Fecal	Health	MCI&AD	ASV_131	0.371064	0.0338966	1	Firmicutes	Clostridiales uncl.	Clostridiales uncl.
Fecal	Health	MCI&AD	ASV_456	0.486829	0.00889911	1	Firmicutes	Ruminococcaceae	Ruminococcaceae uncl.
Fecal	Health	MCI&AD	ASV_526	0.477169	0.0049995	1	Firmicutes	Ruminococcaceae	Oscillibacter uncl.	X
Fecal	Health	MCI&AD	ASV_623	0.35682	0.0476952	1	Firmicutes	Ruminococcaceae	Ruminococcaceae uncl.
Fecal	Health	MCI&AD	ASV_1182	0.442755	0.0138986	1	Firmicutes	Clostridiales uncl.	Clostridiales uncl.
Fecal	Health	MCI&AD	ASV_1185	0.299572	0.0305969	1	Firmicutes	Firmicutes uncl.	Firmicutes uncl.
Fecal	Health	MCI&AD	ASV_1637	0.387599	0.00949905	1	Firmicutes	Ruminococcaceae	Ruminococcaceae uncl.
Fecal	Health	MCI&AD	ASV_1850	0.349238	0.0316968	1	Firmicutes	Lachnospiraceae	Ruminococcus2 uncl.
Fecal	Health	MCI&AD	ASV_1877	0.27735	0.0359964	1	Bacteroidetes	Porphyromonadaceae	Odoribacter splanchnicus
Fecal	Health	MCI&AD	ASV_2046	0.320256	0.0183982	1	Bacteroidetes	Bacteroidaceae	Bacteroides uncl.
Fecal	Health	MCI&AD	ASV_2336	0.27735	0.0410959	1	Firmicutes	Clostridiales uncl.	Clostridiales uncl.
Fecal	Health	MCI&AD	ASV_2761	0.358172	0.0208979	1	Firmicutes	Lachnospiraceae	Lachnospiraceae uncl.
Fecal	Health	MCI&AD	ASV_2927	0.289772	0.0393961	1	Firmicutes	Lachnospiraceae	Lachnospiraceae uncl.
Fecal	Health	MCI&AD	ASV_3175	0.343565	0.0460954	1	Firmicutes	Lachnospiraceae	Lachnospiraceae uncl.
Fecal	Health	MCI&AD	ASV_3235	0.27735	0.0361964	1	Firmicutes	Lachnospiraceae	Lachnospiraceae uncl.
Fecal	Health	MCI&AD	ASV_4456	0.27735	0.0331967	1	Actinobacteria	Coriobacteriaceae	Coriobacteriaceae uncl.
Fecal	Health	MCI&AD	ASV_5601	0.27735	0.0430957	1	Firmicutes	Lachnospiraceae	Lachnospiraceae uncl.
Fecal	Health	MCI&AD	ASV_5784	0.345065	0.0384962	1	Firmicutes	Lachnospiraceae	Blautia uncl.
Fecal	Health	MCI&AD	ASV_6340	0.27735	0.0342966	1	Firmicutes	Lachnospiraceae	Clostridium XlVa uncl.
Oral	Diagnosis	AD	ASV_821	0.530711	0.0461954	1	Fusobacteria	Fusobacteriaceae	Fusobacterium uncl.
Oral	Diagnosis	Control	ASV_62	0.769761	0.0291971	1	Proteobacteria	Pasteurellaceae	Haemophilus parainfluenzae
Oral	Diagnosis	Control	ASV_483	0.524392	0.0243976	1	Firmicutes	Streptococcaceae	Streptococcus uncl.
Oral	Diagnosis	Control	ASV_633	0.485071	0.0315968	1	Bacteroidetes	Prevotellaceae	Prevotella intermedia
Oral	Diagnosis	Control	ASV_3015	0.480287	0.0450955	1	Firmicutes	Erysipelotrichaceae	Solobacterium uncl.
Oral	Diagnosis	Control	ASV_4215	0.485071	0.0230977	1	Firmicutes	Streptococcaceae	Streptococcus anginosus
Oral	Diagnosis	MCI	ASV_30	0.518524	0.0137986	1	Bacteroidetes	Bacteroidaceae	Bacteroides massiliensis
Oral	Diagnosis	MCI	ASV_160	0.607259	0.00529947	1	Firmicutes	Streptococcaceae	Streptococcus salivarius
Oral	Diagnosis	MCI	ASV_301	0.524732	0.0207979	1	Proteobacteria	Neisseriaceae	Neisseria uncl.
Oral	Diagnosis	MCI	ASV_909	0.623975	0.00529947	1	Firmicutes	Veillonellaceae	Veillonella dispar
Oral	Diagnosis	MCI	ASV_973	0.516123	0.00989901	1	Firmicutes	Streptococcaceae	Streptococcus uncl.
Oral	Diagnosis	MCI	ASV_1588	0.537123	0.0428957	1	Firmicutes	Veillonellaceae	Selenomonas noxia
Oral	Diagnosis	MCI	ASV_1910	0.513958	0.0373963	1	Fusobacteria	Leptotrichiaceae	Leptotrichia uncl.
Oral	Diagnosis	MCI	ASV_2577	0.533938	0.00539946	1	Firmicutes	Streptococcaceae	Streptococcus uncl.
Oral	Diagnosis	MCI	ASV_3029	0.467818	0.0429957	1	Firmicutes	Veillonellaceae	Selenomonas flueggei
Oral	Diagnosis	MCI	ASV_4419	0.526978	0.00469953	1	Fusobacteria	Fusobacteriaceae	Fusobacterium uncl.
Oral	Diagnosis	MCI	ASV_4597	0.489427	0.0225977	1	Actinobacteria	Propionibacteriaceae	Propionibacteriaceae uncl.
Oral	Diagnosis	MCI	ASV_5014	0.469466	0.0478952	1	Bacteroidetes	Prevotellaceae	Prevotella uncl.
Oral	Diagnosis	MCI	ASV_5531	0.499147	0.0148985	1	Firmicutes	Lachnospiraceae	Oribacterium sinus
Oral	Diagnosis	MCI	ASV_6674	0.505625	0.0143986	1	Proteobacteria	Xanthomonadaceae	Xanthomonas uncl.
Oral	Diagnosis	MCI	ASV_7481	0.516176	0.010299	1	Actinobacteria	Coriobacteriaceae	Atopobium uncl.
Oral	Diagnosis	MCI	ASV_7540	0.534522	0.00689931	1	Bacteroidetes	Porphyromonadaceae	Porphyromonas uncl.
Oral	Diagnosis	at-risk	ASV_73	0.664824	0.0213979	1	Firmicutes	Veillonellaceae	Veillonella uncl.	X
Oral	Diagnosis	at-risk	ASV_89	0.694808	0.0148985	1	Firmicutes	Streptococcaceae	Streptococcus uncl.
Oral	Diagnosis	at-risk	ASV_100	0.662513	0.0345965	1	Firmicutes	Veillonellaceae	Veillonella uncl.
Oral	Diagnosis	at-risk	ASV_134	0.515818	0.0494951	1	Proteobacteria	Pasteurellaceae	Haemophilus uncl.
Oral	Diagnosis	at-risk	ASV_265	0.634855	0.0147985	1	Firmicutes	Veillonellaceae	Veillonella uncl.
Oral	Diagnosis	at-risk	ASV_288	0.839933	0.00739926	1	Proteobacteria	Neisseriaceae	Kingella oralis
Oral	Diagnosis	at-risk	ASV_328	0.631626	0.0251975	1	Firmicutes	Bacillales Incertae Sedis XI	Gemella uncl.
Oral	Diagnosis	at-risk	ASV_578	0.591795	0.00539946	1	Proteobacteria	Pasteurellaceae	Actinobacillus uncl.
Oral	Diagnosis	at-risk	ASV_725	0.673877	0.00359964	1	Firmicutes	Streptococcaceae	Streptococcus oralis
Oral	Diagnosis	at-risk	ASV_773	0.659295	0.00339966	1	Actinobacteria	Actinomycetaceae	Actinomyces uncl.
Oral	Diagnosis	at-risk	ASV_817	0.465562	0.0481952	1	Firmicutes	Veillonellaceae	Veillonella parvula
Oral	Diagnosis	at-risk	ASV_948	0.602217	0.00809919	1	Actinobacteria	Actinomycetaceae	Actinomyces uncl.
Oral	Diagnosis	at-risk	ASV_1124	0.552107	0.0359964	1	Fusobacteria	Leptotrichiaceae	Leptotrichiaceae uncl.
Oral	Diagnosis	at-risk	ASV_1293	0.433116	0.0452955	1	Proteobacteria	Pasteurellaceae	Actinobacillus uncl.
Oral	Diagnosis	at-risk	ASV_1331	0.602664	0.0167983	1	Firmicutes	Streptococcaceae	Streptococcus intermedius
Oral	Diagnosis	at-risk	ASV_1798	0.611744	0.00209979	1	Spirochaetes	Spirochaetaceae	Treponema amylovorum
Oral	Diagnosis	at-risk	ASV_1905	0.650274	0.0039996	1	Firmicutes	Streptococcaceae	Streptococcus uncl.
Oral	Diagnosis	at-risk	ASV_2072	0.453944	0.0454955	1	Proteobacteria	Pasteurellaceae	Pasteurellaceae uncl.
Oral	Diagnosis	at-risk	ASV_2192	0.557695	0.029897	1	Fusobacteria	Leptotrichiaceae	Leptotrichia uncl.
Oral	Diagnosis	at-risk	ASV_2371	0.510102	0.0217978	1	Firmicutes	Streptococcaceae	Streptococcus uncl.
Oral	Diagnosis	at-risk	ASV_2374	0.491335	0.029997	1	Bacteroidetes	Flavobacteriaceae	Capnocytophaga uncl.
Oral	Diagnosis	at-risk	ASV_2684	0.472771	0.049695	1	Proteobacteria	Pasteurellaceae	Aggregatibacter uncl.
Oral	Diagnosis	at-risk	ASV_2750	0.539821	0.0126987	1	Bacteroidetes	Prevotellaceae	Prevotella uncl.
Oral	Diagnosis	at-risk	ASV_3067	0.5	0.0169983	1	Firmicutes	Streptococcaceae	Lactococcus lactis
Oral	Diagnosis	at-risk	ASV_3363	0.508228	0.0434957	1	Actinobacteria	Actinomycetaceae	Actinomyces massiliensis
Oral	Diagnosis	at-risk	ASV_3548	0.478378	0.029997	1	Firmicutes	Lactobacillaceae	Lactobacillus vaginalis
Oral	Diagnosis	at-risk	ASV_3630	0.515244	0.00979902	1	Actinobacteria	Actinomycetaceae	Actinomyces uncl.
Oral	Diagnosis	at-risk	ASV_4059	0.4944	0.0336966	1	Actinobacteria	Actinomycetaceae	Actinomyces uncl.
Oral	Diagnosis	at-risk	ASV_4311	0.586638	0.00549945	1	Bacteroidetes	Bacteroidales uncl.	Bacteroidales uncl.
Oral	Diagnosis	at-risk	ASV_4342	0.484173	0.0290971	1	Fusobacteria	Leptotrichiaceae	Leptotrichiaceae uncl.
Oral	Diagnosis	at-risk	ASV_4584	0.516151	0.00519948	1	Bacteroidetes	Prevotellaceae	Alloprevotella uncl.
Oral	Diagnosis	at-risk	ASV_5194	0.466307	0.0446955	1	Actinobacteria	Corynebacteriaceae	Corynebacterium uncl.
Oral	Diagnosis	at-risk	ASV_5676	0.5	0.0181982	1	Bacteroidetes	Bacteroidales uncl.	Bacteroidales uncl.
Oral	Diagnosis	at-risk	ASV_5759	0.471302	0.0364964	1	Firmicutes	Carnobacteriaceae	Granulicatella adiacens
Oral	Intensity	Intensity-2	ASV_18	0.828674	0.0110989	1	Proteobacteria	Pasteurellaceae	Haemophilus uncl.
Oral	Intensity	Intensity-2	ASV_193	0.655379	0.0470953	1	Firmicutes	Veillonellaceae	Veillonella dispar
Oral	Intensity	Intensity-2	ASV_262	0.694879	0.0243976	1	Proteobacteria	Pasteurellaceae	Haemophilus uncl.
Oral	Intensity	Intensity-2	ASV_328	0.707107	0.0131987	1	Firmicutes	Bacillales Incertae Sedis XI	Gemella uncl.
Oral	Intensity	Intensity-2	ASV_816	0.654825	0.0372963	1	Actinobacteria	Corynebacteriaceae	Corynebacterium uncl.
Oral	Intensity	Intensity-2	ASV_1587	0.612372	0.0462954	1	Fusobacteria	Leptotrichiaceae	Leptotrichia uncl.
Oral	Intensity	Intensity-2	ASV_1707	0.70096	0.019798	1	Candidatus Saccharibacteria	Candidatus Saccharibacteria uncl.	Candidatus Saccharibacteria uncl.
Oral	Intensity	Intensity-2	ASV_4721	0.581507	0.0306969	1	Proteobacteria	Pasteurellaceae	Aggregatibacter uncl.
Oral	Intensity	Intensity-2	ASV_6093	0.612372	0.0423958	1	Actinobacteria	Actinomycetaceae	Actinomyces uncl.
Oral	Intensity	Intensity-3	ASV_226	0.619423	0.0485951	1	Proteobacteria	Pasteurellaceae	Actinobacillus uncl.
Oral	Intensity	Intensity-3	ASV_230	0.75175	0.00569943	1	Firmicutes	Streptococcaceae	Streptococcus uncl.
Oral	Intensity	Intensity-3	ASV_535	0.766676	0.00859914	1	Firmicutes	Streptococcaceae	Streptococcus oralis
Oral	Intensity	Intensity-3	ASV_733	0.622098	0.0461954	1	Proteobacteria	Pasteurellaceae	Haemophilus uncl.
Oral	Intensity	Intensity-3	ASV_867	0.629765	0.0292971	1	Firmicutes	Streptococcaceae	Streptococcus uncl.
Oral	Intensity	Intensity-3	ASV_1661	0.612423	0.0324968	1	Bacteroidetes	Flavobacteriaceae	Capnocytophaga uncl.
Oral	Intensity	Intensity-3	ASV_1905	0.613572	0.0320968	1	Firmicutes	Streptococcaceae	Streptococcus uncl.
Oral	Intensity	Intensity-3	ASV_1990	0.632456	0.0324968	1	Firmicutes	Aerococcaceae	Abiotrophia defectiva
Oral	Intensity	Intensity-3	ASV_2207	0.632456	0.0324968	1	Firmicutes	Streptococcaceae	Streptococcus uncl.
Oral	Intensity	Intensity-3	ASV_2306	0.632456	0.029897	1	Actinobacteria	Actinomycetaceae	Actinomyces uncl.
Oral	Intensity	Intensity-3	ASV_2344	0.624889	0.0223978	1	Bacteroidetes	Prevotellaceae	Prevotella oris
Oral	Intensity	Intensity-3	ASV_2941	0.632456	0.0307969	1	Actinobacteria	Actinomycetaceae	Actinomyces uncl.
Oral	Intensity	Intensity-3	ASV_3421	0.632456	0.0324968	1	Bacteroidetes	Porphyromonadaceae	Porphyromonas uncl.
Oral	Intensity	Intensity-3	ASV_3518	0.623147	0.0373963	1	Bacteroidetes	Prevotellaceae	Prevotella uncl.
Oral	Intensity	Intensity-3	ASV_3537	0.632456	0.0324968	1	Firmicutes	Veillonellaceae	Veillonella uncl.
Oral	Intensity	Intensity-3	ASV_4340	0.632456	0.0324968	1	Actinobacteria	Actinomycetaceae	Actinomyces uncl.
Oral	Intensity	Intensity-3	ASV_4433	0.632456	0.0324968	1	Bacteroidetes	Flavobacteriaceae	Capnocytophaga uncl.
Oral	Intensity	Intensity-3	ASV_4878	0.632456	0.0292971	1	Firmicutes	Aerococcaceae	Abiotrophia defectiva
Oral	Intensity	Intensity-3	ASV_5113	0.632456	0.029897	1	Firmicutes	Veillonellaceae	Anaeroglobus uncl.
Oral	Intensity	Intensity-3	ASV_5426	0.632456	0.0324968	1	Bacteroidetes	Prevotellaceae	Prevotella uncl.
Oral	Intensity	Intensity-3	ASV_5452	0.632456	0.0324968	1	Proteobacteria	Campylobacteraceae	Campylobacter uncl.
Oral	Intensity	Intensity-3	ASV_5827	0.622303	0.0325967	1	Firmicutes	Veillonellaceae	Selenomonas uncl.
Oral	Intensity	Intensity-3	ASV_6283	0.632456	0.0324968	1	Bacteroidetes	Flavobacteriaceae	Capnocytophaga uncl.
Oral	Intensity	Intensity-3	ASV_6379	0.615219	0.0307969	1	Synergistetes	Synergistaceae	Fretibacterium uncl.
Oral	Intensity	Intensity-3	ASV_6965	0.632456	0.0324968	1	Bacteroidetes	Porphyromonadaceae	Porphyromonas uncl.
Oral	Intensity	Intensity-3	ASV_7966	0.632456	0.0324968	1	Candidatus Saccharibacteria	Candidatus Saccharibacteria uncl.	Candidatus Saccharibacteria uncl.
Oral	Intensity	Intensity-3	ASV_8440	0.632456	0.0324968	1	Bacteroidetes	Prevotellaceae	Alloprevotella uncl.
Oral	Health	Control&at-risk	ASV_62	0.760103	0.00519948	1	Proteobacteria	Pasteurellaceae	Haemophilus parainfluenzae
Oral	Health	Control&at-risk	ASV_73	0.777247	0.00889911	1	Firmicutes	Veillonellaceae	Veillonella uncl.	X
Oral	Health	Control&at-risk	ASV_81	0.714814	0.019998	1	Firmicutes	Streptococcaceae	Streptococcus uncl.
Oral	Health	Control&at-risk	ASV_89	0.638952	0.00409959	1	Firmicutes	Streptococcaceae	Streptococcus uncl.
Oral	Health	Control&at-risk	ASV_100	0.810187	0.00109989	1	Firmicutes	Veillonellaceae	Veillonella uncl.
Oral	Health	Control&at-risk	ASV_158	0.640856	0.0134987	1	Firmicutes	Veillonellaceae	Veillonella uncl.
Oral	Health	Control&at-risk	ASV_261	0.463206	0.0355964	1	Firmicutes	Streptococcaceae	Streptococcus vestibularis
Oral	Health	Control&at-risk	ASV_328	0.593392	0.00519948	1	Firmicutes	Bacillales Incertae Sedis XI	Gemella uncl.
Oral	Health	Control&at-risk	ASV_348	0.342978	0.049995	1	Firmicutes	Streptococcaceae	Streptococcus uncl.
Oral	Health	Control&at-risk	ASV_434	0.522985	0.0140986	1	Firmicutes	Streptococcaceae	Streptococcus uncl.
Oral	Health	Control&at-risk	ASV_483	0.428749	0.0108989	1	Firmicutes	Streptococcaceae	Streptococcus uncl.
Oral	Health	Control&at-risk	ASV_534	0.575168	0.0148985	1	Firmicutes	Veillonellaceae	Megasphaera micronuciformis
Oral	Health	Control&at-risk	ASV_555	0.526126	0.0272973	1	Firmicutes	Streptococcaceae	Streptococcus salivarius
Oral	Health	Control&at-risk	ASV_578	0.399226	0.0105989	1	Proteobacteria	Pasteurellaceae	Actinobacillus uncl.
Oral	Health	Control&at-risk	ASV_631	0.554411	0.0155984	1	Firmicutes	Streptococcaceae	Streptococcus parasanguinis
Oral	Health	Control&at-risk	ASV_633	0.4	0.0114989	1	Bacteroidetes	Prevotellaceae	Prevotella intermedia
Oral	Health	Control&at-risk	ASV_635	0.506227	0.0453955	1	Bacteroidetes	Prevotellaceae	Prevotella uncl.
Oral	Health	Control&at-risk	ASV_669	0.34641	0.0364964	1	Actinobacteria	Actinomycetaceae	Actinomyces uncl.
Oral	Health	Control&at-risk	ASV_677	0.442223	0.0417958	1	Firmicutes	Streptococcaceae	Streptococcus uncl.
Oral	Health	Control&at-risk	ASV_734	0.38955	0.039796	1	Proteobacteria	Pasteurellaceae	Haemophilus uncl.
Oral	Health	Control&at-risk	ASV_773	0.517021	0.00249975	1	Actinobacteria	Actinomycetaceae	Actinomyces uncl.
Oral	Health	Control&at-risk	ASV_817	0.344391	0.0359964	1	Firmicutes	Veillonellaceae	Veillonella parvula
Oral	Health	Control&at-risk	ASV_978	0.34641	0.0313969	1	Actinobacteria	Actinomycetaceae	Actinomyces uncl.
Oral	Health	Control&at-risk	ASV_1002	0.438911	0.010299	1	Proteobacteria	Pasteurellaceae	Haemophilus uncl.
Oral	Health	Control&at-risk	ASV_1012	0.338796	0.0330967	1	Firmicutes	Streptococcaceae	Streptococcus mitis
Oral	Health	Control&at-risk	ASV_1022	0.510755	0.0168983	1	Firmicutes	Streptococcaceae	Streptococcus uncl.
Oral	Health	Control&at-risk	ASV_1042	0.447214	0.00319968	1	Firmicutes	Carnobacteriaceae	Granulicatella uncl.
Oral	Health	Control&at-risk	ASV_1248	0.418882	0.0210979	1	Actinobacteria	Actinomycetaceae	Actinomyces uncl.
Oral	Health	Control&at-risk	ASV_1251	0.391465	0.0268973	1	Actinobacteria	Actinomycetaceae	Actinomyces uncl.
Oral	Health	Control&at-risk	ASV_1293	0.34641	0.0345965	1	Proteobacteria	Pasteurellaceae	Actinobacillus uncl.
Oral	Health	Control&at-risk	ASV_1351	0.446883	0.0494951	1	Spirochaetes	Spirochaetaceae	Treponema lecithinolyticum
Oral	Health	Control&at-risk	ASV_1500	0.523723	0.00839916	1	Bacteroidetes	Prevotellaceae	Prevotella uncl.
Oral	Health	Control&at-risk	ASV_1536	0.370894	0.0483952	1	Bacteroidetes	Prevotellaceae	Prevotella nanceiensis
Oral	Health	Control&at-risk	ASV_1749	0.4	0.0118988	1	Actinobacteria	Actinomycetaceae	Actinomyces uncl.
Oral	Health	Control&at-risk	ASV_1798	0.345457	0.0347965	1	Spirochaetes	Spirochaetaceae	Treponema amylovorum
Oral	Health	Control&at-risk	ASV_2072	0.340014	0.0352965	1	Proteobacteria	Pasteurellaceae	Pasteurellaceae uncl.
Oral	Health	Control&at-risk	ASV_2154	0.4	0.0114989	1	Firmicutes	Listeriaceae	Brochothrix thermosphacta
Oral	Health	Control&at-risk	ASV_2371	0.489898	0.00049995	1	Firmicutes	Streptococcaceae	Streptococcus uncl.
Oral	Health	Control&at-risk	ASV_2468	0.329879	0.0492951	1	Bacteroidetes	Prevotellaceae	Prevotella oris
Oral	Health	Control&at-risk	ASV_2586	0.431137	0.00659934	1	Bacteroidetes	Prevotellaceae	Prevotella multiformis
Oral	Health	Control&at-risk	ASV_2711	0.383584	0.0238976	1	Actinobacteria	Actinomycetaceae	Actinomyces viscosus
Oral	Health	Control&at-risk	ASV_2725	0.343211	0.0332967	1	Firmicutes	Streptococcaceae	Streptococcus parasanguinis
Oral	Health	Control&at-risk	ASV_2750	0.382637	0.0180982	1	Bacteroidetes	Prevotellaceae	Prevotella uncl.
Oral	Health	Control&at-risk	ASV_2862	0.4	0.0106989	1	Bacteroidetes	Porphyromonadaceae	Porphyromonas endodontalis
Oral	Health	Control&at-risk	ASV_3015	0.38521	0.0318968	1	Firmicutes	Erysipelotrichaceae	Solobacterium uncl.
Oral	Health	Control&at-risk	ASV_3075	0.34641	0.0328967	1	Firmicutes	Bacillales Incertae Sedis XI	Gemella uncl.
Oral	Health	Control&at-risk	ASV_3076	0.372426	0.0445955	1	Bacteroidetes	Bacteroidales uncl.	Bacteroidales uncl.
Oral	Health	Control&at-risk	ASV_3116	0.393277	0.0108989	1	Firmicutes	Streptococcaceae	Streptococcus uncl.
Oral	Health	Control&at-risk	ASV_3630	0.393127	0.0111989	1	Actinobacteria	Actinomycetaceae	Actinomyces uncl.
Oral	Health	Control&at-risk	ASV_3713	0.362487	0.0382962	1	Firmicutes	Clostridiales Incertae Sedis XI	Parvimonas uncl.
Oral	Health	Control&at-risk	ASV_3730	0.437901	0.0127987	1	Firmicutes	Ruminococcaceae	Ruminococcaceae uncl.
Oral	Health	Control&at-risk	ASV_4100	0.34641	0.0324968	1	Bacteroidetes	Flavobacteriaceae	Capnocytophaga uncl.
Oral	Health	Control&at-risk	ASV_4215	0.4	0.010199	1	Firmicutes	Streptococcaceae	Streptococcus anginosus
Oral	Health	Control&at-risk	ASV_5194	0.4	0.0113989	1	Actinobacteria	Corynebacteriaceae	Corynebacterium uncl.
Oral	Health	Control&at-risk	ASV_5759	0.34641	0.0342966	1	Firmicutes	Carnobacteriaceae	Granulicatella adiacens
Oral	Health	Control&at-risk	ASV_7282	0.383131	0.029797	1	Proteobacteria	Comamonadaceae	Diaphorobacter nitroreducens
Oral	Health	Control&at-risk	ASV_7760	0.34641	0.0347965	1	Firmicutes	Streptococcaceae	Streptococcus uncl.
Oral	Health	MCI&AD	ASV_110	0.439455	0.0491951	1	Firmicutes	Veillonellaceae	Dialister invisus
Oral	Health	MCI&AD	ASV_165	0.469042	0.0306969	1	Proteobacteria	Neisseriaceae	Neisseria uncl.
Oral	Health	MCI&AD	ASV_232	0.575726	0.0272973	1	Proteobacteria	Pasteurellaceae	Haemophilus sputorum
Oral	Health	MCI&AD	ASV_279	0.68124	0.0335966	1	Fusobacteria	Fusobacteriaceae	Fusobacterium uncl.	X
Oral	Health	MCI&AD	ASV_379	0.539995	0.0480952	1	Bacteroidetes	Porphyromonadaceae	Porphyromonas uncl.	X
Oral	Health	MCI&AD	ASV_821	0.499261	0.0274973	1	Fusobacteria	Fusobacteriaceae	Fusobacterium uncl.
Oral	Health	MCI&AD	ASV_892	0.586736	0.00949905	1	Bacteroidetes	Flavobacteriaceae	Capnocytophaga uncl.
Oral	Health	MCI&AD	ASV_1831	0.642685	0.0151985	1	Firmicutes	Erysipelotrichaceae	Solobacterium moorei	X
Oral	Health	MCI&AD	ASV_4424	0.469042	0.0235976	1	Firmicutes	Veillonellaceae	Selenomonas artemidis
