# Supplementary material for: Disease- and stage-specific alterations of the oral and fecal microbiota in Alzheimer's disease
Source: PNAS Nexus. 2023 Dec 11;3(1):pgad427. doi: 10.1093/pnasnexus/pgad427 (PMC10776369; doi:10.1093/pnasnexus/pgad427)
Supplement: pgad427_Supplementary_Data [file pgad427_supplementary_data.zip › PNASNEXUS-PNASNEXUS-2023-00320RR-s15.xlsx]

## Sheet: Table S5.centralities
													Indicator status
	Data	Centrality	ASV	Z	Obs. centrality	Average(permutation)	Standard dev. (permutation)	P(Z) one-sided	P-FDR(Z) one-sided	Phylum	Family	Species	Diagnosis	Intensity	Health status
1	Fecal	Degree	ASV_321	4.69033	0.010064	0.00292479	0.00152212	1.36381e-06	0.0009786	Firmicutes	Ruminococcaceae	Flavonifractor plautii	-	-	Healthy
2	Fecal	Degree	ASV_358	4.12113	0.00914913	0.00291382	0.00151301	1.88511e-05	0.00412461	Firmicutes	Peptostreptococcaceae	Romboutsia uncl.	-	Intensity-2	-
3	Fecal	Degree	ASV_933	4.18201	0.00914913	0.00289753	0.00149488	1.44474e-05	0.00412461	Firmicutes	Firmicutes uncl.	Firmicutes uncl.	-	-	-
4	Fecal	Degree	ASV_1306	4.6345	0.010064	0.00294968	0.00153509	1.78903e-06	0.0009786	Firmicutes	Erysipelotrichaceae	Catenibacterium uncl.	-	-	-
5	Fecal	Degree	ASV_1842	3.44664	0.00823422	0.00293358	0.00153792	0.000283802	0.0344977	Firmicutes	Ruminococcaceae	Ruminococcaceae uncl.	-	-	-
6	Fecal	Degree	ASV_3727	3.94654	0.00914913	0.00296816	0.00156617	3.96438e-05	0.00619576	Firmicutes	Ruminococcaceae	Faecalibacterium uncl.	-	-	-
7	Fecal	Degree	ASV_4331	4.13015	0.00914913	0.00293815	0.00150381	1.81265e-05	0.00412461	Firmicutes	Lachnospiraceae	Lachnospiraceae uncl.	-	-	-
8	Fecal	Degree	ASV_6800	3.50809	0.00823422	0.00292095	0.00151458	0.000225669	0.0308603	Firmicutes	Lachnospiraceae	Lachnospiraceae uncl.	-	-	-
9	Fecal	Degree	ASV_9071	4.01367	0.00914913	0.00296359	0.00154112	2.98911e-05	0.00545014	Firmicutes	Ruminococcaceae	Ruminococcaceae uncl.	-	-	-
10	Fecal	Betweenness	ASV_44	3.90738	0.0389039	0.00569154	0.00849991	4.6651e-05	0.00364544	Bacteroidetes	Porphyromonadaceae	Parabacteroides distasonis	-	-	-
11	Fecal	Betweenness	ASV_46	6.4644	0.0585645	0.00553297	0.00820362	5.08498e-11	9.27162e-09	Bacteroidetes	Bacteroidaceae	Bacteroides vulgatus	-	-	-
12	Fecal	Betweenness	ASV_157	3.63437	0.0368646	0.00570901	0.00857249	0.000139329	0.00952664	Firmicutes	Ruminococcaceae	Faecalibacterium uncl.	-	-	-
13	Fecal	Betweenness	ASV_314	7.57334	0.065542	0.00542854	0.00793751	1.81881e-14	9.94888e-12	Firmicutes	Ruminococcaceae	Ruminococcaceae uncl.	-	-	-
14	Fecal	Betweenness	ASV_317	6.63173	0.0640657	0.00578561	0.00878806	1.65882e-11	3.6295e-09	Firmicutes	Lachnospiraceae	Lachnospiraceae uncl.	-	-	-
15	Fecal	Betweenness	ASV_321	6.96203	0.0614969	0.0055332	0.00803842	1.67706e-12	4.58675e-10	Firmicutes	Ruminococcaceae	Flavonifractor plautii	-	-	Healthy
16	Fecal	Betweenness	ASV_358	4.7401	0.045062	0.00568843	0.00830649	1.06809e-06	0.000129832	Firmicutes	Peptostreptococcaceae	Romboutsia uncl.	-	Intensity-2	-
17	Fecal	Betweenness	ASV_497	4.02606	0.0374042	0.00545906	0.00793458	2.83592e-05	0.00238653	Actinobacteria	Coriobacteriaceae	Eggerthella uncl.	-	-	-
18	Fecal	Betweenness	ASV_526	4.74662	0.0470627	0.00559948	0.00873532	1.03421e-06	0.000129832	Firmicutes	Ruminococcaceae	Oscillibacter uncl.	-	-	Diseased
19	Fecal	Betweenness	ASV_793	3.53216	0.0347365	0.00542136	0.00829951	0.000206091	0.0132384	Firmicutes	Clostridiales uncl.	Clostridiales uncl.	-	-	-
20	Fecal	Betweenness	ASV_841	3.5175	0.0333357	0.00540545	0.00794036	0.000217817	0.0132384	Firmicutes	Ruminococcaceae	Ruminococcus uncl.	-	-	-
21	Fecal	Betweenness	ASV_1380	2.97261	0.0298	0.00548222	0.00818064	0.00147642	0.0702261	Firmicutes	Ruminococcaceae	Intestinimonas uncl.	-	-	-
22	Fecal	Betweenness	ASV_1414	3.43054	0.0336675	0.00550773	0.00820853	0.000301186	0.017342	Bacteroidetes	Porphyromonadaceae	Parabacteroides uncl.	-	-	-
23	Fecal	Betweenness	ASV_1506	4.04053	0.0379873	0.00550804	0.00803837	2.66649e-05	0.00238653	Firmicutes	Ruminococcaceae	Ruminococcaceae uncl.	-	-	-
24	Fecal	Betweenness	ASV_2770	3.72917	0.0376941	0.00570888	0.00857703	9.60565e-05	0.00700572	Firmicutes	Ruminococcaceae	Ruminococcaceae uncl.	-	-	-
25	Fecal	Betweenness	ASV_3262	3.32585	0.0326554	0.00549137	0.00816752	0.000440739	0.0241084	Firmicutes	Clostridiales uncl.	Clostridiales uncl.	-	-	-
26	Fecal	Betweenness	ASV_3365	4.18668	0.0404774	0.00569286	0.00830837	1.41531e-05	0.00154835	Firmicutes	Clostridiales uncl.	Clostridiales uncl.	-	-	-
27	Fecal	Betweenness	ASV_3727	5.27444	0.0528421	0.00583062	0.00891307	6.65803e-08	1.04056e-05	Firmicutes	Ruminococcaceae	Faecalibacterium uncl.	-	-	-
28	Fecal	Betweenness	ASV_4695	4.13818	0.0398892	0.00559422	0.00828745	1.75033e-05	0.00174078	Firmicutes	Erysipelotrichaceae	Holdemania uncl.	MCI	-	-
29	Fecal	Betweenness	ASV_4824	2.97267	0.030968	0.00558402	0.00853912	0.00147613	0.0702261	Firmicutes	Clostridiales uncl.	Clostridiales uncl.	-	-	-
30	Fecal	Betweenness	ASV_5577	3.30691	0.0337244	0.00569291	0.00847664	0.00047165	0.0245707	Firmicutes	Clostridiales uncl.	Clostridiales uncl.	-	-	-
31	Fecal	Betweenness	ASV_6800	7.12575	0.0625542	0.00553083	0.00800244	5.17572e-13	1.88741e-10	Firmicutes	Lachnospiraceae	Lachnospiraceae uncl.	-	-	-
32	Fecal	Betweenness	ASV_9071	2.89205	0.029175	0.0056894	0.00812074	0.00191367	0.0872315	Firmicutes	Ruminococcaceae	Ruminococcaceae uncl.	-	-	-
33	Fecal	Betweenness	ASV_9505	10.379	0.0880847	0.00537503	0.00796895	1.54513e-25	1.69037e-22	Firmicutes	Clostridiales uncl.	Clostridiales uncl.	-	-	-
34	Fecal	PageRank	ASV_358	3.19385	0.0021068	0.000904676	0.000376388	0.000701935	0.0698106	Firmicutes	Peptostreptococcaceae	Romboutsia uncl.	-	Intensity-2	-
35	Fecal	PageRank	ASV_846	3.63362	0.00227806	0.000919783	0.000373808	0.000139736	0.0218387	Proteobacteria	Enterobacteriaceae	Escherichia/Shigella uncl.	-	-	-
36	Fecal	PageRank	ASV_933	4.06566	0.00246738	0.000905238	0.000384228	2.39488e-05	0.00654998	Firmicutes	Firmicutes uncl.	Firmicutes uncl.	-	-	-
37	Fecal	PageRank	ASV_1236	3.35125	0.00218138	0.000910936	0.000379096	0.000402241	0.0507542	Firmicutes	Lachnospiraceae	Clostridium XlVa symbiosum	-	-	-
38	Fecal	PageRank	ASV_1306	4.5999	0.00270524	0.000921131	0.00038786	2.11351e-06	0.00231218	Firmicutes	Erysipelotrichaceae	Catenibacterium uncl.	-	-	-
39	Fecal	PageRank	ASV_1842	3.33836	0.00218307	0.00091417	0.000380095	0.00042137	0.0507542	Firmicutes	Ruminococcaceae	Ruminococcaceae uncl.	-	-	-
40	Fecal	PageRank	ASV_3727	4.30906	0.00261998	0.000926131	0.000393091	8.19744e-06	0.004484	Firmicutes	Ruminococcaceae	Faecalibacterium uncl.	-	-	-
41	Fecal	PageRank	ASV_4331	4.13211	0.0025044	0.000919134	0.000383646	1.79727e-05	0.00654998	Firmicutes	Lachnospiraceae	Lachnospiraceae uncl.	-	-	-
42	Fecal	PageRank	ASV_5472	3.31153	0.00217557	0.000910416	0.000382045	0.000463933	0.0507542	Proteobacteria	Proteobacteria uncl.	Proteobacteria uncl.	-	-	-
43	Fecal	PageRank	ASV_5704	3.65338	0.00232876	0.000917702	0.000386234	0.000129404	0.0218387	Firmicutes	Ruminococcaceae	Oscillibacter uncl.	-	-	Healthy
44	Fecal	PageRank	ASV_9071	3.85533	0.00242872	0.000917792	0.000391907	5.7788e-05	0.012644	Firmicutes	Ruminococcaceae	Ruminococcaceae uncl.	-	-	-
45	Oral	Degree	ASV_52	3.79194	0.00844391	0.00287551	0.00146848	7.47377e-05	0.0147519	Fusobacteria	Fusobacteriaceae	Fusobacterium uncl.	-	-	-
46	Oral	Degree	ASV_67	3.85162	0.00844391	0.00284704	0.00145312	5.8669e-05	0.0147519	Firmicutes	Veillonellaceae	Dialister invisus	-	-	-
47	Oral	Degree	ASV_73	3.90225	0.00844391	0.00283233	0.00143804	4.76513e-05	0.0147519	Firmicutes	Veillonellaceae	Veillonella uncl.	at-risk	-	Healthy
48	Oral	Degree	ASV_115	3.76236	0.00844391	0.00288347	0.00147791	8.41593e-05	0.0147519	Firmicutes	Veillonellaceae	Veillonella parvula	-	-	-
49	Oral	Degree	ASV_266	3.74873	0.00844391	0.002876	0.00148528	8.88667e-05	0.0147519	Proteobacteria	Pasteurellaceae	Actinobacillus uncl.	-	-	-
50	Oral	Betweenness	ASV_8	3.39377	0.0557158	0.00855312	0.0138968	0.000344682	0.0168286	Firmicutes	Streptococcaceae	Streptococcus mitis	-	-	-
51	Oral	Betweenness	ASV_10	5.24672	0.0814438	0.00862239	0.0138794	7.74158e-08	9.1793e-06	Proteobacteria	Neisseriaceae	Neisseria uncl.	-	-	-
52	Oral	Betweenness	ASV_14	4.08981	0.0627611	0.00827315	0.0133229	2.15864e-05	0.00162879	Firmicutes	Streptococcaceae	Streptococcus mitis	-	-	-
53	Oral	Betweenness	ASV_39	5.67076	0.0864087	0.00834771	0.0137655	7.10836e-09	1.47499e-06	Firmicutes	Streptococcaceae	Streptococcus mitis	-	-	-
54	Oral	Betweenness	ASV_52	6.6015	0.0967378	0.0084025	0.0133811	2.03504e-11	8.44543e-09	Fusobacteria	Fusobacteriaceae	Fusobacterium uncl.	-	-	-
55	Oral	Betweenness	ASV_56	5.77593	0.0882852	0.00835996	0.0138376	3.82642e-09	1.05864e-06	Firmicutes	Bacillales Incertae Sedis XI	Gemella haemolysans	-	-	-
56	Oral	Betweenness	ASV_67	5.08433	0.0732825	0.00797944	0.012844	1.84463e-07	1.9138e-05	Firmicutes	Veillonellaceae	Dialister invisus	-	-	-
57	Oral	Betweenness	ASV_71	3.32264	0.0528546	0.00857559	0.0133265	0.000445857	0.020559	Bacteroidetes	Prevotellaceae	Prevotella melaninogenica	-	-	-
58	Oral	Betweenness	ASV_73	3.64291	0.0557304	0.00789888	0.01313	0.000134789	0.00799104	Firmicutes	Veillonellaceae	Veillonella uncl.	at-risk	-	Healthy
59	Oral	Betweenness	ASV_96	5.47622	0.0846168	0.00855572	0.0138893	2.17255e-08	3.60644e-06	Firmicutes	Bacillales Incertae Sedis XI	Gemella morbillorum	-	-	-
60	Oral	Betweenness	ASV_115	8.72896	0.127568	0.00841196	0.0136506	1.28515e-18	1.06668e-15	Firmicutes	Veillonellaceae	Veillonella parvula	-	-	-
61	Oral	Betweenness	ASV_170	3.01742	0.0489939	0.00818126	0.0135257	0.00127468	0.0556833	Firmicutes	Bacillales Incertae Sedis XI	Gemella uncl.	-	-	-
62	Oral	Betweenness	ASV_185	4.66507	0.0713478	0.00836201	0.0135016	1.54258e-06	0.000128035	Firmicutes	Veillonellaceae	Veillonella uncl.	-	-	-
63	Oral	Betweenness	ASV_204	3.44763	0.0540492	0.00817273	0.0133066	0.000282761	0.0146682	Actinobacteria	Actinomycetaceae	Actinomyces uncl.	-	-	-
64	Oral	Betweenness	ASV_256	2.97069	0.0480091	0.00829545	0.0133685	0.00148564	0.0616539	Fusobacteria	Fusobacteriaceae	Fusobacterium periodonticum	-	-	-
65	Oral	Betweenness	ASV_279	5.27656	0.0868982	0.00901042	0.0147611	6.58143e-08	9.10431e-06	Fusobacteria	Fusobacteriaceae	Fusobacterium uncl.	-	-	Diseased
66	Oral	Betweenness	ASV_379	4.75053	0.072286	0.00824566	0.0134807	1.01441e-06	9.35511e-05	Bacteroidetes	Porphyromonadaceae	Porphyromonas uncl.	-	-	Diseased
67	Oral	Betweenness	ASV_798	2.88836	0.0502614	0.00869988	0.0143893	0.0019363	0.0765299	Bacteroidetes	Flavobacteriaceae	Capnocytophaga granulosa	-	-	-
68	Oral	Betweenness	ASV_935	3.55408	0.0590345	0.00859821	0.0141911	0.000189652	0.0104941	Candidatus Saccharibacteria	Candidatus Saccharibacteria uncl.	Candidatus Saccharibacteria uncl.	-	-	-
69	Oral	Betweenness	ASV_1145	4.00391	0.0609984	0.00831325	0.0131584	3.11518e-05	0.00215466	Firmicutes	Streptococcaceae	Streptococcus parasanguinis	-	-	-
70	Oral	Betweenness	ASV_1831	3.7267	0.0609605	0.0085702	0.0140581	9.70033e-05	0.00619329	Firmicutes	Erysipelotrichaceae	Solobacterium moorei	-	-	Diseased
71	Oral	PageRank	ASV_266	3.4321	0.00280723	0.00120549	0.000466692	0.000299459	0.0828504	Proteobacteria	Pasteurellaceae	Actinobacillus uncl.	-	-	-
72	Oral	PageRank	ASV_3244	4.29262	0.00318975	0.00120654	0.000462004	8.82896e-06	0.00732804	Bacteroidetes	Flavobacteriaceae	Flavobacteriaceae uncl.	-	-	-
73	Oral	PageRank	ASV_3735	3.83256	0.00299342	0.0012079	0.000465882	6.34074e-05	0.0263141	Firmicutes	Streptococcaceae	Streptococcus uncl.	-	-	-
