# Supplementary material for: Disease- and stage-specific alterations of the oral and fecal microbiota in Alzheimer's disease
Source: PNAS Nexus. 2023 Dec 11;3(1):pgad427. doi: 10.1093/pnasnexus/pgad427 (PMC10776369; doi:10.1093/pnasnexus/pgad427)
Supplement: pgad427_Supplementary_Data [file pgad427_supplementary_data.zip › PNASNEXUS-PNASNEXUS-2023-00320RR-s16.xlsx]

## Sheet: Stool
Correlation between ASV abundance and Alzheimer scores for stool samples
Genomes	Estimate	Std..Error	t.value	Pr...t..	Covariate	Kingdom	Phylum	Family	Genus	Species	P.adj.fdr	Measure
ASV1	4.04456	3.17385	1.27434	0.207299	`ptau/Aß42`	Bacteria	Bacteroidetes	Bacteroidaceae	Bacteroides	uniformis	0.8031	ptau/Aß42
ASV100	-0.0172851	1.19093	-0.014514	0.988467	`ptau/Aß42`	Bacteria	Firmicutes	Veillonellaceae	Veillonella	Veillonella (unc.)	0.994423	ptau/Aß42
ASV1000	-0.373524	2.16525	-0.172509	0.8636	`ptau/Aß42`	Bacteria	Firmicutes	Ruminococcaceae	Faecalibacterium	Faecalibacterium (unc.)	0.967972	ptau/Aß42
ASV1001	5.92083	1.97314	3.00072	0.00387638	`ptau/Aß42`	Bacteria	Firmicutes	Ruminococcaceae	Faecalibacterium	Faecalibacterium (unc.)	0.420999	ptau/Aß42
ASV1003	1.6317	2.07787	0.785275	0.435283	`ptau/Aß42`	Bacteria	Firmicutes	Ruminococcaceae	Subdoligranulum	Subdoligranulum (unc.)	0.889252	ptau/Aß42
ASV1006	-1.35081	1.70585	-0.79187	0.431456	`ptau/Aß42`	Bacteria	Firmicutes	Erysipelotrichaceae	Erysipelotrichaceae (unc.)	Erysipelotrichaceae (unc.)	0.889252	ptau/Aß42
ASV1011	-1.0084	1.12512	-0.896252	0.373585	`ptau/Aß42`	Bacteria	Firmicutes	Ruminococcaceae	Ruminococcaceae (unc.)	Ruminococcaceae (unc.)	0.871753	ptau/Aß42
ASV1014	1.53853	1.29518	1.1879	0.239405	`ptau/Aß42`	Bacteria	Firmicutes	Ruminococcaceae	Oscillibacter	Oscillibacter (unc.)	0.808364	ptau/Aß42
ASV1017	0.0251033	1.75273	0.0143224	0.988619	`ptau/Aß42`	Bacteria	Bacteroidetes	Porphyromonadaceae	Butyricimonas	Butyricimonas (unc.)	0.994423	ptau/Aß42
ASV102	0.139732	3.33744	0.0418678	0.966739	`ptau/Aß42`	Bacteria	Bacteroidetes	Porphyromonadaceae	Parabacteroides	Parabacteroides (unc.)	0.991456	ptau/Aß42
ASV1020	-0.226732	1.92509	-0.117777	0.906625	`ptau/Aß42`	Bacteria	Firmicutes	Lachnospiraceae	Lachnospiraceae (unc.)	Lachnospiraceae (unc.)	0.976204	ptau/Aß42
ASV1021	0.666827	1.94475	0.342886	0.732844	`ptau/Aß42`	Bacteria	Firmicutes	Firmicutes (unc.)	Firmicutes (unc.)	Firmicutes (unc.)	0.957893	ptau/Aß42
ASV1028	-0.598871	2.03818	-0.293826	0.769872	`ptau/Aß42`	Bacteria	Firmicutes	Lachnospiraceae	Ruminococcus2	Ruminococcus2 (unc.)	0.960784	ptau/Aß42
ASV10290	-0.498293	0.969979	-0.513715	0.609277	`ptau/Aß42`	Bacteria	Firmicutes	Ruminococcaceae	Ruminococcaceae (unc.)	Ruminococcaceae (unc.)	0.935592	ptau/Aß42
ASV103	-0.211691	1.9287	-0.109758	0.912955	`ptau/Aß42`	Bacteria	Bacteroidetes	Porphyromonadaceae	Barnesiella	Barnesiella (unc.)	0.978574	ptau/Aß42
ASV1047	0.902828	2.03892	0.442797	0.659453	`ptau/Aß42`	Bacteria	Firmicutes	Clostridiales (unc.)	Clostridiales (unc.)	Clostridiales (unc.)	0.948457	ptau/Aß42
ASV1048	2.01119	1.74295	1.1539	0.252968	`ptau/Aß42`	Bacteria	Firmicutes	Ruminococcaceae	Ruminococcaceae (unc.)	Ruminococcaceae (unc.)	0.818884	ptau/Aß42
ASV1050	-0.292988	1.51358	-0.193573	0.847143	`ptau/Aß42`	Bacteria	Firmicutes	Ruminococcaceae	Faecalibacterium	Faecalibacterium (unc.)	0.963178	ptau/Aß42
ASV1055	0.343669	1.20203	0.285907	0.775903	`ptau/Aß42`	Bacteria	Firmicutes	Lachnospiraceae	Clostridium_XlVa	clostridioforme	0.960784	ptau/Aß42
ASV1057	1.15835	2.00707	0.577138	0.565936	`ptau/Aß42`	Bacteria	Bacteroidetes	Porphyromonadaceae	Odoribacter	Odoribacter (unc.)	0.932483	ptau/Aß42
ASV1058	-2.13281	1.7831	-1.19612	0.236204	`ptau/Aß42`	Bacteria	Bacteroidetes	Porphyromonadaceae	Parabacteroides	Parabacteroides (unc.)	0.807496	ptau/Aß42
ASV106	-0.169223	2.44884	-0.0691035	0.94513	`ptau/Aß42`	Bacteria	Bacteroidetes	Porphyromonadaceae	Porphyromonadaceae (unc.)	Porphyromonadaceae (unc.)	0.983309	ptau/Aß42
ASV1062	-0.205125	1.40995	-0.145484	0.8848	`ptau/Aß42`	Bacteria	Firmicutes	Lachnospiraceae	Blautia	Blautia (unc.)	0.971388	ptau/Aß42
ASV1066	-0.955953	1.7663	-0.541219	0.590296	`ptau/Aß42`	Bacteria	Firmicutes	Ruminococcaceae	Faecalibacterium	Faecalibacterium (unc.)	0.935141	ptau/Aß42
ASV107	0.953989	2.14846	0.444034	0.658564	`ptau/Aß42`	Bacteria	Proteobacteria	Enterobacteriaceae	Escherichia/Shigella	Escherichia/Shigella (unc.)	0.948457	ptau/Aß42
ASV1076	-3.88379	1.98099	-1.96053	0.0544306	`ptau/Aß42`	Bacteria	Firmicutes	Lachnospiraceae	Blautia	Blautia (unc.)	0.782	ptau/Aß42
ASV108	-0.0493881	3.11486	-0.0158557	0.9874	`ptau/Aß42`	Bacteria	Bacteroidetes	Rikenellaceae	Alistipes	Alistipes (unc.)	0.994423	ptau/Aß42
ASV1084	3.73118	1.70999	2.18199	0.0329087	`ptau/Aß42`	Bacteria	Bacteroidetes	Rikenellaceae	Alistipes	Alistipes (unc.)	0.782	ptau/Aß42
ASV1087	-2.12482	1.6969	-1.25218	0.215209	`ptau/Aß42`	Bacteria	Firmicutes	Lachnospiraceae	Lachnospiraceae (unc.)	Lachnospiraceae (unc.)	0.8031	ptau/Aß42
ASV109	-2.30342	3.21437	-0.716599	0.476312	`ptau/Aß42`	Bacteria	Bacteroidetes	Bacteroidaceae	Bacteroides	thetaiotaomicron	0.910494	ptau/Aß42
ASV1091	1.56794	1.13865	1.37702	0.173456	`ptau/Aß42`	Bacteria	Firmicutes	Ruminococcaceae	Ruminococcaceae (unc.)	Ruminococcaceae (unc.)	0.787448	ptau/Aß42
ASV1092	0.977929	1.83927	0.531695	0.596837	`ptau/Aß42`	Bacteria	Firmicutes	Ruminococcaceae	Subdoligranulum	Subdoligranulum (unc.)	0.935592	ptau/Aß42
ASV1093	0.801505	1.76988	0.452858	0.652232	`ptau/Aß42`	Bacteria	Firmicutes	Ruminococcaceae	Clostridium_IV	Clostridium_IV (unc.)	0.948457	ptau/Aß42
ASV1097	-0.49396	0.875663	-0.564098	0.574723	`ptau/Aß42`	Bacteria	Proteobacteria	Sutterellaceae	Parasutterella	Parasutterella (unc.)	0.932483	ptau/Aß42
ASV1098	1.91201	1.70857	1.11907	0.267428	`ptau/Aß42`	Bacteria	Bacteroidetes	Bacteroidaceae	Bacteroides	Bacteroides (unc.)	0.822297	ptau/Aß42
ASV11	-5.02892	4.04243	-1.24403	0.21817	`ptau/Aß42`	Bacteria	Bacteroidetes	Bacteroidaceae	Bacteroides	dorei	0.8031	ptau/Aß42
ASV110	1.1618	2.04981	0.566785	0.572907	`ptau/Aß42`	Bacteria	Firmicutes	Veillonellaceae	Dialister	invisus	0.932483	ptau/Aß42
ASV1102	2.16803	1.10365	1.96442	0.0539678	`ptau/Aß42`	Bacteria	Firmicutes	Ruminococcaceae	Oscillibacter	Oscillibacter (unc.)	0.782	ptau/Aß42
ASV1104	-2.61385	1.74039	-1.50188	0.138205	`ptau/Aß42`	Bacteria	Firmicutes	Clostridiales_Incertae_Sedis_XII	Fusibacter	Fusibacter (unc.)	0.782	ptau/Aß42
ASV111	0.686344	2.55896	0.268212	0.789427	`ptau/Aß42`	Bacteria	Firmicutes	Ruminococcaceae	Anaerotruncus	Anaerotruncus	0.960784	ptau/Aß42
ASV1111	-2.21747	1.83617	-1.20766	0.231767	`ptau/Aß42`	Bacteria	Firmicutes	Ruminococcaceae	Subdoligranulum	Subdoligranulum (unc.)	0.80435	ptau/Aß42
ASV1114	-0.930942	1.98219	-0.469654	0.64025	`ptau/Aß42`	Bacteria	Bacteroidetes	Prevotellaceae	Prevotella	Prevotella (unc.)	0.946869	ptau/Aß42
ASV1115	-2.48137	1.76535	-1.4056	0.164835	`ptau/Aß42`	Bacteria	Firmicutes	Lachnospiraceae	Ruminococcus2	Ruminococcus2 (unc.)	0.784414	ptau/Aß42
ASV1116	0.733009	1.03094	0.71101	0.479745	`ptau/Aß42`	Bacteria	Firmicutes	Ruminococcaceae	Oscillibacter	Oscillibacter (unc.)	0.912664	ptau/Aß42
ASV112	2.19366	2.1537	1.01855	0.312373	`ptau/Aß42`	Bacteria	Proteobacteria	Enterobacteriaceae	Escherichia/Shigella	coli	0.846866	ptau/Aß42
ASV1121	1.91933	1.70864	1.1233	0.265639	`ptau/Aß42`	Bacteria	Firmicutes	Lachnospiraceae	Roseburia	Roseburia (unc.)	0.822297	ptau/Aß42
ASV1125	0.133025	0.69985	0.190077	0.84987	`ptau/Aß42`	Bacteria	Bacteroidetes	Bacteroidaceae	Bacteroides	Bacteroides (unc.)	0.963178	ptau/Aß42
ASV1130	-0.331577	1.53418	-0.216126	0.829599	`ptau/Aß42`	Bacteria	Firmicutes	Erysipelotrichaceae	Erysipelotrichaceae (unc.)	Erysipelotrichaceae (unc.)	0.962003	ptau/Aß42
ASV1131	-0.212647	1.58662	-0.134025	0.893817	`ptau/Aß42`	Bacteria	Bacteroidetes	Prevotellaceae	Alloprevotella	Alloprevotella (unc.)	0.972384	ptau/Aß42
ASV1133	1.16551	2.00186	0.582211	0.562536	`ptau/Aß42`	Bacteria	Firmicutes	Ruminococcaceae	Faecalibacterium	Faecalibacterium (unc.)	0.932483	ptau/Aß42
ASV1135	0.861482	1.46851	0.586638	0.559577	`ptau/Aß42`	Bacteria	Firmicutes	Peptostreptococcaceae	Intestinibacter	Intestinibacter (unc.)	0.932483	ptau/Aß42
ASV1139	2.39895	1.92157	1.24843	0.216568	`ptau/Aß42`	Bacteria	Firmicutes	Ruminococcaceae	Ruminococcaceae (unc.)	Ruminococcaceae (unc.)	0.8031	ptau/Aß42
ASV114	1.9431	3.11082	0.624626	0.534509	`ptau/Aß42`	Bacteria	Bacteroidetes	Bacteroidaceae	Bacteroides	Bacteroides (unc.)	0.926618	ptau/Aß42
ASV1142	1.92232	1.48617	1.29347	0.200647	`ptau/Aß42`	Bacteria	Firmicutes	Ruminococcaceae	Faecalibacterium	Faecalibacterium (unc.)	0.8031	ptau/Aß42
ASV1149	-1.81068	0.907583	-1.99506	0.0504361	`ptau/Aß42`	Bacteria	Firmicutes	Clostridiales (unc.)	Clostridiales (unc.)	Clostridiales (unc.)	0.782	ptau/Aß42
ASV115	-0.0182954	1.37429	-0.0133126	0.989421	`ptau/Aß42`	Bacteria	Firmicutes	Veillonellaceae	Veillonella	parvula	0.99464	ptau/Aß42
ASV1150	0.757621	1.99123	0.380479	0.70489	`ptau/Aß42`	Bacteria	Firmicutes	Lachnospiraceae	Coprococcus	Coprococcus (unc.)	0.953404	ptau/Aß42
ASV1151	3.91368	1.89257	2.06792	0.0428268	`ptau/Aß42`	Bacteria	Firmicutes	Lachnospiraceae	Blautia	Blautia (unc.)	0.782	ptau/Aß42
ASV1152	-1.21124	2.04502	-0.592289	0.555811	`ptau/Aß42`	Bacteria	Firmicutes	Ruminococcaceae	Ruminococcus	Ruminococcus (unc.)	0.932483	ptau/Aß42
ASV1158	3.9981	1.92077	2.08151	0.0415224	`ptau/Aß42`	Bacteria	Firmicutes	Acidaminococcaceae	Phascolarctobacterium	Phascolarctobacterium (unc.)	0.782	ptau/Aß42
ASV116	-4.08163	3.43239	-1.18915	0.238916	`ptau/Aß42`	Bacteria	Firmicutes	Clostridiales (unc.)	Clostridiales (unc.)	Clostridiales (unc.)	0.808364	ptau/Aß42
ASV1161	1.41869	1.73206	0.819076	0.41588	`ptau/Aß42`	Bacteria	Firmicutes	Ruminococcaceae	Ruminococcaceae (unc.)	Ruminococcaceae (unc.)	0.887247	ptau/Aß42
ASV1163	0.0724057	1.06433	0.0680295	0.945981	`ptau/Aß42`	Bacteria	Firmicutes	Lachnospiraceae	Roseburia	Roseburia (unc.)	0.98376	ptau/Aß42
ASV1164	-2.06093	1.59532	-1.29186	0.201202	`ptau/Aß42`	Bacteria	Firmicutes	Lachnospiraceae	Lachnospiraceae (unc.)	Lachnospiraceae (unc.)	0.8031	ptau/Aß42
ASV1167	-0.284507	2.24886	-0.126512	0.899736	`ptau/Aß42`	Bacteria	Firmicutes	Clostridiales (unc.)	Clostridiales (unc.)	Clostridiales (unc.)	0.973984	ptau/Aß42
ASV1169	2.27675	2.02629	1.1236	0.265513	`ptau/Aß42`	Bacteria	Bacteroidetes	Porphyromonadaceae	Porphyromonadaceae (unc.)	Porphyromonadaceae (unc.)	0.822297	ptau/Aß42
ASV11694	-0.617659	0.539235	-1.14544	0.25643	`ptau/Aß42`	Bacteria	Proteobacteria	Francisellaceae	Francisella	philomiragia	0.818884	ptau/Aß42
ASV117	-2.81768	1.65461	-1.70293	0.0935907	`ptau/Aß42`	Bacteria	Proteobacteria	Enterobacteriaceae	Escherichia/Shigella	coli	0.782	ptau/Aß42
ASV1171	-1.4253	1.15407	-1.23502	0.221483	`ptau/Aß42`	Bacteria	Firmicutes	Ruminococcaceae	Faecalibacterium	Faecalibacterium (unc.)	0.8031	ptau/Aß42
ASV1173	-3.46984	1.92802	-1.7997	0.0767747	`ptau/Aß42`	Bacteria	Actinobacteria	Coriobacteriaceae	Eggerthella	lenta	0.782	ptau/Aß42
ASV118	4.70193	2.88238	1.63127	0.107904	`ptau/Aß42`	Bacteria	Firmicutes	Ruminococcaceae	Ruminococcaceae (unc.)	Ruminococcaceae (unc.)	0.782	ptau/Aß42
ASV1180	2.55451	1.32469	1.92838	0.05839	`ptau/Aß42`	Bacteria	Firmicutes	Ruminococcaceae	Faecalibacterium	Faecalibacterium (unc.)	0.782	ptau/Aß42
ASV1181	-0.171541	1.71897	-0.099793	0.920831	`ptau/Aß42`	Bacteria	Firmicutes	Lachnospiraceae	Roseburia	Roseburia (unc.)	0.980421	ptau/Aß42
ASV1182	-2.10509	2.26118	-0.930973	0.355478	`ptau/Aß42`	Bacteria	Firmicutes	Clostridiales (unc.)	Clostridiales (unc.)	Clostridiales (unc.)	0.865431	ptau/Aß42
ASV1183	0.427773	1.68992	0.253132	0.801004	`ptau/Aß42`	Bacteria	Bacteroidetes	Bacteroidaceae	Bacteroides	Bacteroides (unc.)	0.960784	ptau/Aß42
ASV1185	-0.316422	2.1268	-0.148778	0.882211	`ptau/Aß42`	Bacteria	Firmicutes	Firmicutes (unc.)	Firmicutes (unc.)	Firmicutes (unc.)	0.971388	ptau/Aß42
ASV1186	-1.2532	1.79833	-0.696871	0.488488	`ptau/Aß42`	Bacteria	Firmicutes	Ruminococcaceae	Faecalibacterium	Faecalibacterium (unc.)	0.915891	ptau/Aß42
ASV1187	0.204293	1.39521	0.146424	0.884061	`ptau/Aß42`	Bacteria	Firmicutes	Ruminococcaceae	Faecalibacterium	Faecalibacterium (unc.)	0.971388	ptau/Aß42
ASV1191	0.327779	1.65589	0.197947	0.843734	`ptau/Aß42`	Bacteria	Bacteroidetes	Rikenellaceae	Alistipes	Alistipes (unc.)	0.963178	ptau/Aß42
ASV1192	-1.59041	1.42457	-1.11641	0.268553	`ptau/Aß42`	Bacteria	Firmicutes	Peptostreptococcaceae	Romboutsia	Romboutsia (unc.)	0.823108	ptau/Aß42
ASV12	7.69956	3.91599	1.96619	0.0537585	`ptau/Aß42`	Bacteria	Bacteroidetes	Rikenellaceae	Alistipes	Alistipes (unc.)	0.782	ptau/Aß42
ASV120	0.849804	2.43485	0.349017	0.728259	`ptau/Aß42`	Bacteria	Firmicutes	Acidaminococcaceae	Phascolarctobacterium	Phascolarctobacterium (unc.)	0.957893	ptau/Aß42
ASV1201	-1.17984	1.46308	-0.806412	0.423088	`ptau/Aß42`	Bacteria	Firmicutes	Ruminococcaceae	Ruminococcaceae (unc.)	Ruminococcaceae (unc.)	0.887247	ptau/Aß42
ASV1203	-2.012	1.89909	-1.05946	0.293502	`ptau/Aß42`	Bacteria	Firmicutes	Clostridiales (unc.)	Clostridiales (unc.)	Clostridiales (unc.)	0.838047	ptau/Aß42
ASV1205	-0.339365	1.46436	-0.23175	0.817495	`ptau/Aß42`	Bacteria	Firmicutes	Clostridiales (unc.)	Clostridiales (unc.)	Clostridiales (unc.)	0.960784	ptau/Aß42
ASV121	-0.787731	2.58354	-0.304904	0.76146	`ptau/Aß42`	Bacteria	Bacteroidetes	Rikenellaceae	Alistipes	Alistipes (unc.)	0.960784	ptau/Aß42
ASV1212	-1.63619	2.07847	-0.787208	0.434159	`ptau/Aß42`	Bacteria	Firmicutes	Ruminococcaceae	Clostridium_IV	leptum	0.889252	ptau/Aß42
ASV122	-0.0672626	3.20635	-0.0209779	0.983331	`ptau/Aß42`	Bacteria	Bacteroidetes	Rikenellaceae	Alistipes	Alistipes (unc.)	0.994423	ptau/Aß42
ASV1223	-2.87374	2.13038	-1.34893	0.182266	`ptau/Aß42`	Bacteria	Firmicutes	Ruminococcaceae	Flavonifractor	Flavonifractor (unc.)	0.798486	ptau/Aß42
ASV1224	2.09163	2.18242	0.9584	0.341583	`ptau/Aß42`	Bacteria	Lentisphaerae	Victivallaceae	Victivallis	Victivallis (unc.)	0.857315	ptau/Aß42
ASV12247	-0.668091	0.646002	-1.03419	0.305063	`ptau/Aß42`	Bacteria	Firmicutes	Clostridiales (unc.)	Clostridiales (unc.)	Clostridiales (unc.)	0.846866	ptau/Aß42
ASV1227	-0.486706	1.27958	-0.380363	0.704976	`ptau/Aß42`	Bacteria	Firmicutes	Ruminococcaceae	Faecalibacterium	Faecalibacterium (unc.)	0.953404	ptau/Aß42
ASV123	1.49815	2.84247	0.527058	0.600034	`ptau/Aß42`	Bacteria	Bacteroidetes	Rikenellaceae	Alistipes	finegoldii	0.935592	ptau/Aß42
ASV1231	-2.73401	2.03686	-1.34226	0.184405	`ptau/Aß42`	Bacteria	Firmicutes	Lactobacillaceae	Lactobacillus	Lactobacillus (unc.)	0.800317	ptau/Aß42
ASV1235	-1.30735	1.6763	-0.7799	0.438417	`ptau/Aß42`	Bacteria	Firmicutes	Ruminococcaceae	Ruminococcaceae (unc.)	Ruminococcaceae (unc.)	0.889697	ptau/Aß42
ASV1236	-0.760145	1.25591	-0.605255	0.547219	`ptau/Aß42`	Bacteria	Firmicutes	Lachnospiraceae	Clostridium_XlVa	symbiosum	0.931102	ptau/Aß42
ASV1239	-1.09015	2.1619	-0.504253	0.615871	`ptau/Aß42`	Bacteria	Firmicutes	Ruminococcaceae	Faecalibacterium	Faecalibacterium (unc.)	0.935592	ptau/Aß42
ASV124	-1.80185	2.81686	-0.639667	0.524746	`ptau/Aß42`	Bacteria	Bacteroidetes	Rikenellaceae	Alistipes	Alistipes (unc.)	0.926618	ptau/Aß42
ASV1244	4.73442	1.6124	2.93625	0.00465621	`ptau/Aß42`	Bacteria	Bacteria (unc.)	Bacteria (unc.)	Bacteria (unc.)	Bacteria (unc.)	0.420999	ptau/Aß42
ASV1250	1.91737	2.15938	0.887922	0.378014	`ptau/Aß42`	Bacteria	Firmicutes	Lachnospiraceae	Dorea	Dorea (unc.)	0.872795	ptau/Aß42
ASV1254	0.158647	1.019	0.155688	0.876785	`ptau/Aß42`	Bacteria	Firmicutes	Streptococcaceae	Streptococcus	salivarius	0.971123	ptau/Aß42
ASV126	-2.65751	2.91913	-0.910378	0.366149	`ptau/Aß42`	Bacteria	Bacteroidetes	Prevotellaceae	Paraprevotella	Paraprevotella (unc.)	0.871753	ptau/Aß42
ASV1263	-0.964748	2.03879	-0.473197	0.637734	`ptau/Aß42`	Bacteria	Firmicutes	Erysipelotrichaceae	Clostridium_XVIII	Clostridium_XVIII (unc.)	0.946137	ptau/Aß42
ASV1264	-1.12101	1.56423	-0.716651	0.47628	`ptau/Aß42`	Bacteria	Proteobacteria	Oxalobacteraceae	Oxalobacter	Oxalobacter (unc.)	0.910494	ptau/Aß42
ASV1278	-1.66412	1.58702	-1.04858	0.298443	`ptau/Aß42`	Bacteria	Bacteroidetes	Porphyromonadaceae	Odoribacter	Odoribacter (unc.)	0.845306	ptau/Aß42
ASV128	-4.49987	3.01672	-1.49164	0.140864	`ptau/Aß42`	Bacteria	Bacteroidetes	Bacteroidaceae	Bacteroides	vulgatus	0.782	ptau/Aß42
ASV1283	2.91248	1.66877	1.74528	0.0858901	`ptau/Aß42`	Bacteria	Proteobacteria	Sutterellaceae	Parasutterella	Parasutterella (unc.)	0.782	ptau/Aß42
ASV129	1.07282	2.45373	0.437219	0.663472	`ptau/Aß42`	Bacteria	Bacteroidetes	Bacteroidaceae	Bacteroides	Bacteroides (unc.)	0.948789	ptau/Aß42
ASV1290	1.56443	0.881961	1.77381	0.0810044	`ptau/Aß42`	Bacteria	Firmicutes	Ruminococcaceae	Oscillibacter	Oscillibacter (unc.)	0.782	ptau/Aß42
ASV13	0.780765	4.09182	0.190811	0.849297	`ptau/Aß42`	Bacteria	Bacteroidetes	Bacteroidaceae	Bacteroides	uniformis	0.963178	ptau/Aß42
ASV130	1.83109	2.76724	0.661702	0.510614	`ptau/Aß42`	Bacteria	Bacteroidetes	Porphyromonadaceae	Parabacteroides	distasonis	0.92251	ptau/Aß42
ASV131	-4.17634	2.80444	-1.48919	0.141507	`ptau/Aß42`	Bacteria	Firmicutes	Clostridiales (unc.)	Clostridiales (unc.)	Clostridiales (unc.)	0.782	ptau/Aß42
ASV1317	0.0470969	1.34509	0.035014	0.972181	`ptau/Aß42`	Bacteria	Firmicutes	Streptococcaceae	Streptococcus	salivarius	0.993548	ptau/Aß42
ASV132	1.60249	2.57017	0.623494	0.535247	`ptau/Aß42`	Bacteria	Bacteroidetes	Rikenellaceae	Alistipes	indistinctus	0.926618	ptau/Aß42
ASV1320	-2.16974	1.7542	-1.23688	0.220797	`ptau/Aß42`	Bacteria	Firmicutes	Ruminococcaceae	Faecalibacterium	Faecalibacterium (unc.)	0.8031	ptau/Aß42
ASV1324	2.9375	1.72787	1.70007	0.0941293	`ptau/Aß42`	Bacteria	Firmicutes	Ruminococcaceae	Ruminococcaceae (unc.)	Ruminococcaceae (unc.)	0.782	ptau/Aß42
ASV133	6.12112	3.0337	2.01771	0.0479552	`ptau/Aß42`	Bacteria	Firmicutes	Erysipelotrichaceae	Erysipelotrichaceae (unc.)	Erysipelotrichaceae (unc.)	0.782	ptau/Aß42
ASV1338	-0.810827	0.544466	-1.48921	0.1415	`ptau/Aß42`	Bacteria	Firmicutes	Peptostreptococcaceae	Terrisporobacter	Terrisporobacter (unc.)	0.782	ptau/Aß42
ASV1344	2.45213	1.16853	2.09847	0.0399438	`ptau/Aß42`	Bacteria	Firmicutes	Lachnospiraceae	Coprococcus	Coprococcus (unc.)	0.782	ptau/Aß42
ASV1349	-2.23695	1.35133	-1.65537	0.102902	`ptau/Aß42`	Bacteria	Firmicutes	Lachnospiraceae	Blautia	Blautia (unc.)	0.782	ptau/Aß42
ASV135	3.11432	2.81495	1.10635	0.27285	`ptau/Aß42`	Bacteria	Bacteroidetes	Prevotellaceae	Prevotella	Prevotella (unc.)	0.824418	ptau/Aß42
ASV1352	-0.747438	1.80437	-0.414238	0.680129	`ptau/Aß42`	Bacteria	Firmicutes	Ruminococcaceae	Oscillibacter	Oscillibacter (unc.)	0.94973	ptau/Aß42
ASV1355	1.46563	1.79521	0.816414	0.417389	`ptau/Aß42`	Bacteria	Firmicutes	Lachnospiraceae	Anaerostipes	Anaerostipes (unc.)	0.887247	ptau/Aß42
ASV1363	1.34799	1.80256	0.747822	0.457395	`ptau/Aß42`	Bacteria	Firmicutes	Ruminococcaceae	Ruminococcaceae (unc.)	Ruminococcaceae (unc.)	0.899512	ptau/Aß42
ASV1367	0.172723	1.86303	0.0927109	0.926432	`ptau/Aß42`	Bacteria	Firmicutes	Clostridiales (unc.)	Clostridiales (unc.)	Clostridiales (unc.)	0.981906	ptau/Aß42
ASV137	-0.987626	2.37071	-0.416595	0.678414	`ptau/Aß42`	Bacteria	Bacteroidetes	Bacteroidaceae	Bacteroides	Bacteroides (unc.)	0.948789	ptau/Aß42
ASV1372	-1.92424	1.66749	-1.15398	0.252937	`ptau/Aß42`	Bacteria	Firmicutes	Lachnospiraceae	Fusicatenibacter	Fusicatenibacter (unc.)	0.818884	ptau/Aß42
ASV138	3.17795	3.38932	0.937636	0.35207	`ptau/Aß42`	Bacteria	Firmicutes	Lachnospiraceae	Lachnospiraceae (unc.)	Lachnospiraceae (unc.)	0.862456	ptau/Aß42
ASV1380	-0.265421	1.59432	-0.166479	0.868322	`ptau/Aß42`	Bacteria	Firmicutes	Ruminococcaceae	Intestinimonas	Intestinimonas (unc.)	0.968306	ptau/Aß42
ASV1385	-1.17621	1.42489	-0.825472	0.412268	`ptau/Aß42`	Bacteria	Firmicutes	Clostridiales (unc.)	Clostridiales (unc.)	Clostridiales (unc.)	0.887048	ptau/Aß42
ASV1387	-0.703327	1.5855	-0.4436	0.658876	`ptau/Aß42`	Bacteria	Firmicutes	Lachnospiraceae	Blautia	obeum	0.948457	ptau/Aß42
ASV139	9.1277	2.7645	3.30175	0.00159725	`ptau/Aß42`	Bacteria	Bacteroidetes	Prevotellaceae	Paraprevotella	Paraprevotella (unc.)	0.280437	ptau/Aß42
ASV1394	0.360791	1.09779	0.328652	0.743526	`ptau/Aß42`	Bacteria	Bacteroidetes	Rikenellaceae	Alistipes	Alistipes (unc.)	0.957893	ptau/Aß42
ASV1395	-0.713122	1.33804	-0.532959	0.595967	`ptau/Aß42`	Bacteria	Firmicutes	Ruminococcaceae	Ruminococcaceae (unc.)	Ruminococcaceae (unc.)	0.935592	ptau/Aß42
ASV1397	-0.495341	1.84522	-0.268446	0.789247	`ptau/Aß42`	Bacteria	Firmicutes	Ruminococcaceae	Oscillibacter	Oscillibacter (unc.)	0.960784	ptau/Aß42
ASV140	-4.6102	3.03244	-1.52029	0.133521	`ptau/Aß42`	Bacteria	Firmicutes	Lachnospiraceae	Lachnospiraceae (unc.)	Lachnospiraceae (unc.)	0.782	ptau/Aß42
ASV1402	-1.27646	1.89359	-0.674095	0.502757	`ptau/Aß42`	Bacteria	Firmicutes	Ruminococcaceae	Ruminococcaceae (unc.)	Ruminococcaceae (unc.)	0.920919	ptau/Aß42
ASV1403	0.86751	1.42645	0.608158	0.545304	`ptau/Aß42`	Bacteria	Firmicutes	Firmicutes (unc.)	Firmicutes (unc.)	Firmicutes (unc.)	0.929788	ptau/Aß42
ASV1404	-2.09663	1.45006	-1.4459	0.153243	`ptau/Aß42`	Bacteria	Firmicutes	Erysipelotrichaceae	Erysipelotrichaceae (unc.)	Erysipelotrichaceae (unc.)	0.782	ptau/Aß42
ASV1414	1.66506	1.93298	0.861395	0.39234	`ptau/Aß42`	Bacteria	Bacteroidetes	Porphyromonadaceae	Parabacteroides	Parabacteroides (unc.)	0.885387	ptau/Aß42
ASV1415	0.593744	1.55977	0.380661	0.704756	`ptau/Aß42`	Bacteria	Proteobacteria	Moraxellaceae	Acinetobacter	johnsonii	0.953404	ptau/Aß42
ASV1425	1.02709	1.02667	1.00041	0.321002	`ptau/Aß42`	Bacteria	Bacteroidetes	Bacteroidaceae	Bacteroides	Bacteroides (unc.)	0.848084	ptau/Aß42
ASV1429	-2.02175	1.28124	-1.57796	0.119663	`ptau/Aß42`	Bacteria	Bacteria (unc.)	Bacteria (unc.)	Bacteria (unc.)	Bacteria (unc.)	0.782	ptau/Aß42
ASV143	0.553675	2.00938	0.275545	0.783814	`ptau/Aß42`	Bacteria	Proteobacteria	Enterobacteriaceae	Escherichia/Shigella	coli	0.960784	ptau/Aß42
ASV1430	-2.13326	1.11563	-1.91216	0.0604787	`ptau/Aß42`	Bacteria	Synergistetes	Synergistaceae	Pyramidobacter	piscolens	0.782	ptau/Aß42
ASV1435	-2.46694	1.37297	-1.79679	0.0772404	`ptau/Aß42`	Bacteria	Firmicutes	Lachnospiraceae	Lachnospiraceae (unc.)	Lachnospiraceae (unc.)	0.782	ptau/Aß42
ASV1442	-0.872309	1.71112	-0.509787	0.61201	`ptau/Aß42`	Bacteria	Firmicutes	Ruminococcaceae	Ruminococcaceae (unc.)	Ruminococcaceae (unc.)	0.935592	ptau/Aß42
ASV1443	3.26691	1.55709	2.09809	0.0399792	`ptau/Aß42`	Bacteria	Firmicutes	Ruminococcaceae	Ruminococcus	Ruminococcus (unc.)	0.782	ptau/Aß42
ASV1447	2.7792	1.56826	1.77216	0.081282	`ptau/Aß42`	Bacteria	Firmicutes	Lachnospiraceae	Lachnospiraceae (unc.)	Lachnospiraceae (unc.)	0.782	ptau/Aß42
ASV1448	0.847693	1.85412	0.457194	0.649129	`ptau/Aß42`	Bacteria	Firmicutes	Erysipelotrichaceae	Clostridium_XVIII	Clostridium_XVIII (unc.)	0.948457	ptau/Aß42
ASV1452	-2.35211	1.97502	-1.19093	0.238222	`ptau/Aß42`	Bacteria	Firmicutes	Ruminococcaceae	Flavonifractor	Flavonifractor (unc.)	0.808364	ptau/Aß42
ASV1458	2.839	1.8991	1.49492	0.140008	`ptau/Aß42`	Bacteria	Firmicutes	Ruminococcaceae	Ruminococcaceae (unc.)	Ruminococcaceae (unc.)	0.782	ptau/Aß42
ASV1459	2.92349	1.85279	1.57789	0.11968	`ptau/Aß42`	Bacteria	Firmicutes	Ruminococcaceae	Ruminococcaceae (unc.)	Ruminococcaceae (unc.)	0.782	ptau/Aß42
ASV1471	-1.47306	1.6756	-0.879123	0.382729	`ptau/Aß42`	Bacteria	Firmicutes	Lachnospiraceae	Coprococcus	Coprococcus (unc.)	0.87917	ptau/Aß42
ASV1476	2.30742	2.05117	1.12493	0.264955	`ptau/Aß42`	Bacteria	Firmicutes	Lachnospiraceae	Lachnospiraceae (unc.)	Lachnospiraceae (unc.)	0.822297	ptau/Aß42
ASV1479	-2.39171	1.86535	-1.28218	0.204553	`ptau/Aß42`	Bacteria	Proteobacteria	Pseudomonadaceae	Pseudomonas	Pseudomonas (unc.)	0.8031	ptau/Aß42
ASV148	-2.40739	2.70789	-0.889027	0.377425	`ptau/Aß42`	Bacteria	Proteobacteria	Proteobacteria (unc.)	Proteobacteria (unc.)	Proteobacteria (unc.)	0.872795	ptau/Aß42
ASV1481	1.87542	1.46689	1.2785	0.205838	`ptau/Aß42`	Bacteria	Firmicutes	Lachnospiraceae	Ruminococcus2	Ruminococcus2 (unc.)	0.8031	ptau/Aß42
ASV1482	1.19205	1.91425	0.622726	0.535748	`ptau/Aß42`	Bacteria	Firmicutes	Ruminococcaceae	Faecalibacterium	Faecalibacterium (unc.)	0.926618	ptau/Aß42
ASV1488	-2.13525	1.5257	-1.39952	0.166641	`ptau/Aß42`	Bacteria	Firmicutes	Ruminococcaceae	Butyricicoccus	Butyricicoccus (unc.)	0.7867	ptau/Aß42
ASV1489	-0.913461	1.64973	-0.553702	0.581774	`ptau/Aß42`	Bacteria	Firmicutes	Ruminococcaceae	Oscillibacter	Oscillibacter (unc.)	0.932654	ptau/Aß42
ASV149	1.99672	1.95131	1.02327	0.310157	`ptau/Aß42`	Bacteria	Bacteroidetes	Bacteroidaceae	Bacteroides	intestinalis	0.846866	ptau/Aß42
ASV1495	-0.803534	1.54045	-0.521623	0.603791	`ptau/Aß42`	Bacteria	Firmicutes	Catabacteriaceae	Catabacter	Catabacter (unc.)	0.935592	ptau/Aß42
ASV1499	-0.399586	1.18811	-0.33632	0.737765	`ptau/Aß42`	Bacteria	Verrucomicrobia	Puniceicoccaceae	Coraliomargarita	Coraliomargarita (unc.)	0.957893	ptau/Aß42
ASV15	-2.26919	3.43264	-0.661061	0.511023	`ptau/Aß42`	Bacteria	Bacteroidetes	Rikenellaceae	Alistipes	onderdonkii	0.92251	ptau/Aß42
ASV1501	-1.60032	1.62546	-0.984531	0.328681	`ptau/Aß42`	Bacteria	Firmicutes	Ruminococcaceae	Ruminococcaceae (unc.)	Ruminococcaceae (unc.)	0.853349	ptau/Aß42
ASV1503	1.06514	1.87451	0.568222	0.571937	`ptau/Aß42`	Bacteria	Firmicutes	Lachnospiraceae	Lachnospiraceae (unc.)	Lachnospiraceae (unc.)	0.932483	ptau/Aß42
ASV1506	-0.426721	1.37623	-0.310064	0.757552	`ptau/Aß42`	Bacteria	Firmicutes	Ruminococcaceae	Ruminococcaceae (unc.)	Ruminococcaceae (unc.)	0.960215	ptau/Aß42
ASV1509	-1.07314	1.19065	-0.901308	0.370912	`ptau/Aß42`	Bacteria	Firmicutes	Lachnospiraceae	Roseburia	Roseburia (unc.)	0.871753	ptau/Aß42
ASV151	-0.040078	2.62742	-0.0152537	0.987879	`ptau/Aß42`	Bacteria	Bacteroidetes	Rikenellaceae	Alistipes	Alistipes (unc.)	0.994423	ptau/Aß42
ASV1517	0.0848728	1.67254	0.0507449	0.959692	`ptau/Aß42`	Bacteria	Firmicutes	Ruminococcaceae	Faecalibacterium	Faecalibacterium (unc.)	0.989169	ptau/Aß42
ASV1522	-0.93196	1.49168	-0.624771	0.534414	`ptau/Aß42`	Bacteria	Firmicutes	Lachnospiraceae	Coprococcus	Coprococcus (unc.)	0.926618	ptau/Aß42
ASV1527	-0.795589	1.71449	-0.46404	0.644245	`ptau/Aß42`	Bacteria	Firmicutes	Lachnospiraceae	Lachnospiraceae (unc.)	Lachnospiraceae (unc.)	0.948457	ptau/Aß42
ASV1541	-0.552256	1.21927	-0.452942	0.652172	`ptau/Aß42`	Bacteria	Firmicutes	Lachnospiraceae	Lachnospiraceae (unc.)	Lachnospiraceae (unc.)	0.948457	ptau/Aß42
ASV1547	-0.804653	1.7642	-0.4561	0.649912	`ptau/Aß42`	Bacteria	Firmicutes	Lachnospiraceae	Clostridium_XlVa	Clostridium_XlVa (unc.)	0.948457	ptau/Aß42
ASV155	1.61234	1.79614	0.897666	0.372837	`ptau/Aß42`	Bacteria	Proteobacteria	Enterobacteriaceae	Escherichia/Shigella	Escherichia/Shigella (unc.)	0.871753	ptau/Aß42
ASV1552	-1.30752	1.42689	-0.916343	0.363038	`ptau/Aß42`	Bacteria	Firmicutes	Clostridiales (unc.)	Clostridiales (unc.)	Clostridiales (unc.)	0.871753	ptau/Aß42
ASV156	-4.69335	2.96594	-1.58242	0.118643	`ptau/Aß42`	Bacteria	Proteobacteria	Alphaproteobacteria (unc.)	Alphaproteobacteria (unc.)	Alphaproteobacteria (unc.)	0.782	ptau/Aß42
ASV1562	-0.483119	1.17143	-0.412419	0.681455	`ptau/Aß42`	Bacteria	Firmicutes	Ruminococcaceae	Faecalibacterium	Faecalibacterium (unc.)	0.950358	ptau/Aß42
ASV1563	0.412225	1.48808	0.277019	0.782687	`ptau/Aß42`	Bacteria	Firmicutes	Lachnospiraceae	Lachnospiraceae (unc.)	Lachnospiraceae (unc.)	0.960784	ptau/Aß42
ASV1567	-2.47688	1.60567	-1.54259	0.128021	`ptau/Aß42`	Bacteria	Firmicutes	Lachnospiraceae	Lachnospiraceae (unc.)	Lachnospiraceae (unc.)	0.782	ptau/Aß42
ASV157	0.148329	3.15263	0.0470492	0.962625	`ptau/Aß42`	Bacteria	Firmicutes	Ruminococcaceae	Faecalibacterium	Faecalibacterium (unc.)	0.989373	ptau/Aß42
ASV1575	-1.13481	1.93078	-0.587745	0.558838	`ptau/Aß42`	Bacteria	Firmicutes	Clostridiales_Incertae_Sedis_XIII	Anaerovorax	Anaerovorax (unc.)	0.932483	ptau/Aß42
ASV1576	-1.31552	1.7208	-0.764485	0.447479	`ptau/Aß42`	Bacteria	Actinobacteria	Coriobacteriaceae	Eggerthella	lenta	0.894923	ptau/Aß42
ASV1577	0.282908	1.27519	0.221855	0.825156	`ptau/Aß42`	Bacteria	Firmicutes	Ruminococcaceae	Ruminococcaceae (unc.)	Ruminococcaceae (unc.)	0.961784	ptau/Aß42
ASV1582	2.81689	1.30743	2.15452	0.0350929	`ptau/Aß42`	Bacteria	Firmicutes	Ruminococcaceae	Butyricicoccus	Butyricicoccus (unc.)	0.782	ptau/Aß42
ASV1583	-1.43866	1.67425	-0.859288	0.393492	`ptau/Aß42`	Bacteria	Firmicutes	Lachnospiraceae	Lachnospiraceae (unc.)	Lachnospiraceae (unc.)	0.885387	ptau/Aß42
ASV159	-0.675084	2.64639	-0.255096	0.799493	`ptau/Aß42`	Bacteria	Firmicutes	Ruminococcaceae	Oscillibacter	Oscillibacter (unc.)	0.960784	ptau/Aß42
ASV1591	2.02333	1.62413	1.24579	0.217529	`ptau/Aß42`	Bacteria	Firmicutes	Lachnospiraceae	Lachnospiraceae (unc.)	Lachnospiraceae (unc.)	0.8031	ptau/Aß42
ASV1592	-0.690802	1.84964	-0.373479	0.710066	`ptau/Aß42`	Bacteria	Firmicutes	Lachnospiraceae	Clostridium_XlVa	Clostridium_XlVa (unc.)	0.953404	ptau/Aß42
ASV1594	-0.0458264	1.10406	-0.0415072	0.967025	`ptau/Aß42`	Bacteria	Firmicutes	Lachnospiraceae	Clostridium_XlVa	Clostridium_XlVa (unc.)	0.991456	ptau/Aß42
ASV1595	1.58272	1.17057	1.35209	0.181258	`ptau/Aß42`	Bacteria	Firmicutes	Lachnospiraceae	Anaerostipes	Anaerostipes (unc.)	0.795892	ptau/Aß42
ASV1598	-0.239176	0.930803	-0.256957	0.798063	`ptau/Aß42`	Bacteria	Firmicutes	Ruminococcaceae	Oscillibacter	Oscillibacter (unc.)	0.960784	ptau/Aß42
ASV160	-2.13881	2.86687	-0.746043	0.458461	`ptau/Aß42`	Bacteria	Firmicutes	Streptococcaceae	Streptococcus	salivarius	0.899512	ptau/Aß42
ASV1601	-1.81074	1.63589	-1.10688	0.272621	`ptau/Aß42`	Bacteria	Bacteria (unc.)	Bacteria (unc.)	Bacteria (unc.)	Bacteria (unc.)	0.824418	ptau/Aß42
ASV1605	0.587924	1.53813	0.382233	0.703596	`ptau/Aß42`	Bacteria	Firmicutes	Firmicutes (unc.)	Firmicutes (unc.)	Firmicutes (unc.)	0.953404	ptau/Aß42
ASV1607	-2.80982	1.80264	-1.55872	0.124152	`ptau/Aß42`	Bacteria	Firmicutes	Lachnospiraceae	Blautia	Blautia (unc.)	0.782	ptau/Aß42
ASV161	-2.32814	3.03226	-0.767789	0.445527	`ptau/Aß42`	Bacteria	Firmicutes	Ruminococcaceae	Oscillibacter	Oscillibacter (unc.)	0.89382	ptau/Aß42
ASV1626	-0.572743	1.13692	-0.503768	0.61621	`ptau/Aß42`	Bacteria	Firmicutes	Ruminococcaceae	Ruminococcaceae (unc.)	Ruminococcaceae (unc.)	0.935592	ptau/Aß42
ASV1630	-0.310411	1.42325	-0.2181	0.828068	`ptau/Aß42`	Bacteria	Firmicutes	Lachnospiraceae	Lachnospiraceae (unc.)	Lachnospiraceae (unc.)	0.961909	ptau/Aß42
ASV1631	2.61979	1.26962	2.06345	0.0432633	`ptau/Aß42`	Bacteria	Firmicutes	Ruminococcaceae	Ruminococcaceae (unc.)	Ruminococcaceae (unc.)	0.782	ptau/Aß42
ASV1637	0.260554	1.90031	0.137112	0.891387	`ptau/Aß42`	Bacteria	Firmicutes	Ruminococcaceae	Ruminococcaceae (unc.)	Ruminococcaceae (unc.)	0.971388	ptau/Aß42
ASV164	-0.681124	1.78885	-0.38076	0.704683	`ptau/Aß42`	Bacteria	Bacteroidetes	Bacteroidaceae	Bacteroides	uniformis	0.953404	ptau/Aß42
ASV1651	1.26073	1.47312	0.855822	0.395392	`ptau/Aß42`	Bacteria	Firmicutes	Ruminococcaceae	Ruminococcus	Ruminococcus (unc.)	0.885387	ptau/Aß42
ASV1659	0.273444	1.85151	0.147687	0.883069	`ptau/Aß42`	Bacteria	Firmicutes	Ruminococcaceae	Ruminococcaceae (unc.)	Ruminococcaceae (unc.)	0.971388	ptau/Aß42
ASV166	2.25746	2.85121	0.791756	0.431522	`ptau/Aß42`	Bacteria	Bacteroidetes	Bacteroidaceae	Bacteroides	fragilis	0.889252	ptau/Aß42
ASV1664	-1.63777	1.88394	-0.869331	0.388019	`ptau/Aß42`	Bacteria	Firmicutes	Ruminococcaceae	Oscillibacter	Oscillibacter (unc.)	0.883837	ptau/Aß42
ASV167	0.735514	2.70315	0.272095	0.786453	`ptau/Aß42`	Bacteria	Firmicutes	Ruminococcaceae	Clostridium_IV	Clostridium_IV (unc.)	0.960784	ptau/Aß42
ASV1672	-0.444253	1.42827	-0.311042	0.756812	`ptau/Aß42`	Bacteria	Firmicutes	Lachnospiraceae	Ruminococcus2	Ruminococcus2 (unc.)	0.960175	ptau/Aß42
ASV1673	2.40865	1.50636	1.59898	0.114908	`ptau/Aß42`	Bacteria	Firmicutes	Ruminococcaceae	Subdoligranulum	Subdoligranulum (unc.)	0.782	ptau/Aß42
ASV168	7.33722	3.14881	2.33016	0.0230676	`ptau/Aß42`	Bacteria	Firmicutes	Ruminococcaceae	Faecalibacterium	prausnitzii	0.695233	ptau/Aß42
ASV1680	0.507532	1.93932	0.261706	0.794415	`ptau/Aß42`	Bacteria	Firmicutes	Lachnospiraceae	Dorea	Dorea (unc.)	0.960784	ptau/Aß42
ASV1684	-1.10482	2.01906	-0.547196	0.586208	`ptau/Aß42`	Bacteria	Firmicutes	Lachnospiraceae	Coprococcus	Coprococcus (unc.)	0.933916	ptau/Aß42
ASV1686	-0.292087	0.9737	-0.299976	0.765199	`ptau/Aß42`	Bacteria	Firmicutes	Ruminococcaceae	Oscillibacter	Oscillibacter (unc.)	0.960784	ptau/Aß42
ASV1687	-0.504543	1.71999	-0.29334	0.770242	`ptau/Aß42`	Bacteria	Bacteroidetes	Bacteroidaceae	Bacteroides	Bacteroides (unc.)	0.960784	ptau/Aß42
ASV1691	-2.70861	1.48172	-1.82802	0.0723591	`ptau/Aß42`	Bacteria	Firmicutes	Peptostreptococcaceae	Romboutsia	Romboutsia (unc.)	0.782	ptau/Aß42
ASV1693	-1.19419	1.81288	-0.658724	0.512512	`ptau/Aß42`	Bacteria	Bacteroidetes	Porphyromonadaceae	Butyricimonas	Butyricimonas (unc.)	0.92251	ptau/Aß42
ASV1694	-0.262634	0.675608	-0.388737	0.698802	`ptau/Aß42`	Bacteria	Actinobacteria	Coriobacteriaceae	Collinsella	Collinsella (unc.)	0.953404	ptau/Aß42
ASV1695	-0.120446	1.68193	-0.0716118	0.943141	`ptau/Aß42`	Bacteria	Firmicutes	Ruminococcaceae	Butyricicoccus	Butyricicoccus (unc.)	0.983005	ptau/Aß42
ASV1696	-0.635827	1.71454	-0.370845	0.712017	`ptau/Aß42`	Bacteria	Firmicutes	Clostridiales (unc.)	Clostridiales (unc.)	Clostridiales (unc.)	0.954144	ptau/Aß42
ASV1697	0.905564	1.60543	0.564064	0.574745	`ptau/Aß42`	Bacteria	Bacteroidetes	Porphyromonadaceae	Odoribacter	Odoribacter (unc.)	0.932483	ptau/Aß42
ASV1698	-0.531458	1.61973	-0.328116	0.74393	`ptau/Aß42`	Bacteria	Firmicutes	Lachnospiraceae	Roseburia	Roseburia (unc.)	0.957893	ptau/Aß42
ASV1699	4.51128	1.58797	2.84092	0.00607897	`ptau/Aß42`	Bacteria	Proteobacteria	Desulfovibrionaceae	Bilophila	Bilophila (unc.)	0.46782	ptau/Aß42
ASV17	-0.85366	3.59513	-0.237449	0.813091	`ptau/Aß42`	Bacteria	Proteobacteria	Enterobacteriaceae	Enterobacteriaceae (unc.)	Enterobacteriaceae (unc.)	0.960784	ptau/Aß42
ASV1702	-0.56528	1.33931	-0.422066	0.674437	`ptau/Aß42`	Bacteria	Firmicutes	Ruminococcaceae	Faecalibacterium	Faecalibacterium (unc.)	0.948789	ptau/Aß42
ASV1714	0.518128	0.851887	0.608212	0.545269	`ptau/Aß42`	Bacteria	Bacteroidetes	Porphyromonadaceae	Butyricimonas	Butyricimonas (unc.)	0.929788	ptau/Aß42
ASV1719	-0.224624	1.60512	-0.139943	0.889159	`ptau/Aß42`	Bacteria	Firmicutes	Lachnospiraceae	Fusicatenibacter	Fusicatenibacter (unc.)	0.971388	ptau/Aß42
ASV1730	4.03576	1.40388	2.87473	0.00553383	`ptau/Aß42`	Bacteria	Firmicutes	Ruminococcaceae	Faecalibacterium	Faecalibacterium (unc.)	0.461862	ptau/Aß42
ASV1734	-1.76504	1.64679	-1.07181	0.287961	`ptau/Aß42`	Bacteria	Firmicutes	Ruminococcaceae	Ruminococcaceae (unc.)	Ruminococcaceae (unc.)	0.835162	ptau/Aß42
ASV1735	1.14222	1.97344	0.578799	0.564822	`ptau/Aß42`	Bacteria	Firmicutes	Ruminococcaceae	Oscillibacter	Oscillibacter (unc.)	0.932483	ptau/Aß42
ASV1738	0.533369	1.98447	0.268772	0.788998	`ptau/Aß42`	Bacteria	Firmicutes	Lachnospiraceae	Lachnospiraceae (unc.)	Lachnospiraceae (unc.)	0.960784	ptau/Aß42
ASV174	0.717648	3.07821	0.233138	0.816422	`ptau/Aß42`	Bacteria	Firmicutes	Ruminococcaceae	Butyricicoccus	Butyricicoccus (unc.)	0.960784	ptau/Aß42
ASV1741	-0.423182	0.954326	-0.443435	0.658995	`ptau/Aß42`	Bacteria	Firmicutes	Lachnospiraceae	Clostridium_XlVa	Clostridium_XlVa (unc.)	0.948457	ptau/Aß42
ASV1744	-1.08982	0.864954	-1.25997	0.212402	`ptau/Aß42`	Bacteria	Firmicutes	Ruminococcaceae	Subdoligranulum	Subdoligranulum (unc.)	0.8031	ptau/Aß42
ASV1745	1.8455	1.66465	1.10864	0.271866	`ptau/Aß42`	Bacteria	Firmicutes	Ruminococcaceae	Faecalibacterium	Faecalibacterium (unc.)	0.824418	ptau/Aß42
ASV1746	-2.83654	1.64464	-1.72472	0.0895604	`ptau/Aß42`	Bacteria	Firmicutes	Ruminococcaceae	Faecalibacterium	Faecalibacterium (unc.)	0.782	ptau/Aß42
ASV1748	0.504551	1.68056	0.300228	0.765008	`ptau/Aß42`	Bacteria	Firmicutes	Erysipelotrichaceae	Erysipelotrichaceae (unc.)	Erysipelotrichaceae (unc.)	0.960784	ptau/Aß42
ASV1753	-0.920971	0.93845	-0.981375	0.330222	`ptau/Aß42`	Bacteria	Bacteroidetes	Bacteroidaceae	Bacteroides	Bacteroides (unc.)	0.854706	ptau/Aß42
ASV176	-5.45441	2.69578	-2.02332	0.047357	`ptau/Aß42`	Bacteria	Firmicutes	Ruminococcaceae	Ruminococcus	Ruminococcus (unc.)	0.782	ptau/Aß42
ASV1763	-0.101465	1.6697	-0.0607681	0.951739	`ptau/Aß42`	Bacteria	Firmicutes	Ruminococcaceae	Pseudoflavonifractor	Pseudoflavonifractor (unc.)	0.985781	ptau/Aß42
ASV1769	1.22964	1.80504	0.681227	0.498265	`ptau/Aß42`	Bacteria	Firmicutes	Lachnospiraceae	Clostridium_XlVa	Clostridium_XlVa (unc.)	0.918519	ptau/Aß42
ASV1775	-0.346449	1.23346	-0.280876	0.77974	`ptau/Aß42`	Bacteria	Firmicutes	Ruminococcaceae	Faecalibacterium	Faecalibacterium (unc.)	0.960784	ptau/Aß42
ASV1777	2.59328	1.25579	2.06506	0.0431055	`ptau/Aß42`	Bacteria	Firmicutes	Ruminococcaceae	Anaerotruncus	Anaerotruncus	0.782	ptau/Aß42
ASV1778	-2.83812	1.90435	-1.49034	0.141205	`ptau/Aß42`	Bacteria	Firmicutes	Ruminococcaceae	Clostridium_IV	Clostridium_IV (unc.)	0.782	ptau/Aß42
ASV1786	0.636332	1.45735	0.436636	0.663892	`ptau/Aß42`	Bacteria	Firmicutes	Lachnospiraceae	Lachnospiraceae (unc.)	Lachnospiraceae (unc.)	0.948789	ptau/Aß42
ASV1787	-1.95163	1.47565	-1.32256	0.19084	`ptau/Aß42`	Bacteria	Firmicutes	Ruminococcaceae	Faecalibacterium	Faecalibacterium (unc.)	0.801788	ptau/Aß42
ASV179	-1.35663	2.07512	-0.65376	0.515684	`ptau/Aß42`	Bacteria	Bacteroidetes	Porphyromonadaceae	Barnesiella	Barnesiella (unc.)	0.92251	ptau/Aß42
ASV18	-0.505277	2.77951	-0.181786	0.856344	`ptau/Aß42`	Bacteria	Proteobacteria	Pasteurellaceae	Haemophilus	Haemophilus (unc.)	0.965925	ptau/Aß42
ASV180	3.20105	1.98796	1.61022	0.112431	`ptau/Aß42`	Bacteria	Bacteroidetes	Porphyromonadaceae	Barnesiella	intestinihominis	0.782	ptau/Aß42
ASV1808	-0.789133	1.18678	-0.664934	0.508558	`ptau/Aß42`	Bacteria	Firmicutes	Lachnospiraceae	Clostridium_XlVb	Clostridium_XlVb (unc.)	0.92251	ptau/Aß42
ASV181	-0.0733114	1.442	-0.05084	0.959616	`ptau/Aß42`	Bacteria	Proteobacteria	Enterobacteriaceae	Enterobacter	Enterobacter (unc.)	0.989169	ptau/Aß42
ASV1810	1.32874	1.6523	0.804176	0.424368	`ptau/Aß42`	Bacteria	Firmicutes	Clostridiales_Incertae_Sedis_XIII	Anaerovorax	Anaerovorax (unc.)	0.887436	ptau/Aß42
ASV1812	-1.2082	0.678952	-1.7795	0.0800591	`ptau/Aß42`	Bacteria	Firmicutes	Ruminococcaceae	Ruminococcaceae (unc.)	Ruminococcaceae (unc.)	0.782	ptau/Aß42
ASV182	-3.55069	2.72903	-1.30108	0.198046	`ptau/Aß42`	Bacteria	Bacteroidetes	Porphyromonadaceae	Parabacteroides	Parabacteroides (unc.)	0.801788	ptau/Aß42
ASV1820	-0.62791	1.42565	-0.440438	0.661152	`ptau/Aß42`	Bacteria	Firmicutes	Ruminococcaceae	Ruminococcaceae (unc.)	Ruminococcaceae (unc.)	0.948457	ptau/Aß42
ASV1823	-0.233669	1.29095	-0.181005	0.856954	`ptau/Aß42`	Bacteria	Synergistetes	Synergistaceae	Cloacibacillus	evryensis	0.965925	ptau/Aß42
ASV1826	0.0442103	1.3762	0.0321249	0.974476	`ptau/Aß42`	Bacteria	Firmicutes	Lachnospiraceae	Fusicatenibacter	Fusicatenibacter (unc.)	0.993928	ptau/Aß42
ASV1829	-0.15102	0.187032	-0.807456	0.422491	`ptau/Aß42`	Bacteria	Bacteroidetes	Porphyromonadaceae	Odoribacter	Odoribacter (unc.)	0.887247	ptau/Aß42
ASV183	1.93823	1.51723	1.27748	0.206195	`ptau/Aß42`	Bacteria	Firmicutes	Veillonellaceae	Dialister	invisus	0.8031	ptau/Aß42
ASV1837	-1.13342	1.3174	-0.860346	0.392913	`ptau/Aß42`	Bacteria	Firmicutes	Peptostreptococcaceae	Romboutsia	Romboutsia (unc.)	0.885387	ptau/Aß42
ASV1842	-0.515578	1.28211	-0.402134	0.688968	`ptau/Aß42`	Bacteria	Firmicutes	Ruminococcaceae	Ruminococcaceae (unc.)	Ruminococcaceae (unc.)	0.951891	ptau/Aß42
ASV1849	0.0839119	1.27789	0.0656645	0.947856	`ptau/Aß42`	Bacteria	Firmicutes	Ruminococcaceae	Oscillibacter	Oscillibacter (unc.)	0.983865	ptau/Aß42
ASV1850	4.63549	1.70871	2.71286	0.00862341	`ptau/Aß42`	Bacteria	Firmicutes	Lachnospiraceae	Ruminococcus2	Ruminococcus2 (unc.)	0.46782	ptau/Aß42
ASV1853	-0.607701	1.62207	-0.374645	0.709203	`ptau/Aß42`	Bacteria	Firmicutes	Ruminococcaceae	Ruminococcaceae (unc.)	Ruminococcaceae (unc.)	0.953404	ptau/Aß42
ASV1857	-0.601506	1.16146	-0.517886	0.606381	`ptau/Aß42`	Bacteria	Firmicutes	Ruminococcaceae	Faecalibacterium	Faecalibacterium (unc.)	0.935592	ptau/Aß42
ASV186	-0.176797	1.92993	-0.0916078	0.927305	`ptau/Aß42`	Bacteria	Proteobacteria	Sutterellaceae	Parasutterella	Parasutterella (unc.)	0.981906	ptau/Aß42
ASV1870	-0.494698	1.62002	-0.305366	0.76111	`ptau/Aß42`	Bacteria	Firmicutes	Clostridiales (unc.)	Clostridiales (unc.)	Clostridiales (unc.)	0.960784	ptau/Aß42
ASV188	2.1515	3.00401	0.716211	0.47655	`ptau/Aß42`	Bacteria	Firmicutes	Ruminococcaceae	Faecalibacterium	Faecalibacterium (unc.)	0.910494	ptau/Aß42
ASV1880	-0.0870482	1.43612	-0.0606134	0.951862	`ptau/Aß42`	Bacteria	Firmicutes	Lachnospiraceae	Lachnospiraceae (unc.)	Lachnospiraceae (unc.)	0.985781	ptau/Aß42
ASV1884	-0.809004	1.21909	-0.663613	0.509398	`ptau/Aß42`	Bacteria	Firmicutes	Clostridiales (unc.)	Clostridiales (unc.)	Clostridiales (unc.)	0.92251	ptau/Aß42
ASV189	-3.33471	1.84142	-1.81094	0.0749952	`ptau/Aß42`	Bacteria	Proteobacteria	Enterobacteriaceae	Enterobacteriaceae (unc.)	Enterobacteriaceae (unc.)	0.782	ptau/Aß42
ASV1891	-0.111011	1.90561	-0.0582549	0.953733	`ptau/Aß42`	Bacteria	Firmicutes	Clostridiales (unc.)	Clostridiales (unc.)	Clostridiales (unc.)	0.985837	ptau/Aß42
ASV1898	-0.435806	0.985867	-0.442053	0.659989	`ptau/Aß42`	Bacteria	Firmicutes	Lachnospiraceae	Lachnospiraceae (unc.)	Lachnospiraceae (unc.)	0.948457	ptau/Aß42
ASV19	-3.06129	3.59371	-0.851848	0.397577	`ptau/Aß42`	Bacteria	Bacteroidetes	Rikenellaceae	Alistipes	Alistipes (unc.)	0.885772	ptau/Aß42
ASV190	1.16533	1.61679	0.720768	0.473761	`ptau/Aß42`	Bacteria	Proteobacteria	Enterobacteriaceae	Escherichia/Shigella	coli	0.910326	ptau/Aß42
ASV1903	-0.726891	1.54894	-0.469283	0.640513	`ptau/Aß42`	Bacteria	Actinobacteria	Coriobacteriaceae	Asaccharobacter	Asaccharobacter (unc.)	0.946869	ptau/Aß42
ASV1908	-0.596079	1.25259	-0.475876	0.635836	`ptau/Aß42`	Bacteria	Firmicutes	Ruminococcaceae	Ruminococcaceae (unc.)	Ruminococcaceae (unc.)	0.946103	ptau/Aß42
ASV191	-4.44901	2.521	-1.76478	0.0825253	`ptau/Aß42`	Bacteria	Proteobacteria	Sutterellaceae	Parasutterella	Parasutterella (unc.)	0.782	ptau/Aß42
ASV1911	-0.637646	1.42	-0.449045	0.654965	`ptau/Aß42`	Bacteria	Firmicutes	Catabacteriaceae	Catabacter	Catabacter (unc.)	0.948457	ptau/Aß42
ASV1918	-1.01496	1.44999	-0.699978	0.486559	`ptau/Aß42`	Bacteria	Firmicutes	Ruminococcaceae	Ruminococcaceae (unc.)	Ruminococcaceae (unc.)	0.915458	ptau/Aß42
ASV1919	0.0207933	0.967715	0.021487	0.982926	`ptau/Aß42`	Bacteria	Firmicutes	Ruminococcaceae	Faecalibacterium	Faecalibacterium (unc.)	0.994423	ptau/Aß42
ASV192	-2.30125	2.76874	-0.831152	0.409077	`ptau/Aß42`	Bacteria	Firmicutes	Erysipelotrichaceae	Erysipelotrichaceae (unc.)	Erysipelotrichaceae (unc.)	0.887048	ptau/Aß42
ASV1927	-1.05245	1.02525	-1.02654	0.308628	`ptau/Aß42`	Bacteria	Firmicutes	Lachnospiraceae	Blautia	Blautia (unc.)	0.846866	ptau/Aß42
ASV193	-0.255988	1.1965	-0.213947	0.83129	`ptau/Aß42`	Bacteria	Firmicutes	Veillonellaceae	Veillonella	dispar	0.962324	ptau/Aß42
ASV1934	-0.156846	1.17973	-0.13295	0.894663	`ptau/Aß42`	Bacteria	Firmicutes	Ruminococcaceae	Faecalibacterium	Faecalibacterium (unc.)	0.972855	ptau/Aß42
ASV194	-2.37234	2.11876	-1.11968	0.267168	`ptau/Aß42`	Bacteria	Firmicutes	Ruminococcaceae	Ruminococcaceae (unc.)	Ruminococcaceae (unc.)	0.822297	ptau/Aß42
ASV1943	-1.66277	1.31955	-1.2601	0.212357	`ptau/Aß42`	Bacteria	Proteobacteria	Proteobacteria (unc.)	Proteobacteria (unc.)	Proteobacteria (unc.)	0.8031	ptau/Aß42
ASV1948	-2.35381	1.10106	-2.13776	0.0364867	`ptau/Aß42`	Bacteria	Firmicutes	Erysipelotrichaceae	Erysipelotrichaceae (unc.)	Erysipelotrichaceae (unc.)	0.782	ptau/Aß42
ASV195	-0.877224	2.4436	-0.358988	0.720824	`ptau/Aß42`	Bacteria	Proteobacteria	Enterobacteriaceae	Escherichia/Shigella	coli	0.95768	ptau/Aß42
ASV1952	-0.991001	1.85634	-0.533847	0.595356	`ptau/Aß42`	Bacteria	Firmicutes	Lachnospiraceae	Clostridium_XlVa	Clostridium_XlVa (unc.)	0.935592	ptau/Aß42
ASV1957	0.240271	1.41677	0.169591	0.865884	`ptau/Aß42`	Bacteria	Firmicutes	Lachnospiraceae	Roseburia	Roseburia (unc.)	0.968053	ptau/Aß42
ASV196	1.14877	1.93419	0.593926	0.554723	`ptau/Aß42`	Bacteria	Bacteroidetes	Porphyromonadaceae	Barnesiella	Barnesiella (unc.)	0.932483	ptau/Aß42
ASV1960	3.71444	1.52587	2.4343	0.0178137	`ptau/Aß42`	Bacteria	Firmicutes	Ruminococcaceae	Oscillibacter	Oscillibacter (unc.)	0.612199	ptau/Aß42
ASV1961	-2.37796	1.47839	-1.60848	0.112811	`ptau/Aß42`	Bacteria	Firmicutes	Lachnospiraceae	Coprococcus	Coprococcus (unc.)	0.782	ptau/Aß42
ASV1964	0.750265	1.80136	0.4165	0.678482	`ptau/Aß42`	Bacteria	Firmicutes	Lachnospiraceae	Lachnospiraceae (unc.)	Lachnospiraceae (unc.)	0.948789	ptau/Aß42
ASV1966	0.0824298	1.61458	0.0510534	0.959447	`ptau/Aß42`	Bacteria	Firmicutes	Ruminococcaceae	Pseudoflavonifractor	Pseudoflavonifractor (unc.)	0.989169	ptau/Aß42
ASV197	0.652098	2.29672	0.283925	0.777414	`ptau/Aß42`	Bacteria	Firmicutes	Clostridiales (unc.)	Clostridiales (unc.)	Clostridiales (unc.)	0.960784	ptau/Aß42
ASV1972	0.618811	1.39896	0.442338	0.659784	`ptau/Aß42`	Bacteria	Firmicutes	Ruminococcaceae	Ruminococcaceae (unc.)	Ruminococcaceae (unc.)	0.948457	ptau/Aß42
ASV1974	2.90727	1.10583	2.62903	0.0107825	`ptau/Aß42`	Bacteria	Firmicutes	Ruminococcaceae	Faecalibacterium	Faecalibacterium (unc.)	0.539953	ptau/Aß42
ASV198	0.541436	2.84512	0.190303	0.849693	`ptau/Aß42`	Bacteria	Actinobacteria	Coriobacteriaceae	Collinsella	aerofaciens	0.963178	ptau/Aß42
ASV1992	0.615406	1.18654	0.518658	0.605846	`ptau/Aß42`	Bacteria	Firmicutes	Lachnospiraceae	Ruminococcus2	Ruminococcus2 (unc.)	0.935592	ptau/Aß42
ASV1993	-2.36036	1.11669	-2.11371	0.0385701	`ptau/Aß42`	Bacteria	Firmicutes	Lachnospiraceae	Blautia	Blautia (unc.)	0.782	ptau/Aß42
ASV1997	0.282878	1.50046	0.188528	0.851079	`ptau/Aß42`	Bacteria	Firmicutes	Ruminococcaceae	Oscillibacter	Oscillibacter (unc.)	0.963234	ptau/Aß42
ASV2	5.94173	3.8514	1.54275	0.127981	`ptau/Aß42`	Bacteria	Bacteroidetes	Bacteroidaceae	Bacteroides	dorei	0.782	ptau/Aß42
ASV20	-0.0898093	3.21831	-0.0279057	0.977827	`ptau/Aß42`	Bacteria	Verrucomicrobia	Verrucomicrobiaceae	Akkermansia	muciniphila	0.994345	ptau/Aß42
ASV2005	-0.768926	1.17191	-0.656129	0.514169	`ptau/Aß42`	Bacteria	Firmicutes	Ruminococcaceae	Faecalibacterium	Faecalibacterium (unc.)	0.92251	ptau/Aß42
ASV2009	-0.287348	0.99673	-0.288291	0.774086	`ptau/Aß42`	Bacteria	Firmicutes	Clostridiales (unc.)	Clostridiales (unc.)	Clostridiales (unc.)	0.960784	ptau/Aß42
ASV202	-3.57463	2.50067	-1.42947	0.157888	`ptau/Aß42`	Bacteria	Firmicutes	Clostridiales (unc.)	Clostridiales (unc.)	Clostridiales (unc.)	0.782449	ptau/Aß42
ASV2021	-0.209637	1.14219	-0.18354	0.854974	`ptau/Aß42`	Bacteria	Firmicutes	Lachnospiraceae	Clostridium_XlVb	Clostridium_XlVb (unc.)	0.965925	ptau/Aß42
ASV203	0.0869248	2.18306	0.0398178	0.968366	`ptau/Aß42`	Bacteria	Bacteroidetes	Bacteroidaceae	Bacteroides	Bacteroides (unc.)	0.991495	ptau/Aß42
ASV2031	0.800523	1.19946	0.667402	0.506992	`ptau/Aß42`	Bacteria	Firmicutes	Lachnospiraceae	Blautia	Blautia (unc.)	0.92251	ptau/Aß42
ASV2038	-1.3341	1.08697	-1.22735	0.224331	`ptau/Aß42`	Bacteria	Firmicutes	Erysipelotrichaceae	Erysipelotrichaceae (unc.)	Erysipelotrichaceae (unc.)	0.8031	ptau/Aß42
ASV2039	0.344321	1.08586	0.317096	0.752236	`ptau/Aß42`	Bacteria	Bacteroidetes	Bacteroidaceae	Bacteroides	Bacteroides (unc.)	0.957893	ptau/Aß42
ASV2041	-0.413298	0.862244	-0.479328	0.633391	`ptau/Aß42`	Bacteria	Bacteroidetes	Porphyromonadaceae	Coprobacter	Coprobacter (unc.)	0.946103	ptau/Aß42
ASV2043	-0.15102	0.187032	-0.807456	0.422491	`ptau/Aß42`	Bacteria	Firmicutes	Ruminococcaceae	Subdoligranulum	Subdoligranulum (unc.)	0.887247	ptau/Aß42
ASV2046	-1.65593	1.2909	-1.28278	0.204345	`ptau/Aß42`	Bacteria	Bacteroidetes	Bacteroidaceae	Bacteroides	Bacteroides (unc.)	0.8031	ptau/Aß42
ASV2048	-1.63306	1.88718	-0.865348	0.390184	`ptau/Aß42`	Bacteria	Firmicutes	Lachnospiraceae	Lachnospiraceae (unc.)	Lachnospiraceae (unc.)	0.885387	ptau/Aß42
ASV205	-0.556962	2.48452	-0.224173	0.82336	`ptau/Aß42`	Bacteria	Proteobacteria	Desulfovibrionaceae	Bilophila	Bilophila (unc.)	0.961784	ptau/Aß42
ASV2053	0.948636	1.54591	0.613643	0.541696	`ptau/Aß42`	Bacteria	Firmicutes	Ruminococcaceae	Clostridium_IV	Clostridium_IV (unc.)	0.928818	ptau/Aß42
ASV206	-2.46042	2.53864	-0.969187	0.336218	`ptau/Aß42`	Bacteria	Proteobacteria	Enterobacteriaceae	Raoultella	Raoultella (unc.)	0.85705	ptau/Aß42
ASV2065	-0.386024	0.895298	-0.431168	0.667841	`ptau/Aß42`	Bacteria	Firmicutes	Lachnospiraceae	Eisenbergiella	Eisenbergiella (unc.)	0.948789	ptau/Aß42
ASV2071	-0.0884824	1.01719	-0.0869875	0.930962	`ptau/Aß42`	Bacteria	Firmicutes	Ruminococcaceae	Ruminococcaceae (unc.)	Ruminococcaceae (unc.)	0.982581	ptau/Aß42
ASV2082	-1.67919	1.38092	-1.21599	0.228597	`ptau/Aß42`	Bacteria	Firmicutes	Lachnospiraceae	Lachnospiraceae (unc.)	Lachnospiraceae (unc.)	0.80435	ptau/Aß42
ASV2093	-1.008	1.31078	-0.769002	0.444812	`ptau/Aß42`	Bacteria	Firmicutes	Ruminococcaceae	Flavonifractor	Flavonifractor (unc.)	0.893742	ptau/Aß42
ASV2096	1.70644	1.37203	1.24374	0.218278	`ptau/Aß42`	Bacteria	Firmicutes	Ruminococcaceae	Ruminococcaceae (unc.)	Ruminococcaceae (unc.)	0.8031	ptau/Aß42
ASV21	-5.16017	3.48583	-1.48033	0.14385	`ptau/Aß42`	Bacteria	Bacteroidetes	Bacteroidaceae	Bacteroides	Bacteroides (unc.)	0.782	ptau/Aß42
ASV210	1.25675	2.21571	0.567199	0.572627	`ptau/Aß42`	Bacteria	Firmicutes	Acidaminococcaceae	Acidaminococcus	Acidaminococcus (unc.)	0.932483	ptau/Aß42
ASV2105	0.118838	1.53302	0.0775192	0.93846	`ptau/Aß42`	Bacteria	Firmicutes	Ruminococcaceae	Faecalibacterium	Faecalibacterium (unc.)	0.983005	ptau/Aß42
ASV2106	0.0393122	1.25492	0.0313266	0.97511	`ptau/Aß42`	Bacteria	Firmicutes	Ruminococcaceae	Faecalibacterium	Faecalibacterium (unc.)	0.993928	ptau/Aß42
ASV2112	2.53756	0.927667	2.73543	0.00811388	`ptau/Aß42`	Bacteria	Firmicutes	Ruminococcaceae	Faecalibacterium	Faecalibacterium (unc.)	0.46782	ptau/Aß42
ASV2117	0.870038	1.43385	0.606784	0.54621	`ptau/Aß42`	Bacteria	Firmicutes	Ruminococcaceae	Oscillibacter	Oscillibacter (unc.)	0.930845	ptau/Aß42
ASV2119	-0.521179	1.23226	-0.422947	0.673798	`ptau/Aß42`	Bacteria	Firmicutes	Lachnospiraceae	Roseburia	Roseburia (unc.)	0.948789	ptau/Aß42
ASV2122	-0.92467	1.47213	-0.628119	0.532233	`ptau/Aß42`	Bacteria	Firmicutes	Lachnospiraceae	Blautia	Blautia (unc.)	0.926618	ptau/Aß42
ASV2123	1.21244	1.55837	0.778017	0.439518	`ptau/Aß42`	Bacteria	Firmicutes	Clostridiales (unc.)	Clostridiales (unc.)	Clostridiales (unc.)	0.889697	ptau/Aß42
ASV2138	2.70267	1.53152	1.7647	0.0825391	`ptau/Aß42`	Bacteria	Firmicutes	Clostridiales (unc.)	Clostridiales (unc.)	Clostridiales (unc.)	0.782	ptau/Aß42
ASV2139	0.294739	0.594264	0.495973	0.621667	`ptau/Aß42`	Bacteria	Bacteroidetes	Porphyromonadaceae	Odoribacter	Odoribacter (unc.)	0.937686	ptau/Aß42
ASV214	1.22443	1.75932	0.695969	0.489049	`ptau/Aß42`	Bacteria	Proteobacteria	Enterobacteriaceae	Enterobacteriaceae (unc.)	Enterobacteriaceae (unc.)	0.915891	ptau/Aß42
ASV2141	-0.70961	1.23889	-0.57278	0.568865	`ptau/Aß42`	Bacteria	Firmicutes	Ruminococcaceae	Ruminococcaceae (unc.)	Ruminococcaceae (unc.)	0.932483	ptau/Aß42
ASV2143	-0.772724	1.11184	-0.694996	0.489654	`ptau/Aß42`	Bacteria	Firmicutes	Lachnospiraceae	Lachnospiraceae (unc.)	Lachnospiraceae (unc.)	0.915891	ptau/Aß42
ASV2148	-0.596676	1.03504	-0.576476	0.566381	`ptau/Aß42`	Bacteria	Bacteroidetes	Bacteroidaceae	Bacteroides	Bacteroides (unc.)	0.932483	ptau/Aß42
ASV2149	-0.537114	0.939884	-0.571469	0.569748	`ptau/Aß42`	Bacteria	Bacteroidetes	Bacteroidaceae	Bacteroides	Bacteroides (unc.)	0.932483	ptau/Aß42
ASV2152	-0.29635	1.65385	-0.179188	0.858375	`ptau/Aß42`	Bacteria	Firmicutes	Ruminococcaceae	Subdoligranulum	Subdoligranulum (unc.)	0.96609	ptau/Aß42
ASV2159	0.641916	1.71626	0.374021	0.709665	`ptau/Aß42`	Bacteria	Firmicutes	Ruminococcaceae	Oscillibacter	Oscillibacter (unc.)	0.953404	ptau/Aß42
ASV217	-2.80194	2.76449	-1.01355	0.314739	`ptau/Aß42`	Bacteria	Bacteroidetes	Bacteroidaceae	Bacteroides	Bacteroides (unc.)	0.846866	ptau/Aß42
ASV2170	-0.232491	1.0481	-0.221821	0.825182	`ptau/Aß42`	Bacteria	Firmicutes	Lachnospiraceae	Lachnospiraceae (unc.)	Lachnospiraceae (unc.)	0.961784	ptau/Aß42
ASV2179	0.430568	1.63967	0.262595	0.793734	`ptau/Aß42`	Bacteria	Firmicutes	Ruminococcaceae	Ruminococcaceae (unc.)	Ruminococcaceae (unc.)	0.960784	ptau/Aß42
ASV2182	-0.117256	1.68511	-0.0695837	0.944749	`ptau/Aß42`	Bacteria	Firmicutes	Ruminococcaceae	Intestinimonas	butyriciproducens	0.983309	ptau/Aß42
ASV2187	-1.50412	1.5222	-0.988123	0.326933	`ptau/Aß42`	Bacteria	Actinobacteria	Coriobacteriaceae	Olsenella	Olsenella (unc.)	0.851579	ptau/Aß42
ASV219	-3.67553	2.71798	-1.3523	0.18119	`ptau/Aß42`	Bacteria	Firmicutes	Ruminococcaceae	Oscillibacter	Oscillibacter (unc.)	0.795892	ptau/Aß42
ASV22	-1.69284	2.30039	-0.735893	0.464571	`ptau/Aß42`	Bacteria	Proteobacteria	Enterobacteriaceae	Citrobacter	Citrobacter (unc.)	0.902793	ptau/Aß42
ASV2203	1.16585	1.49805	0.77825	0.439382	`ptau/Aß42`	Bacteria	Bacteroidetes	Bacteroidaceae	Bacteroides	ovatus	0.889697	ptau/Aß42
ASV2204	-1.07956	1.18425	-0.911593	0.365514	`ptau/Aß42`	Bacteria	Firmicutes	Ruminococcaceae	Ruminococcaceae (unc.)	Ruminococcaceae (unc.)	0.871753	ptau/Aß42
ASV221	9.40055	2.68894	3.496	0.00087868	`ptau/Aß42`	Bacteria	Firmicutes	Ruminococcaceae	Oscillibacter	Oscillibacter (unc.)	0.260009	ptau/Aß42
ASV2210	1.23706	1.22768	1.00764	0.317542	`ptau/Aß42`	Bacteria	Firmicutes	Clostridiales (unc.)	Clostridiales (unc.)	Clostridiales (unc.)	0.846866	ptau/Aß42
ASV2229	-2.95305	1.58248	-1.86609	0.0667603	`ptau/Aß42`	Bacteria	Firmicutes	Lachnospiraceae	Lachnospiraceae (unc.)	Lachnospiraceae (unc.)	0.782	ptau/Aß42
ASV2230	-0.631743	1.81612	-0.347854	0.729128	`ptau/Aß42`	Bacteria	Firmicutes	Erysipelotrichaceae	Clostridium_XVIII	Clostridium_XVIII (unc.)	0.957893	ptau/Aß42
ASV2239	4.77948	1.65735	2.88381	0.00539537	`ptau/Aß42`	Bacteria	Bacteroidetes	Porphyromonadaceae	Coprobacter	Coprobacter (unc.)	0.461862	ptau/Aß42
ASV224	-0.434592	2.8454	-0.152735	0.879103	`ptau/Aß42`	Bacteria	Firmicutes	Lachnospiraceae	Anaerostipes	hadrus	0.971123	ptau/Aß42
ASV2250	5.92217	1.46998	4.02873	0.000155602	`ptau/Aß42`	Bacteria	Firmicutes	Clostridiaceae_1	Clostridium_sensu_stricto	Clostridium_sensu_stricto (unc.)	0.084414	ptau/Aß42
ASV2257	0.732899	1.6125	0.45451	0.651049	`ptau/Aß42`	Bacteria	Firmicutes	Ruminococcaceae	Ruminococcus	Ruminococcus (unc.)	0.948457	ptau/Aß42
ASV2263	-1.47548	1.00063	-1.47455	0.145393	`ptau/Aß42`	Bacteria	Firmicutes	Ruminococcaceae	Faecalibacterium	Faecalibacterium (unc.)	0.782	ptau/Aß42
ASV227	-0.500389	2.53243	-0.197593	0.84401	`ptau/Aß42`	Bacteria	Bacteroidetes	Porphyromonadaceae	Parabacteroides	Parabacteroides (unc.)	0.963178	ptau/Aß42
ASV2270	-0.774185	1.03049	-0.751277	0.455328	`ptau/Aß42`	Bacteria	Firmicutes	Firmicutes (unc.)	Firmicutes (unc.)	Firmicutes (unc.)	0.899512	ptau/Aß42
ASV2276	-1.75034	1.18998	-1.4709	0.146375	`ptau/Aß42`	Bacteria	Firmicutes	Ruminococcaceae	Oscillibacter	Oscillibacter (unc.)	0.782	ptau/Aß42
ASV2278	-1.27837	1.25419	-1.01927	0.312034	`ptau/Aß42`	Bacteria	Firmicutes	Lachnospiraceae	Lachnospiraceae (unc.)	Lachnospiraceae (unc.)	0.846866	ptau/Aß42
ASV228	3.49202	2.97832	1.17248	0.24549	`ptau/Aß42`	Bacteria	Bacteroidetes	Bacteroidaceae	Bacteroides	Bacteroides (unc.)	0.817046	ptau/Aß42
ASV2283	-1.30896	1.46505	-0.893461	0.375065	`ptau/Aß42`	Bacteria	Firmicutes	Clostridiales (unc.)	Clostridiales (unc.)	Clostridiales (unc.)	0.871753	ptau/Aß42
ASV2284	-0.79032	1.64181	-0.481372	0.631947	`ptau/Aß42`	Bacteria	Firmicutes	Ruminococcaceae	Butyricicoccus	Butyricicoccus (unc.)	0.946103	ptau/Aß42
ASV2288	-2.17564	1.69539	-1.28326	0.204176	`ptau/Aß42`	Bacteria	Proteobacteria	Campylobacteraceae	Arcobacter	Arcobacter (unc.)	0.8031	ptau/Aß42
ASV229	3.60636	1.92884	1.8697	0.0662486	`ptau/Aß42`	Bacteria	Firmicutes	Clostridiales (unc.)	Clostridiales (unc.)	Clostridiales (unc.)	0.782	ptau/Aß42
ASV23	1.50298	3.42941	0.438262	0.66272	`ptau/Aß42`	Bacteria	Proteobacteria	Enterobacteriaceae	Escherichia/Shigella	Escherichia/Shigella (unc.)	0.948789	ptau/Aß42
ASV2304	-0.195017	1.38248	-0.141063	0.888277	`ptau/Aß42`	Bacteria	Firmicutes	Ruminococcaceae	Faecalibacterium	Faecalibacterium (unc.)	0.971388	ptau/Aß42
ASV2307	2.24292	1.37301	1.63358	0.107415	`ptau/Aß42`	Bacteria	Firmicutes	Ruminococcaceae	Ruminococcaceae (unc.)	Ruminococcaceae (unc.)	0.782	ptau/Aß42
ASV2315	-0.478056	1.11135	-0.430157	0.668573	`ptau/Aß42`	Bacteria	Firmicutes	Ruminococcaceae	Ruminococcaceae (unc.)	Ruminococcaceae (unc.)	0.948789	ptau/Aß42
ASV2331	-0.950675	1.70944	-0.556132	0.580122	`ptau/Aß42`	Bacteria	Firmicutes	Ruminococcaceae	Ruminococcaceae (unc.)	Ruminococcaceae (unc.)	0.932493	ptau/Aß42
ASV2337	1.93419	1.58888	1.21733	0.228092	`ptau/Aß42`	Bacteria	Firmicutes	Clostridiales (unc.)	Clostridiales (unc.)	Clostridiales (unc.)	0.80435	ptau/Aß42
ASV2347	-0.350844	1.25884	-0.278703	0.7814	`ptau/Aß42`	Bacteria	Firmicutes	Enterococcaceae	Enterococcus	Enterococcus (unc.)	0.960784	ptau/Aß42
ASV235	-2.00089	2.83056	-0.706888	0.482285	`ptau/Aß42`	Bacteria	Firmicutes	Lachnospiraceae	Ruminococcus2	Ruminococcus2 (unc.)	0.913982	ptau/Aß42
ASV2355	0.814043	1.37832	0.590604	0.556933	`ptau/Aß42`	Bacteria	Firmicutes	Ruminococcaceae	Faecalibacterium	Faecalibacterium (unc.)	0.932483	ptau/Aß42
ASV2361	-0.366592	1.19492	-0.306792	0.76003	`ptau/Aß42`	Bacteria	Firmicutes	Lachnospiraceae	Lachnospiraceae (unc.)	Lachnospiraceae (unc.)	0.960784	ptau/Aß42
ASV2363	-0.801031	0.349326	-2.29308	0.0252476	`ptau/Aß42`	Bacteria	Firmicutes	Ruminococcaceae	Ruminococcus	Ruminococcus (unc.)	0.730195	ptau/Aß42
ASV2367	2.06692	1.33133	1.55252	0.125629	`ptau/Aß42`	Bacteria	Firmicutes	Ruminococcaceae	Intestinimonas	Intestinimonas (unc.)	0.782	ptau/Aß42
ASV237	-2.00902	1.91677	-1.04813	0.298649	`ptau/Aß42`	Bacteria	Proteobacteria	Sutterellaceae	Parasutterella	Parasutterella (unc.)	0.845306	ptau/Aß42
ASV2373	-0.439922	0.957073	-0.459654	0.647373	`ptau/Aß42`	Bacteria	Firmicutes	Lachnospiraceae	Lachnospiraceae (unc.)	Lachnospiraceae (unc.)	0.948457	ptau/Aß42
ASV2376	-0.370324	1.49612	-0.247522	0.805322	`ptau/Aß42`	Bacteria	Firmicutes	Ruminococcaceae	Ruminococcaceae (unc.)	Ruminococcaceae (unc.)	0.960784	ptau/Aß42
ASV238	0.0178984	2.2462	0.00796828	0.993668	`ptau/Aß42`	Bacteria	Bacteroidetes	Bacteroidaceae	Bacteroides	Bacteroides (unc.)	0.997278	ptau/Aß42
ASV239	0.619342	2.44792	0.253007	0.8011	`ptau/Aß42`	Bacteria	Firmicutes	Ruminococcaceae	Oscillibacter	Oscillibacter (unc.)	0.960784	ptau/Aß42
ASV24	0.820519	2.46065	0.333456	0.739915	`ptau/Aß42`	Bacteria	Firmicutes	Veillonellaceae	Veillonella	Veillonella (unc.)	0.957893	ptau/Aß42
ASV240	-1.60983	1.94719	-0.826745	0.411552	`ptau/Aß42`	Bacteria	Firmicutes	Clostridiales (unc.)	Clostridiales (unc.)	Clostridiales (unc.)	0.887048	ptau/Aß42
ASV2400	-0.69978	1.67597	-0.417538	0.677728	`ptau/Aß42`	Bacteria	Firmicutes	Ruminococcaceae	Pseudoflavonifractor	Pseudoflavonifractor (unc.)	0.948789	ptau/Aß42
ASV2404	1.09892	1.74554	0.629563	0.531294	`ptau/Aß42`	Bacteria	Firmicutes	Lachnospiraceae	Lachnospiraceae (unc.)	Lachnospiraceae (unc.)	0.926618	ptau/Aß42
ASV241	4.66082	3.0138	1.54649	0.127076	`ptau/Aß42`	Bacteria	Bacteroidetes	Porphyromonadaceae	Odoribacter	Odoribacter (unc.)	0.782	ptau/Aß42
ASV2410	0.456709	0.992546	0.460139	0.647026	`ptau/Aß42`	Bacteria	Firmicutes	Ruminococcaceae	Subdoligranulum	Subdoligranulum (unc.)	0.948457	ptau/Aß42
ASV242	-0.0346861	2.22859	-0.0155641	0.987632	`ptau/Aß42`	Bacteria	Bacteroidetes	Prevotellaceae	Prevotella	Prevotella (unc.)	0.994423	ptau/Aß42
ASV2427	-1.93341	0.894798	-2.16073	0.0345885	`ptau/Aß42`	Bacteria	Firmicutes	Lachnospiraceae	Lachnospiraceae (unc.)	Lachnospiraceae (unc.)	0.782	ptau/Aß42
ASV243	2.90611	3.20873	0.905686	0.368608	`ptau/Aß42`	Bacteria	Firmicutes	Ruminococcaceae	Faecalibacterium	Faecalibacterium (unc.)	0.871753	ptau/Aß42
ASV2433	0.995941	1.26837	0.785212	0.435319	`ptau/Aß42`	Bacteria	Firmicutes	Ruminococcaceae	Oscillibacter	Oscillibacter (unc.)	0.889252	ptau/Aß42
ASV2434	1.84918	1.5231	1.21409	0.229318	`ptau/Aß42`	Bacteria	Firmicutes	Lachnospiraceae	Eisenbergiella	Eisenbergiella (unc.)	0.80435	ptau/Aß42
ASV2437	-1.47794	1.32871	-1.11231	0.270299	`ptau/Aß42`	Bacteria	Firmicutes	Lachnospiraceae	Blautia	Blautia (unc.)	0.824418	ptau/Aß42
ASV244	1.80451	2.57021	0.702086	0.485253	`ptau/Aß42`	Bacteria	Bacteroidetes	Prevotellaceae	Prevotella	copri	0.915458	ptau/Aß42
ASV2449	0.498892	0.674896	0.739214	0.462567	`ptau/Aß42`	Bacteria	Firmicutes	Ruminococcaceae	Oscillibacter	Oscillibacter (unc.)	0.90261	ptau/Aß42
ASV245	2.12941	2.81568	0.75627	0.452351	`ptau/Aß42`	Bacteria	Firmicutes	Ruminococcaceae	Oscillibacter	Oscillibacter (unc.)	0.898355	ptau/Aß42
ASV2451	-1.15154	1.72043	-0.669337	0.505766	`ptau/Aß42`	Bacteria	Firmicutes	Clostridiales_Incertae_Sedis_XIII	Anaerovorax	Anaerovorax (unc.)	0.92251	ptau/Aß42
ASV246	5.51196	2.92199	1.88637	0.0639304	`ptau/Aß42`	Bacteria	Firmicutes	Ruminococcaceae	Subdoligranulum	Subdoligranulum (unc.)	0.782	ptau/Aß42
ASV2460	1.88308	1.3972	1.34775	0.182644	`ptau/Aß42`	Bacteria	Firmicutes	Lachnospiraceae	Roseburia	Roseburia (unc.)	0.799067	ptau/Aß42
ASV2461	0.220098	0.935496	0.235275	0.814771	`ptau/Aß42`	Bacteria	Firmicutes	Lachnospiraceae	Lachnospiraceae (unc.)	Lachnospiraceae (unc.)	0.960784	ptau/Aß42
ASV2464	4.11121	1.39632	2.94431	0.00455132	`ptau/Aß42`	Bacteria	Lentisphaerae	Victivallaceae	Victivallis	vadensis	0.420999	ptau/Aß42
ASV2472	-0.0993304	1.30067	-0.0763685	0.939372	`ptau/Aß42`	Bacteria	Firmicutes	Ruminococcaceae	Ruminococcaceae (unc.)	Ruminococcaceae (unc.)	0.983005	ptau/Aß42
ASV2474	-0.582736	0.943875	-0.617387	0.53924	`ptau/Aß42`	Bacteria	Firmicutes	Lachnospiraceae	Eisenbergiella	Eisenbergiella (unc.)	0.927509	ptau/Aß42
ASV248	-0.862372	1.79325	-0.4809	0.632281	`ptau/Aß42`	Bacteria	Firmicutes	Acidaminococcaceae	Phascolarctobacterium	Phascolarctobacterium (unc.)	0.946103	ptau/Aß42
ASV2484	-0.111886	0.776758	-0.144042	0.885934	`ptau/Aß42`	Bacteria	Firmicutes	Clostridiaceae_1	Clostridium_sensu_stricto	Clostridium_sensu_stricto (unc.)	0.971388	ptau/Aß42
ASV2488	1.34141	1.62311	0.826444	0.411722	`ptau/Aß42`	Bacteria	Firmicutes	Lachnospiraceae	Lachnospiraceae (unc.)	Lachnospiraceae (unc.)	0.887048	ptau/Aß42
ASV2489	-1.32816	1.00266	-1.32464	0.190151	`ptau/Aß42`	Bacteria	Firmicutes	Lachnospiraceae	Lachnospiraceae (unc.)	Lachnospiraceae (unc.)	0.801788	ptau/Aß42
ASV249	-5.05849	2.7288	-1.85374	0.0685352	`ptau/Aß42`	Bacteria	Firmicutes	Ruminococcaceae	Faecalibacterium	Faecalibacterium (unc.)	0.782	ptau/Aß42
ASV25	1.55531	3.47463	0.447619	0.655988	`ptau/Aß42`	Bacteria	Bacteroidetes	Porphyromonadaceae	Parabacteroides	merdae	0.948457	ptau/Aß42
ASV2500	2.38581	1.37678	1.73289	0.0880864	`ptau/Aß42`	Bacteria	Firmicutes	Ruminococcaceae	Ruminococcaceae (unc.)	Ruminococcaceae (unc.)	0.782	ptau/Aß42
ASV2506	-0.328167	1.25078	-0.262371	0.793905	`ptau/Aß42`	Bacteria	Firmicutes	Firmicutes (unc.)	Firmicutes (unc.)	Firmicutes (unc.)	0.960784	ptau/Aß42
ASV251	2.8197	2.03024	1.38885	0.169847	`ptau/Aß42`	Bacteria	Bacteroidetes	Porphyromonadaceae	Barnesiella	Barnesiella (unc.)	0.7867	ptau/Aß42
ASV2516	-0.0233608	1.01459	-0.0230248	0.981704	`ptau/Aß42`	Bacteria	Firmicutes	Ruminococcaceae	Oscillibacter	Oscillibacter (unc.)	0.994423	ptau/Aß42
ASV252	-2.49806	2.14654	-1.16376	0.248979	`ptau/Aß42`	Bacteria	Firmicutes	Ruminococcaceae	Ruminococcus	Ruminococcus (unc.)	0.818884	ptau/Aß42
ASV253	0.979223	2.89441	0.338315	0.736269	`ptau/Aß42`	Bacteria	Firmicutes	Ruminococcaceae	Oscillibacter	Oscillibacter (unc.)	0.957893	ptau/Aß42
ASV255	6.61088	2.37891	2.77896	0.00720837	`ptau/Aß42`	Bacteria	Bacteria (unc.)	Bacteria (unc.)	Bacteria (unc.)	Bacteria (unc.)	0.46782	ptau/Aß42
ASV2555	2.18467	1.43727	1.52002	0.133591	`ptau/Aß42`	Bacteria	Proteobacteria	Alphaproteobacteria (unc.)	Alphaproteobacteria (unc.)	Alphaproteobacteria (unc.)	0.782	ptau/Aß42
ASV2559	1.33988	0.969786	1.38162	0.172047	`ptau/Aß42`	Bacteria	Lentisphaerae	Victivallaceae	Victivallis	Victivallis (unc.)	0.7867	ptau/Aß42
ASV2560	-1.75185	1.32606	-1.32109	0.191326	`ptau/Aß42`	Bacteria	Firmicutes	Ruminococcaceae	Ruminococcaceae (unc.)	Ruminococcaceae (unc.)	0.801788	ptau/Aß42
ASV2562	-0.338741	1.40696	-0.24076	0.810535	`ptau/Aß42`	Bacteria	Firmicutes	Clostridiales_Incertae_Sedis_XIII	Anaerovorax	Anaerovorax (unc.)	0.960784	ptau/Aß42
ASV257	2.49222	2.22111	1.12206	0.266163	`ptau/Aß42`	Bacteria	Bacteroidetes	Bacteroidetes (unc.)	Bacteroidetes (unc.)	Bacteroidetes (unc.)	0.822297	ptau/Aß42
ASV2571	1.00185	1.62734	0.615635	0.540389	`ptau/Aß42`	Bacteria	Actinobacteria	Coriobacteriaceae	Collinsella	Collinsella (unc.)	0.928704	ptau/Aß42
ASV2572	-1.26644	1.08699	-1.16509	0.248445	`ptau/Aß42`	Bacteria	Firmicutes	Ruminococcaceae	Subdoligranulum	Subdoligranulum (unc.)	0.818884	ptau/Aß42
ASV258	-0.707509	2.28174	-0.310074	0.757545	`ptau/Aß42`	Bacteria	Proteobacteria	Desulfovibrionaceae	Bilophila	wadsworthia	0.960215	ptau/Aß42
ASV26	3.78397	4.0477	0.934843	0.353496	`ptau/Aß42`	Bacteria	Bacteroidetes	Bacteroidaceae	Bacteroides	Bacteroides (unc.)	0.863302	ptau/Aß42
ASV260	-0.859196	2.49693	-0.344101	0.731935	`ptau/Aß42`	Bacteria	Firmicutes	Erysipelotrichaceae	Clostridium_XVIII	ramosum	0.957893	ptau/Aß42
ASV2608	0.367375	1.0906	0.336855	0.737364	`ptau/Aß42`	Bacteria	Firmicutes	Clostridiales (unc.)	Clostridiales (unc.)	Clostridiales (unc.)	0.957893	ptau/Aß42
ASV2611	0.0414731	1.6695	0.0248416	0.980261	`ptau/Aß42`	Bacteria	Firmicutes	Ruminococcaceae	Clostridium_IV	Clostridium_IV (unc.)	0.994423	ptau/Aß42
ASV2624	0.109174	1.28922	0.0846819	0.932787	`ptau/Aß42`	Bacteria	Firmicutes	Ruminococcaceae	Ruminococcaceae (unc.)	Ruminococcaceae (unc.)	0.983005	ptau/Aß42
ASV264	0.051482	2.10655	0.0244391	0.980581	`ptau/Aß42`	Bacteria	Bacteroidetes	Bacteroidaceae	Bacteroides	Bacteroides (unc.)	0.994423	ptau/Aß42
ASV2642	-0.061156	1.48778	-0.0411055	0.967344	`ptau/Aß42`	Bacteria	Actinobacteria	Coriobacteriaceae	Collinsella	aerofaciens	0.991456	ptau/Aß42
ASV2645	3.12948	1.2053	2.59643	0.0117476	`ptau/Aß42`	Bacteria	Firmicutes	Clostridiales (unc.)	Clostridiales (unc.)	Clostridiales (unc.)	0.543642	ptau/Aß42
ASV2655	0.407861	1.29074	0.315989	0.753072	`ptau/Aß42`	Bacteria	Firmicutes	Ruminococcaceae	Ruminococcaceae (unc.)	Ruminococcaceae (unc.)	0.957893	ptau/Aß42
ASV2663	0.0170182	0.836963	0.0203333	0.983843	`ptau/Aß42`	Bacteria	Firmicutes	Ruminococcaceae	Faecalibacterium	Faecalibacterium (unc.)	0.994423	ptau/Aß42
ASV267	0.416465	2.17172	0.191767	0.848551	`ptau/Aß42`	Bacteria	Bacteroidetes	Bacteroidaceae	Bacteroides	clarus	0.963178	ptau/Aß42
ASV2670	-1.49896	1.21935	-1.22932	0.223599	`ptau/Aß42`	Bacteria	Firmicutes	Lachnospiraceae	Blautia	Blautia (unc.)	0.8031	ptau/Aß42
ASV268	0.197342	2.22396	0.0887344	0.929579	`ptau/Aß42`	Bacteria	Bacteroidetes	Bacteroidaceae	Bacteroides	salyersiae	0.982375	ptau/Aß42
ASV2693	-3.64117	1.78684	-2.03777	0.0458453	`ptau/Aß42`	Bacteria	Firmicutes	Clostridiales (unc.)	Clostridiales (unc.)	Clostridiales (unc.)	0.782	ptau/Aß42
ASV2694	0.376269	0.78391	0.47999	0.632924	`ptau/Aß42`	Bacteria	Firmicutes	Ruminococcaceae	Anaerotruncus	Anaerotruncus	0.946103	ptau/Aß42
ASV2701	-0.544803	1.30118	-0.4187	0.676882	`ptau/Aß42`	Bacteria	Actinobacteria	Coriobacteriaceae	Olsenella	Olsenella (unc.)	0.948789	ptau/Aß42
ASV2702	0.527713	0.919915	0.573654	0.568277	`ptau/Aß42`	Bacteria	Firmicutes	Lachnospiraceae	Clostridium_XlVa	Clostridium_XlVa (unc.)	0.932483	ptau/Aß42
ASV271	-1.83011	1.55895	-1.17394	0.244911	`ptau/Aß42`	Bacteria	Bacteroidetes	Bacteroidaceae	Bacteroides	faecis	0.816558	ptau/Aß42
ASV2714	-1.24143	1.60971	-0.77121	0.443512	`ptau/Aß42`	Bacteria	Firmicutes	Clostridiales (unc.)	Clostridiales (unc.)	Clostridiales (unc.)	0.89168	ptau/Aß42
ASV2717	-2.05567	1.07568	-1.91105	0.0606239	`ptau/Aß42`	Bacteria	Firmicutes	Lachnospiraceae	Blautia	Blautia (unc.)	0.782	ptau/Aß42
ASV2727	-0.812525	1.25501	-0.647427	0.519746	`ptau/Aß42`	Bacteria	Firmicutes	Ruminococcaceae	Pseudoflavonifractor	Pseudoflavonifractor (unc.)	0.924972	ptau/Aß42
ASV2728	-0.539135	1.21153	-0.445004	0.657867	`ptau/Aß42`	Bacteria	Firmicutes	Clostridiales (unc.)	Clostridiales (unc.)	Clostridiales (unc.)	0.948457	ptau/Aß42
ASV2729	-0.831023	1.1646	-0.713568	0.478172	`ptau/Aß42`	Bacteria	Firmicutes	Ruminococcaceae	Faecalibacterium	Faecalibacterium (unc.)	0.9126	ptau/Aß42
ASV2730	-1.24015	1.42981	-0.867356	0.389092	`ptau/Aß42`	Bacteria	Firmicutes	Ruminococcaceae	Ruminococcaceae (unc.)	Ruminococcaceae (unc.)	0.88504	ptau/Aß42
ASV274	2.47455	3.06784	0.806608	0.422976	`ptau/Aß42`	Bacteria	Bacteroidetes	Bacteroidaceae	Bacteroides	ovatus	0.887247	ptau/Aß42
ASV2742	-0.34501	1.08591	-0.317715	0.751769	`ptau/Aß42`	Bacteria	Firmicutes	Peptostreptococcaceae	Romboutsia	Romboutsia (unc.)	0.957893	ptau/Aß42
ASV2743	1.74219	1.32944	1.31047	0.194871	`ptau/Aß42`	Bacteria	Firmicutes	Lachnospiraceae	Lachnospiraceae (unc.)	Lachnospiraceae (unc.)	0.801788	ptau/Aß42
ASV2754	-0.213355	1.70254	-0.125316	0.900679	`ptau/Aß42`	Bacteria	Firmicutes	Lachnospiraceae	Lachnospiraceae (unc.)	Lachnospiraceae (unc.)	0.974314	ptau/Aß42
ASV2756	-0.341409	1.13073	-0.301937	0.76371	`ptau/Aß42`	Bacteria	Firmicutes	Lachnospiraceae	Clostridium_XlVa	Clostridium_XlVa (unc.)	0.960784	ptau/Aß42
ASV2761	-1.24452	1.72148	-0.722938	0.472437	`ptau/Aß42`	Bacteria	Firmicutes	Lachnospiraceae	Lachnospiraceae (unc.)	Lachnospiraceae (unc.)	0.908772	ptau/Aß42
ASV2762	-1.90851	1.42155	-1.34256	0.18431	`ptau/Aß42`	Bacteria	Firmicutes	Ruminococcaceae	Butyricicoccus	Butyricicoccus (unc.)	0.800317	ptau/Aß42
ASV277	2.31852	2.82441	0.820887	0.414856	`ptau/Aß42`	Bacteria	Firmicutes	Ruminococcaceae	Oscillibacter	Oscillibacter (unc.)	0.887247	ptau/Aß42
ASV2778	-1.34172	1.25826	-1.06633	0.290407	`ptau/Aß42`	Bacteria	Firmicutes	Ruminococcaceae	Ruminococcaceae (unc.)	Ruminococcaceae (unc.)	0.838047	ptau/Aß42
ASV278	8.54083	1.9881	4.29597	6.24021e-05	`ptau/Aß42`	Bacteria	Firmicutes	Ruminococcaceae	Ruminococcus	Ruminococcus (unc.)	0.0410324	ptau/Aß42
ASV2781	-0.81391	1.07212	-0.759162	0.450633	`ptau/Aß42`	Bacteria	Bacteroidetes	Porphyromonadaceae	Butyricimonas	Butyricimonas (unc.)	0.897288	ptau/Aß42
ASV2801	-0.251622	1.53958	-0.163435	0.870707	`ptau/Aß42`	Bacteria	Firmicutes	Ruminococcaceae	Ruminococcaceae (unc.)	Ruminococcaceae (unc.)	0.968306	ptau/Aß42
ASV2802	0.136137	0.942419	0.144455	0.88561	`ptau/Aß42`	Bacteria	Firmicutes	Ruminococcaceae	Oscillibacter	Oscillibacter (unc.)	0.971388	ptau/Aß42
ASV2817	-0.863338	1.02404	-0.843074	0.402428	`ptau/Aß42`	Bacteria	Actinobacteria	Coriobacteriaceae	Coriobacteriaceae (unc.)	Coriobacteriaceae (unc.)	0.887048	ptau/Aß42
ASV282	0.210495	1.50135	0.140203	0.888954	`ptau/Aß42`	Bacteria	Proteobacteria	Enterobacteriaceae	Citrobacter	Citrobacter (unc.)	0.971388	ptau/Aß42
ASV2827	-1.99066	1.3841	-1.43824	0.155394	`ptau/Aß42`	Bacteria	Firmicutes	Lachnospiraceae	Lachnospiraceae (unc.)	Lachnospiraceae (unc.)	0.782	ptau/Aß42
ASV283	1.68286	2.8806	0.584206	0.561202	`ptau/Aß42`	Bacteria	Bacteroidetes	Bacteroidaceae	Bacteroides	thetaiotaomicron	0.932483	ptau/Aß42
ASV2836	-1.81629	1.3616	-1.33394	0.187104	`ptau/Aß42`	Bacteria	Bacteroidetes	Porphyromonadaceae	Butyricimonas	Butyricimonas (unc.)	0.801788	ptau/Aß42
ASV284	-2.06916	2.26358	-0.914109	0.364201	`ptau/Aß42`	Bacteria	Firmicutes	Clostridiales (unc.)	Clostridiales (unc.)	Clostridiales (unc.)	0.871753	ptau/Aß42
ASV2841	-2.432	1.50141	-1.61981	0.11035	`ptau/Aß42`	Bacteria	Firmicutes	Ruminococcaceae	Ruminococcaceae (unc.)	Ruminococcaceae (unc.)	0.782	ptau/Aß42
ASV285	6.30719	1.9149	3.29375	0.00163635	`ptau/Aß42`	Bacteria	Bacteroidetes	Bacteroidaceae	Bacteroides	Bacteroides (unc.)	0.280437	ptau/Aß42
ASV2854	-2.86913	1.1896	-2.41185	0.0188461	`ptau/Aß42`	Bacteria	Firmicutes	Erysipelotrichaceae	Erysipelotrichaceae (unc.)	Erysipelotrichaceae (unc.)	0.612199	ptau/Aß42
ASV2859	-1.00072	1.41771	-0.705869	0.482914	`ptau/Aß42`	Bacteria	Firmicutes	Clostridiales (unc.)	Clostridiales (unc.)	Clostridiales (unc.)	0.913982	ptau/Aß42
ASV2869	-0.817181	1.61161	-0.50706	0.613911	`ptau/Aß42`	Bacteria	Firmicutes	Ruminococcaceae	Ruminococcaceae (unc.)	Ruminococcaceae (unc.)	0.935592	ptau/Aß42
ASV287	-0.189155	2.14454	-0.088203	0.93	`ptau/Aß42`	Bacteria	Proteobacteria	Sutterellaceae	Parasutterella	Parasutterella (unc.)	0.982375	ptau/Aß42
ASV2870	-0.255137	1.23211	-0.207073	0.836632	`ptau/Aß42`	Bacteria	Firmicutes	Clostridiales (unc.)	Clostridiales (unc.)	Clostridiales (unc.)	0.962494	ptau/Aß42
ASV289	1.66923	1.63309	1.02213	0.310693	`ptau/Aß42`	Bacteria	Verrucomicrobia	Verrucomicrobiaceae	Akkermansia	Akkermansia (unc.)	0.846866	ptau/Aß42
ASV2892	2.18042	1.25669	1.73505	0.0877011	`ptau/Aß42`	Bacteria	Firmicutes	Lachnospiraceae	Lachnospiraceae (unc.)	Lachnospiraceae (unc.)	0.782	ptau/Aß42
ASV2893	-0.436033	0.644922	-0.676101	0.501491	`ptau/Aß42`	Bacteria	Firmicutes	Ruminococcaceae	Ruminococcaceae (unc.)	Ruminococcaceae (unc.)	0.920154	ptau/Aß42
ASV290	-0.651482	1.7295	-0.376689	0.707691	`ptau/Aß42`	Bacteria	Bacteroidetes	Bacteroidaceae	Bacteroides	Bacteroides (unc.)	0.953404	ptau/Aß42
ASV2904	-2.62261	1.0441	-2.51184	0.0146282	`ptau/Aß42`	Bacteria	Firmicutes	Lachnospiraceae	Blautia	Blautia (unc.)	0.547499	ptau/Aß42
ASV2907	0.0408851	1.31528	0.0310847	0.975302	`ptau/Aß42`	Bacteria	Firmicutes	Lachnospiraceae	Clostridium_XlVa	Clostridium_XlVa (unc.)	0.993928	ptau/Aß42
ASV2908	-1.7409	0.935791	-1.86035	0.0675799	`ptau/Aß42`	Bacteria	Firmicutes	Ruminococcaceae	Oscillibacter	Oscillibacter (unc.)	0.782	ptau/Aß42
ASV292	-2.25952	2.23434	-1.01127	0.315818	`ptau/Aß42`	Bacteria	Bacteroidetes	Prevotellaceae	Prevotella	Prevotella (unc.)	0.846866	ptau/Aß42
ASV2921	0.270199	0.91791	0.294363	0.769464	`ptau/Aß42`	Bacteria	Actinobacteria	Coriobacteriaceae	Asaccharobacter	Asaccharobacter (unc.)	0.960784	ptau/Aß42
ASV2927	0.931165	1.46963	0.633606	0.528669	`ptau/Aß42`	Bacteria	Firmicutes	Lachnospiraceae	Lachnospiraceae (unc.)	Lachnospiraceae (unc.)	0.926618	ptau/Aß42
ASV2933	1.73146	1.47758	1.17182	0.245751	`ptau/Aß42`	Bacteria	Firmicutes	Lachnospiraceae	Clostridium_XlVa	Clostridium_XlVa (unc.)	0.817079	ptau/Aß42
ASV2945	0.220452	0.95792	0.230137	0.818743	`ptau/Aß42`	Bacteria	Firmicutes	Lachnospiraceae	Ruminococcus2	Ruminococcus2 (unc.)	0.960784	ptau/Aß42
ASV2952	1.05817	1.10462	0.957953	0.341807	`ptau/Aß42`	Bacteria	Firmicutes	Ruminococcaceae	Oscillibacter	Oscillibacter (unc.)	0.857315	ptau/Aß42
ASV296	-1.35098	1.55326	-0.869767	0.387783	`ptau/Aß42`	Bacteria	Firmicutes	Firmicutes (unc.)	Firmicutes (unc.)	Firmicutes (unc.)	0.883837	ptau/Aß42
ASV2964	-2.30212	1.38305	-1.66453	0.101053	`ptau/Aß42`	Bacteria	Firmicutes	Ruminococcaceae	Ruminococcaceae (unc.)	Ruminococcaceae (unc.)	0.782	ptau/Aß42
ASV2977	0.570538	0.897418	0.635755	0.527276	`ptau/Aß42`	Bacteria	Firmicutes	Lachnospiraceae	Clostridium_XlVa	Clostridium_XlVa (unc.)	0.926618	ptau/Aß42
ASV299	-0.962412	2.30707	-0.417159	0.678003	`ptau/Aß42`	Bacteria	Firmicutes	Firmicutes (unc.)	Firmicutes (unc.)	Firmicutes (unc.)	0.948789	ptau/Aß42
ASV2991	-1.148	0.76212	-1.50632	0.137063	`ptau/Aß42`	Bacteria	Firmicutes	Lachnospiraceae	Blautia	Blautia (unc.)	0.782	ptau/Aß42
ASV2995	1.11205	1.52514	0.729145	0.468658	`ptau/Aß42`	Bacteria	Firmicutes	Ruminococcaceae	Faecalibacterium	Faecalibacterium (unc.)	0.906501	ptau/Aß42
ASV2996	-0.366416	0.82088	-0.44637	0.656885	`ptau/Aß42`	Bacteria	Proteobacteria	Enterobacteriaceae	Citrobacter	Citrobacter (unc.)	0.948457	ptau/Aß42
ASV3	-0.058689	3.98181	-0.0147393	0.988288	`ptau/Aß42`	Bacteria	Bacteroidetes	Rikenellaceae	Alistipes	putredinis	0.994423	ptau/Aß42
ASV30	4.0879	3.57393	1.14381	0.257099	`ptau/Aß42`	Bacteria	Bacteroidetes	Bacteroidaceae	Bacteroides	massiliensis	0.818884	ptau/Aß42
ASV300	-0.843473	1.91316	-0.44088	0.660834	`ptau/Aß42`	Bacteria	Proteobacteria	Enterobacteriaceae	Escherichia/Shigella	coli	0.948457	ptau/Aß42
ASV3006	-0.21221	1.17379	-0.18079	0.857122	`ptau/Aß42`	Bacteria	Firmicutes	Ruminococcaceae	Ruminococcaceae (unc.)	Ruminococcaceae (unc.)	0.965925	ptau/Aß42
ASV3014	-0.481859	1.4993	-0.321388	0.748997	`ptau/Aß42`	Bacteria	Firmicutes	Catabacteriaceae	Catabacter	Catabacter (unc.)	0.957893	ptau/Aß42
ASV3017	0.614066	1.1764	0.521989	0.603538	`ptau/Aß42`	Bacteria	Firmicutes	Ruminococcaceae	Ruminococcaceae (unc.)	Ruminococcaceae (unc.)	0.935592	ptau/Aß42
ASV3025	-0.338731	1.26186	-0.268439	0.789253	`ptau/Aß42`	Bacteria	Proteobacteria	Desulfovibrionaceae	Desulfovibrionaceae (unc.)	Desulfovibrionaceae (unc.)	0.960784	ptau/Aß42
ASV3026	2.36234	0.851595	2.77401	0.0073063	`ptau/Aß42`	Bacteria	Firmicutes	Lachnospiraceae	Ruminococcus2	Ruminococcus2 (unc.)	0.46782	ptau/Aß42
ASV303	-1.30515	1.99128	-0.655432	0.514615	`ptau/Aß42`	Bacteria	Firmicutes	Ruminococcaceae	Ruminococcaceae (unc.)	Ruminococcaceae (unc.)	0.92251	ptau/Aß42
ASV3034	-1.4295	1.55517	-0.919195	0.361556	`ptau/Aß42`	Bacteria	Firmicutes	Lachnospiraceae	Howardella	Howardella (unc.)	0.871753	ptau/Aß42
ASV304	-1.60971	2.46735	-0.652405	0.516552	`ptau/Aß42`	Bacteria	Proteobacteria	Enterobacteriaceae	Citrobacter	Citrobacter (unc.)	0.92251	ptau/Aß42
ASV305	-1.7201	2.12957	-0.807721	0.422339	`ptau/Aß42`	Bacteria	Firmicutes	Lachnospiraceae	Roseburia	faecis	0.887247	ptau/Aß42
ASV3052	0.358093	0.846468	0.423043	0.673727	`ptau/Aß42`	Bacteria	Firmicutes	Ruminococcaceae	Oscillibacter	Oscillibacter (unc.)	0.948789	ptau/Aß42
ASV3061	1.8326	1.02443	1.7889	0.0785161	`ptau/Aß42`	Bacteria	Firmicutes	Lachnospiraceae	Lachnospiraceae (unc.)	Lachnospiraceae (unc.)	0.782	ptau/Aß42
ASV3067	2.21499	1.24612	1.77752	0.0803879	`ptau/Aß42`	Bacteria	Firmicutes	Streptococcaceae	Lactococcus	lactis	0.782	ptau/Aß42
ASV307	-1.84148	1.60973	-1.14397	0.257034	`ptau/Aß42`	Bacteria	Bacteroidetes	Rikenellaceae	Alistipes	Alistipes (unc.)	0.818884	ptau/Aß42
ASV3074	0.306748	1.23258	0.248866	0.804287	`ptau/Aß42`	Bacteria	Firmicutes	Lachnospiraceae	Lachnospiraceae (unc.)	Lachnospiraceae (unc.)	0.960784	ptau/Aß42
ASV308	0.99154	2.51231	0.394674	0.694438	`ptau/Aß42`	Bacteria	Firmicutes	Ruminococcaceae	Anaerotruncus	Anaerotruncus	0.952501	ptau/Aß42
ASV3080	-0.943944	1.15815	-0.815048	0.418165	`ptau/Aß42`	Bacteria	Firmicutes	Ruminococcaceae	Ruminococcaceae (unc.)	Ruminococcaceae (unc.)	0.887247	ptau/Aß42
ASV3089	1.14666	0.993951	1.15364	0.253076	`ptau/Aß42`	Bacteria	Firmicutes	Lachnospiraceae	Eisenbergiella	Eisenbergiella (unc.)	0.818884	ptau/Aß42
ASV3092	0.921918	1.28505	0.717416	0.475812	`ptau/Aß42`	Bacteria	Firmicutes	Clostridiales (unc.)	Clostridiales (unc.)	Clostridiales (unc.)	0.910494	ptau/Aß42
ASV3097	-1.68645	1.17127	-1.43985	0.154942	`ptau/Aß42`	Bacteria	Firmicutes	Ruminococcaceae	Ruminococcaceae (unc.)	Ruminococcaceae (unc.)	0.782	ptau/Aß42
ASV31	4.37583	2.93553	1.49065	0.141125	`ptau/Aß42`	Bacteria	Proteobacteria	Enterobacteriaceae	Escherichia/Shigella	Escherichia/Shigella (unc.)	0.782	ptau/Aß42
ASV310	-2.55468	2.12816	-1.20042	0.234543	`ptau/Aß42`	Bacteria	Bacteroidetes	Prevotellaceae	Prevotella	Prevotella (unc.)	0.805313	ptau/Aß42
ASV3100	1.96923	1.32941	1.48129	0.143595	`ptau/Aß42`	Bacteria	Firmicutes	Ruminococcaceae	Ruminococcaceae (unc.)	Ruminococcaceae (unc.)	0.782	ptau/Aß42
ASV311	2.61695	2.62568	0.996675	0.322796	`ptau/Aß42`	Bacteria	Firmicutes	Lachnospiraceae	Lachnospiraceae (unc.)	Lachnospiraceae (unc.)	0.84871	ptau/Aß42
ASV3113	1.48317	1.20857	1.22721	0.224382	`ptau/Aß42`	Bacteria	Firmicutes	Ruminococcaceae	Ruminococcaceae (unc.)	Ruminococcaceae (unc.)	0.8031	ptau/Aß42
ASV3126	0.821284	1.3261	0.619323	0.537973	`ptau/Aß42`	Bacteria	Firmicutes	Lachnospiraceae	Clostridium_XlVa	Clostridium_XlVa (unc.)	0.926999	ptau/Aß42
ASV314	-2.1897	2.60536	-0.840458	0.403881	`ptau/Aß42`	Bacteria	Firmicutes	Ruminococcaceae	Ruminococcaceae (unc.)	Ruminococcaceae (unc.)	0.887048	ptau/Aß42
ASV3143	-0.929551	0.91468	-1.01626	0.313456	`ptau/Aß42`	Bacteria	Firmicutes	Peptostreptococcaceae	Terrisporobacter	Terrisporobacter (unc.)	0.846866	ptau/Aß42
ASV3149	-0.15102	0.187032	-0.807456	0.422491	`ptau/Aß42`	Bacteria	Bacteroidetes	Bacteroidaceae	Bacteroides	Bacteroides (unc.)	0.887247	ptau/Aß42
ASV315	1.60567	2.70616	0.593337	0.555114	`ptau/Aß42`	Bacteria	Firmicutes	Ruminococcaceae	Oscillibacter	Oscillibacter (unc.)	0.932483	ptau/Aß42
ASV3151	-0.242389	0.988645	-0.245173	0.807132	`ptau/Aß42`	Bacteria	Firmicutes	Lachnospiraceae	Dorea	Dorea (unc.)	0.960784	ptau/Aß42
ASV316	-1.11169	2.33847	-0.475394	0.636177	`ptau/Aß42`	Bacteria	Firmicutes	Erysipelotrichaceae	Holdemanella	Holdemanella (unc.)	0.946103	ptau/Aß42
ASV3162	-0.8239	0.420932	-1.95732	0.0548152	`ptau/Aß42`	Bacteria	Firmicutes	Lachnospiraceae	Blautia	Blautia (unc.)	0.782	ptau/Aß42
ASV3165	1.84162	1.46621	1.25603	0.213816	`ptau/Aß42`	Bacteria	Firmicutes	Lachnospiraceae	Lachnospiraceae (unc.)	Lachnospiraceae (unc.)	0.8031	ptau/Aß42
ASV3168	-0.639739	0.963201	-0.664181	0.509037	`ptau/Aß42`	Bacteria	Firmicutes	Ruminococcaceae	Butyricicoccus	Butyricicoccus (unc.)	0.92251	ptau/Aß42
ASV317	-1.52507	2.71104	-0.562539	0.575777	`ptau/Aß42`	Bacteria	Firmicutes	Lachnospiraceae	Lachnospiraceae (unc.)	Lachnospiraceae (unc.)	0.932483	ptau/Aß42
ASV3170	-0.185481	0.909875	-0.203853	0.839136	`ptau/Aß42`	Bacteria	Firmicutes	Erysipelotrichaceae	Coprobacillus	Coprobacillus (unc.)	0.963178	ptau/Aß42
ASV3175	-1.46915	1.47995	-0.992705	0.324712	`ptau/Aß42`	Bacteria	Firmicutes	Lachnospiraceae	Lachnospiraceae (unc.)	Lachnospiraceae (unc.)	0.850913	ptau/Aß42
ASV32	-6.32375	3.28744	-1.92361	0.0589978	`ptau/Aß42`	Bacteria	Bacteroidetes	Rikenellaceae	Alistipes	finegoldii	0.782	ptau/Aß42
ASV320	0.807148	2.21563	0.364297	0.716876	`ptau/Aß42`	Bacteria	Firmicutes	Ruminococcaceae	Ruminococcaceae (unc.)	Ruminococcaceae (unc.)	0.956342	ptau/Aß42
ASV321	-2.88176	2.34248	-1.23022	0.223262	`ptau/Aß42`	Bacteria	Firmicutes	Ruminococcaceae	Flavonifractor	plautii	0.8031	ptau/Aß42
ASV3215	-0.0963014	1.19902	-0.0803169	0.936244	`ptau/Aß42`	Bacteria	Bacteroidetes	Porphyromonadaceae	Butyricimonas	Butyricimonas (unc.)	0.983005	ptau/Aß42
ASV3216	4.10008	1.14289	3.58745	0.00065889	`ptau/Aß42`	Bacteria	Firmicutes	Lachnospiraceae	Coprococcus	Coprococcus (unc.)	0.260009	ptau/Aß42
ASV322	2.18306	1.89788	1.15026	0.254454	`ptau/Aß42`	Bacteria	Proteobacteria	Moraxellaceae	Acinetobacter	Acinetobacter (unc.)	0.818884	ptau/Aß42
ASV3228	-0.190775	1.34032	-0.142335	0.887277	`ptau/Aß42`	Bacteria	Proteobacteria	Desulfovibrionaceae	Bilophila	Bilophila (unc.)	0.971388	ptau/Aß42
ASV3229	0.335916	1.15207	0.291576	0.771584	`ptau/Aß42`	Bacteria	Firmicutes	Lachnospiraceae	Lachnospiraceae (unc.)	Lachnospiraceae (unc.)	0.960784	ptau/Aß42
ASV323	1.6167	1.88235	0.858874	0.393718	`ptau/Aß42`	Bacteria	Proteobacteria	Moraxellaceae	Acinetobacter	Acinetobacter (unc.)	0.885387	ptau/Aß42
ASV3236	0.760819	1.21131	0.628096	0.532248	`ptau/Aß42`	Bacteria	Firmicutes	Lachnospiraceae	Lachnospiraceae (unc.)	Lachnospiraceae (unc.)	0.926618	ptau/Aß42
ASV3240	1.31902	0.991241	1.33068	0.188168	`ptau/Aß42`	Bacteria	Firmicutes	Lachnospiraceae	Blautia	Blautia (unc.)	0.801788	ptau/Aß42
ASV3248	-0.375141	0.850628	-0.441016	0.660735	`ptau/Aß42`	Bacteria	Firmicutes	Lachnospiraceae	Roseburia	Roseburia (unc.)	0.948457	ptau/Aß42
ASV3261	-0.649399	0.848473	-0.765374	0.446953	`ptau/Aß42`	Bacteria	Firmicutes	Firmicutes (unc.)	Firmicutes (unc.)	Firmicutes (unc.)	0.89473	ptau/Aß42
ASV3262	-2.17126	1.25034	-1.73653	0.0874362	`ptau/Aß42`	Bacteria	Firmicutes	Clostridiales (unc.)	Clostridiales (unc.)	Clostridiales (unc.)	0.782	ptau/Aß42
ASV3274	-1.08262	1.21274	-0.892706	0.375467	`ptau/Aß42`	Bacteria	Firmicutes	Lachnospiraceae	Anaerostipes	Anaerostipes (unc.)	0.871753	ptau/Aß42
ASV33	7.00332	3.34785	2.09189	0.0405507	`ptau/Aß42`	Bacteria	Bacteroidetes	Rikenellaceae	Alistipes	shahii	0.782	ptau/Aß42
ASV330	-3.21336	2.23355	-1.43867	0.155272	`ptau/Aß42`	Bacteria	Firmicutes	Erysipelotrichaceae	Turicibacter	Turicibacter (unc.)	0.782	ptau/Aß42
ASV331	-2.29439	2.53175	-0.906245	0.368315	`ptau/Aß42`	Bacteria	Firmicutes	Clostridiaceae_1	Clostridium_sensu_stricto	Clostridium_sensu_stricto (unc.)	0.871753	ptau/Aß42
ASV3311	2.36182	1.09109	2.16464	0.0342738	`ptau/Aß42`	Bacteria	Firmicutes	Lachnospiraceae	Roseburia	Roseburia (unc.)	0.782	ptau/Aß42
ASV3315	0.580395	0.908496	0.638852	0.525272	`ptau/Aß42`	Bacteria	Firmicutes	Ruminococcaceae	Ethanoligenens	Ethanoligenens (unc.)	0.926618	ptau/Aß42
ASV3339	-1.18851	1.25658	-0.945828	0.347908	`ptau/Aß42`	Bacteria	Firmicutes	Lachnospiraceae	Blautia	Blautia (unc.)	0.860517	ptau/Aß42
ASV334	4.86943	2.667	1.82581	0.0726957	`ptau/Aß42`	Bacteria	Firmicutes	Lachnospiraceae	Lachnospiraceae (unc.)	Lachnospiraceae (unc.)	0.782	ptau/Aß42
ASV335	-0.393673	2.36233	-0.166646	0.868191	`ptau/Aß42`	Bacteria	Firmicutes	Ruminococcaceae	Ruminococcus	Ruminococcus (unc.)	0.968306	ptau/Aß42
ASV3365	-0.132963	1.22786	-0.108288	0.914117	`ptau/Aß42`	Bacteria	Firmicutes	Clostridiales (unc.)	Clostridiales (unc.)	Clostridiales (unc.)	0.979088	ptau/Aß42
ASV3366	0.156981	0.306866	0.511563	0.610774	`ptau/Aß42`	Bacteria	Firmicutes	Ruminococcaceae	Ruminococcaceae (unc.)	Ruminococcaceae (unc.)	0.935592	ptau/Aß42
ASV337	1.06847	2.3692	0.450982	0.653576	`ptau/Aß42`	Bacteria	Bacteroidetes	Porphyromonadaceae	Barnesiella	Barnesiella (unc.)	0.948457	ptau/Aß42
ASV338	0.725433	2.106	0.34446	0.731666	`ptau/Aß42`	Bacteria	Bacteroidetes	Rikenellaceae	Alistipes	massiliensis	0.957893	ptau/Aß42
ASV340	8.01554	2.26097	3.54518	0.000753039	`ptau/Aß42`	Bacteria	Firmicutes	Ruminococcaceae	Faecalibacterium	Faecalibacterium (unc.)	0.260009	ptau/Aß42
ASV3406	-1.22275	1.18149	-1.03492	0.304724	`ptau/Aß42`	Bacteria	Firmicutes	Ruminococcaceae	Anaerotruncus	Anaerotruncus	0.846866	ptau/Aß42
ASV3408	2.03396	1.46275	1.3905	0.169347	`ptau/Aß42`	Bacteria	Firmicutes	Ruminococcaceae	Ruminococcaceae (unc.)	Ruminococcaceae (unc.)	0.7867	ptau/Aß42
ASV3409	1.59953	0.797581	2.00548	0.0492815	`ptau/Aß42`	Bacteria	Firmicutes	Ruminococcaceae	Pseudoflavonifractor	Pseudoflavonifractor (unc.)	0.782	ptau/Aß42
ASV341	7.93036	1.84121	4.30715	6.00272e-05	`ptau/Aß42`	Bacteria	Firmicutes	Acidaminococcaceae	Phascolarctobacterium	Phascolarctobacterium (unc.)	0.0410324	ptau/Aß42
ASV342	-0.315384	0.884176	-0.356698	0.722529	`ptau/Aß42`	Bacteria	Proteobacteria	Campylobacteraceae	Campylobacter	gracilis	0.957893	ptau/Aß42
ASV343	-1.84826	1.86723	-0.989845	0.326097	`ptau/Aß42`	Bacteria	Bacteroidetes	Rikenellaceae	Alistipes	Alistipes (unc.)	0.851579	ptau/Aß42
ASV3432	-0.360446	1.73409	-0.207858	0.836021	`ptau/Aß42`	Bacteria	Firmicutes	Ruminococcaceae	Flavonifractor	Flavonifractor (unc.)	0.962494	ptau/Aß42
ASV3434	0.285203	1.08029	0.264006	0.792651	`ptau/Aß42`	Bacteria	Actinobacteria	Coriobacteriaceae	Coriobacteriaceae (unc.)	Coriobacteriaceae (unc.)	0.960784	ptau/Aß42
ASV344	3.67307	2.00392	1.83295	0.071613	`ptau/Aß42`	Bacteria	Proteobacteria	Enterobacteriaceae	Escherichia/Shigella	Escherichia/Shigella (unc.)	0.782	ptau/Aß42
ASV3446	-1.0676	1.28462	-0.831062	0.409128	`ptau/Aß42`	Bacteria	Firmicutes	Lachnospiraceae	Roseburia	Roseburia (unc.)	0.887048	ptau/Aß42
ASV345	0.214716	2.84092	0.0755798	0.939997	`ptau/Aß42`	Bacteria	Bacteroidetes	Rikenellaceae	Alistipes	Alistipes (unc.)	0.983005	ptau/Aß42
ASV346	-0.389123	2.75332	-0.141328	0.888069	`ptau/Aß42`	Bacteria	Firmicutes	Ruminococcaceae	Ruminococcaceae (unc.)	Ruminococcaceae (unc.)	0.971388	ptau/Aß42
ASV347	-0.228889	1.66217	-0.137705	0.89092	`ptau/Aß42`	Bacteria	Proteobacteria	Enterobacteriaceae	Hafnia	Hafnia (unc.)	0.971388	ptau/Aß42
ASV3474	-0.967321	1.30478	-0.741365	0.461271	`ptau/Aß42`	Bacteria	Firmicutes	Lachnospiraceae	Blautia	Blautia (unc.)	0.90261	ptau/Aß42
ASV3483	-0.763514	1.34338	-0.568354	0.571847	`ptau/Aß42`	Bacteria	Firmicutes	Ruminococcaceae	Oscillibacter	Oscillibacter (unc.)	0.932483	ptau/Aß42
ASV349	2.18882	2.46377	0.8884	0.377759	`ptau/Aß42`	Bacteria	Firmicutes	Ruminococcaceae	Oscillibacter	Oscillibacter (unc.)	0.872795	ptau/Aß42
ASV35	-3.12383	3.33576	-0.936467	0.352667	`ptau/Aß42`	Bacteria	Bacteroidetes	Bacteroidaceae	Bacteroides	cellulosilyticus	0.862456	ptau/Aß42
ASV350	-1.11847	0.959963	-1.16511	0.248437	`ptau/Aß42`	Bacteria	Verrucomicrobia	Verrucomicrobiaceae	Akkermansia	Akkermansia (unc.)	0.818884	ptau/Aß42
ASV3502	-1.65474	1.26455	-1.30856	0.195513	`ptau/Aß42`	Bacteria	Firmicutes	Catabacteriaceae	Catabacter	Catabacter (unc.)	0.801788	ptau/Aß42
ASV3513	2.0815	1.16955	1.77974	0.0800191	`ptau/Aß42`	Bacteria	Firmicutes	Ruminococcaceae	Ruminococcaceae (unc.)	Ruminococcaceae (unc.)	0.782	ptau/Aß42
ASV3526	-1.20359	1.42772	-0.843015	0.402461	`ptau/Aß42`	Bacteria	Proteobacteria	Vibrionaceae	Vibrio	Vibrio (unc.)	0.887048	ptau/Aß42
ASV3528	0.29357	1.21846	0.240934	0.810401	`ptau/Aß42`	Bacteria	Actinobacteria	Coriobacteriaceae	Asaccharobacter	Asaccharobacter (unc.)	0.960784	ptau/Aß42
ASV354	-0.286096	1.52153	-0.188032	0.851465	`ptau/Aß42`	Bacteria	Bacteroidetes	Porphyromonadaceae	Barnesiella	Barnesiella (unc.)	0.963337	ptau/Aß42
ASV3543	-0.472632	1.41682	-0.333587	0.739817	`ptau/Aß42`	Bacteria	Firmicutes	Lachnospiraceae	Ruminococcus2	Ruminococcus2 (unc.)	0.957893	ptau/Aß42
ASV355	-0.33589	2.42739	-0.138375	0.890392	`ptau/Aß42`	Bacteria	Actinobacteria	Coriobacteriaceae	Collinsella	aerofaciens	0.971388	ptau/Aß42
ASV3551	-2.06542	1.29411	-1.59601	0.115572	`ptau/Aß42`	Bacteria	Firmicutes	Ruminococcaceae	Faecalibacterium	Faecalibacterium (unc.)	0.782	ptau/Aß42
ASV3568	-0.0995652	0.827145	-0.120372	0.904578	`ptau/Aß42`	Bacteria	Actinobacteria	Bifidobacteriaceae	Bifidobacterium	longum	0.975898	ptau/Aß42
ASV3572	-0.428173	1.3057	-0.327925	0.744073	`ptau/Aß42`	Bacteria	Firmicutes	Erysipelotrichaceae	Faecalitalea	cylindroides	0.957893	ptau/Aß42
ASV3574	-0.947745	0.635741	-1.49077	0.141092	`ptau/Aß42`	Bacteria	Firmicutes	Ruminococcaceae	Ruminococcaceae (unc.)	Ruminococcaceae (unc.)	0.782	ptau/Aß42
ASV358	1.39598	2.5358	0.55051	0.583948	`ptau/Aß42`	Bacteria	Firmicutes	Peptostreptococcaceae	Romboutsia	Romboutsia (unc.)	0.932654	ptau/Aß42
ASV359	8.26055	2.4769	3.33504	0.00144375	`ptau/Aß42`	Bacteria	Firmicutes	Lachnospiraceae	Coprococcus	Coprococcus (unc.)	0.280437	ptau/Aß42
ASV3591	-0.253255	0.896061	-0.282632	0.778401	`ptau/Aß42`	Bacteria	Firmicutes	Ruminococcaceae	Oscillibacter	Oscillibacter (unc.)	0.960784	ptau/Aß42
ASV360	0.0766795	1.04075	0.0736769	0.941505	`ptau/Aß42`	Bacteria	Proteobacteria	Enterobacteriaceae	Escherichia/Shigella	coli	0.983005	ptau/Aß42
ASV361	-2.18693	2.14116	-1.02138	0.311046	`ptau/Aß42`	Bacteria	Proteobacteria	Enterobacteriaceae	Escherichia/Shigella	Escherichia/Shigella (unc.)	0.846866	ptau/Aß42
ASV3617	-0.14771	1.53392	-0.0962959	0.923596	`ptau/Aß42`	Bacteria	Firmicutes	Ruminococcaceae	Ruminococcaceae (unc.)	Ruminococcaceae (unc.)	0.98085	ptau/Aß42
ASV3618	-1.73897	0.721441	-2.41041	0.018914	`ptau/Aß42`	Bacteria	Firmicutes	Lachnospiraceae	Lachnospiraceae (unc.)	Lachnospiraceae (unc.)	0.612199	ptau/Aß42
ASV363	-0.783899	1.75113	-0.447653	0.655964	`ptau/Aß42`	Bacteria	Bacteroidetes	Bacteroidaceae	Bacteroides	caccae	0.948457	ptau/Aß42
ASV364	-3.56874	2.39606	-1.48942	0.141447	`ptau/Aß42`	Bacteria	Proteobacteria	Burkholderiales (unc.)	Burkholderiales (unc.)	Burkholderiales (unc.)	0.782	ptau/Aß42
ASV3658	-0.755432	1.21875	-0.619842	0.537633	`ptau/Aß42`	Bacteria	Firmicutes	Ruminococcaceae	Clostridium_IV	Clostridium_IV (unc.)	0.926905	ptau/Aß42
ASV3659	2.39813	1.23929	1.93509	0.0575436	`ptau/Aß42`	Bacteria	Firmicutes	Ruminococcaceae	Flavonifractor	Flavonifractor (unc.)	0.782	ptau/Aß42
ASV3662	-0.0489093	0.565988	-0.0864139	0.931416	`ptau/Aß42`	Bacteria	Firmicutes	Lachnospiraceae	Lachnospiraceae (unc.)	Lachnospiraceae (unc.)	0.982742	ptau/Aß42
ASV3677	-0.364258	1.11328	-0.327195	0.744623	`ptau/Aß42`	Bacteria	Firmicutes	Ruminococcaceae	Faecalibacterium	Faecalibacterium (unc.)	0.957893	ptau/Aß42
ASV368	-0.195315	2.67258	-0.073081	0.941977	`ptau/Aß42`	Bacteria	Firmicutes	Lachnospiraceae	Roseburia	hominis	0.983005	ptau/Aß42
ASV3680	-0.874527	1.16828	-0.748561	0.456952	`ptau/Aß42`	Bacteria	Actinobacteria	Coriobacteriaceae	Slackia	Slackia (unc.)	0.899512	ptau/Aß42
ASV3681	3.96869	1.19033	3.33412	0.00144778	`ptau/Aß42`	Bacteria	Firmicutes	Ruminococcaceae	Oscillibacter	Oscillibacter (unc.)	0.280437	ptau/Aß42
ASV3685	-0.0465565	0.978548	-0.0475771	0.962206	`ptau/Aß42`	Bacteria	Firmicutes	Ruminococcaceae	Ruminococcaceae (unc.)	Ruminococcaceae (unc.)	0.989373	ptau/Aß42
ASV3690	-1.17585	0.98787	-1.19029	0.23847	`ptau/Aß42`	Bacteria	Firmicutes	Ruminococcaceae	Intestinimonas	Intestinimonas (unc.)	0.808364	ptau/Aß42
ASV3698	0.176783	0.887807	0.199123	0.842818	`ptau/Aß42`	Bacteria	Firmicutes	Lachnospiraceae	Clostridium_XlVa	Clostridium_XlVa (unc.)	0.963178	ptau/Aß42
ASV37	-3.20276	2.96755	-1.07926	0.284652	`ptau/Aß42`	Bacteria	Bacteroidetes	Bacteroidaceae	Bacteroides	Bacteroides (unc.)	0.832884	ptau/Aß42
ASV370	-0.708641	2.56814	-0.275936	0.783515	`ptau/Aß42`	Bacteria	Firmicutes	Ruminococcaceae	Faecalibacterium	Faecalibacterium (unc.)	0.960784	ptau/Aß42
ASV371	-2.35246	1.90054	-1.23779	0.220463	`ptau/Aß42`	Bacteria	Bacteroidetes	Porphyromonadaceae	Barnesiella	Barnesiella (unc.)	0.8031	ptau/Aß42
ASV3718	0.369515	1.38844	0.266138	0.791016	`ptau/Aß42`	Bacteria	Firmicutes	Ruminococcaceae	Ruminococcaceae (unc.)	Ruminococcaceae (unc.)	0.960784	ptau/Aß42
ASV3727	0.936532	1.01043	0.926867	0.35759	`ptau/Aß42`	Bacteria	Firmicutes	Ruminococcaceae	Faecalibacterium	Faecalibacterium (unc.)	0.869921	ptau/Aß42
ASV3728	-0.6411	1.17175	-0.547129	0.586254	`ptau/Aß42`	Bacteria	Firmicutes	Ruminococcaceae	Oscillibacter	Oscillibacter (unc.)	0.933916	ptau/Aß42
ASV3729	0.120274	1.14366	0.105165	0.916584	`ptau/Aß42`	Bacteria	Firmicutes	Ruminococcaceae	Faecalibacterium	Faecalibacterium (unc.)	0.979982	ptau/Aß42
ASV3733	-1.37803	1.00404	-1.37249	0.174857	`ptau/Aß42`	Bacteria	Firmicutes	Ruminococcaceae	Oscillibacter	Oscillibacter (unc.)	0.790187	ptau/Aß42
ASV374	-0.627395	0.839826	-0.747053	0.457855	`ptau/Aß42`	Bacteria	Firmicutes	Veillonellaceae	Dialister	invisus	0.899512	ptau/Aß42
ASV3748	-1.60006	1.2171	-1.31464	0.193472	`ptau/Aß42`	Bacteria	Bacteroidetes	Porphyromonadaceae	Butyricimonas	Butyricimonas (unc.)	0.801788	ptau/Aß42
ASV3749	0.489838	1.44286	0.339492	0.735387	`ptau/Aß42`	Bacteria	Firmicutes	Ruminococcaceae	Ruminococcaceae (unc.)	Ruminococcaceae (unc.)	0.957893	ptau/Aß42
ASV376	-1.82083	1.6898	-1.07754	0.285413	`ptau/Aß42`	Bacteria	Tenericutes	Mollicutes (unc.)	Mollicutes (unc.)	Mollicutes (unc.)	0.833949	ptau/Aß42
ASV3778	2.43696	1.15271	2.11411	0.0385354	`ptau/Aß42`	Bacteria	Firmicutes	Ruminococcaceae	Faecalibacterium	Faecalibacterium (unc.)	0.782	ptau/Aß42
ASV3779	-0.588258	1.38719	-0.424064	0.672987	`ptau/Aß42`	Bacteria	Firmicutes	Lachnospiraceae	Lachnospiraceae (unc.)	Lachnospiraceae (unc.)	0.948789	ptau/Aß42
ASV378	-2.5338	2.52722	-1.0026	0.31995	`ptau/Aß42`	Bacteria	Firmicutes	Firmicutes (unc.)	Firmicutes (unc.)	Firmicutes (unc.)	0.848084	ptau/Aß42
ASV3787	2.77987	1.20891	2.29948	0.0248585	`ptau/Aß42`	Bacteria	Firmicutes	Lachnospiraceae	Eisenbergiella	Eisenbergiella (unc.)	0.728958	ptau/Aß42
ASV3792	1.54564	0.992452	1.55739	0.124468	`ptau/Aß42`	Bacteria	Firmicutes	Ruminococcaceae	Ruminococcaceae (unc.)	Ruminococcaceae (unc.)	0.782	ptau/Aß42
ASV38	0.304059	2.93385	0.103638	0.917791	`ptau/Aß42`	Bacteria	Proteobacteria	Pasteurellaceae	Haemophilus	Haemophilus (unc.)	0.979982	ptau/Aß42
ASV3802	-0.70685	0.939902	-0.752047	0.454869	`ptau/Aß42`	Bacteria	Firmicutes	Lachnospiraceae	Lachnospiraceae (unc.)	Lachnospiraceae (unc.)	0.899512	ptau/Aß42
ASV3818	-0.34037	0.641708	-0.530412	0.597721	`ptau/Aß42`	Bacteria	Actinobacteria	Coriobacteriaceae	Coriobacteriaceae (unc.)	Coriobacteriaceae (unc.)	0.935592	ptau/Aß42
ASV382	4.08666	2.52594	1.61788	0.110766	`ptau/Aß42`	Bacteria	Firmicutes	Ruminococcaceae	Faecalibacterium	Faecalibacterium (unc.)	0.782	ptau/Aß42
ASV3832	-2.63655	1.63691	-1.61069	0.112328	`ptau/Aß42`	Bacteria	Proteobacteria	Burkholderiaceae	Limnobacter	Limnobacter (unc.)	0.782	ptau/Aß42
ASV384	-0.578598	2.30317	-0.251219	0.802476	`ptau/Aß42`	Bacteria	Firmicutes	Ruminococcaceae	Ruminococcus	Ruminococcus (unc.)	0.960784	ptau/Aß42
ASV385	6.62947	2.50968	2.64156	0.0104313	`ptau/Aß42`	Bacteria	Bacteroidetes	Porphyromonadaceae	Parabacteroides	goldsteinii	0.538952	ptau/Aß42
ASV386	0.760109	2.36664	0.321176	0.749157	`ptau/Aß42`	Bacteria	Proteobacteria	Pseudomonadaceae	Pseudomonas	Pseudomonas (unc.)	0.957893	ptau/Aß42
ASV3863	-0.594405	0.867635	-0.685086	0.495843	`ptau/Aß42`	Bacteria	Firmicutes	Clostridiales (unc.)	Clostridiales (unc.)	Clostridiales (unc.)	0.917722	ptau/Aß42
ASV3870	-0.68432	1.26615	-0.540472	0.590808	`ptau/Aß42`	Bacteria	Firmicutes	Clostridiales (unc.)	Clostridiales (unc.)	Clostridiales (unc.)	0.935141	ptau/Aß42
ASV3877	-1.29151	1.35236	-0.955004	0.343285	`ptau/Aß42`	Bacteria	Firmicutes	Ruminococcaceae	Subdoligranulum	Subdoligranulum (unc.)	0.857315	ptau/Aß42
ASV388	-1.82871	2.40632	-0.759961	0.450158	`ptau/Aß42`	Bacteria	Proteobacteria	Sutterellaceae	Parasutterella	Parasutterella (unc.)	0.897288	ptau/Aß42
ASV3881	-0.86628	1.37168	-0.631545	0.530006	`ptau/Aß42`	Bacteria	Firmicutes	Lachnospiraceae	Coprococcus	Coprococcus (unc.)	0.926618	ptau/Aß42
ASV3882	3.46948	1.33174	2.60523	0.0114796	`ptau/Aß42`	Bacteria	Firmicutes	Lachnospiraceae	Lachnospiraceae (unc.)	Lachnospiraceae (unc.)	0.543642	ptau/Aß42
ASV3885	-1.05566	1.44058	-0.732799	0.466443	`ptau/Aß42`	Bacteria	Firmicutes	Ruminococcaceae	Ruminococcaceae (unc.)	Ruminococcaceae (unc.)	0.904802	ptau/Aß42
ASV389	0.188479	1.50353	0.125357	0.900646	`ptau/Aß42`	Bacteria	Firmicutes	Streptococcaceae	Streptococcus	parasanguinis	0.974314	ptau/Aß42
ASV3891	-0.30045	0.979577	-0.306714	0.760089	`ptau/Aß42`	Bacteria	Firmicutes	Ruminococcaceae	Intestinimonas	Intestinimonas (unc.)	0.960784	ptau/Aß42
ASV3899	-1.02572	1.32512	-0.774056	0.441839	`ptau/Aß42`	Bacteria	Firmicutes	Clostridiales (unc.)	Clostridiales (unc.)	Clostridiales (unc.)	0.891141	ptau/Aß42
ASV3903	-1.20859	1.05603	-1.14446	0.256832	`ptau/Aß42`	Bacteria	Firmicutes	Lachnospiraceae	Blautia	Blautia (unc.)	0.818884	ptau/Aß42
ASV3904	2.49384	0.816207	3.0554	0.00331211	`ptau/Aß42`	Bacteria	Firmicutes	Ruminococcaceae	Ruminococcaceae (unc.)	Ruminococcaceae (unc.)	0.420999	ptau/Aß42
ASV391	2.49064	1.49706	1.66369	0.101221	`ptau/Aß42`	Bacteria	Proteobacteria	Enterobacteriaceae	Escherichia/Shigella	coli	0.782	ptau/Aß42
ASV3933	-0.850398	0.934742	-0.909767	0.366469	`ptau/Aß42`	Bacteria	Firmicutes	Lachnospiraceae	Clostridium_XlVa	Clostridium_XlVa (unc.)	0.871753	ptau/Aß42
ASV3937	0.447319	1.29098	0.346495	0.730144	`ptau/Aß42`	Bacteria	Firmicutes	Clostridia (unc.)	Clostridia (unc.)	Clostridia (unc.)	0.957893	ptau/Aß42
ASV3939	-0.851294	0.746239	-1.14078	0.258349	`ptau/Aß42`	Bacteria	Firmicutes	Clostridiales (unc.)	Clostridiales (unc.)	Clostridiales (unc.)	0.818884	ptau/Aß42
ASV394	-3.97375	2.59312	-1.53242	0.130505	`ptau/Aß42`	Bacteria	Firmicutes	Ruminococcaceae	Ruminococcaceae (unc.)	Ruminococcaceae (unc.)	0.782	ptau/Aß42
ASV3947	1.7742	1.15423	1.53713	0.12935	`ptau/Aß42`	Bacteria	Firmicutes	Erysipelotrichaceae	Erysipelotrichaceae (unc.)	Erysipelotrichaceae (unc.)	0.782	ptau/Aß42
ASV395	-1.0367	2.48471	-0.41723	0.677952	`ptau/Aß42`	Bacteria	Actinobacteria	Coriobacteriaceae	Collinsella	aerofaciens	0.948789	ptau/Aß42
ASV3986	1.92464	0.746805	2.57716	0.0123543	`ptau/Aß42`	Bacteria	Firmicutes	Ruminococcaceae	Butyricicoccus	Butyricicoccus (unc.)	0.547499	ptau/Aß42
ASV399	1.45069	2.42538	0.598129	0.551932	`ptau/Aß42`	Bacteria	Proteobacteria	Desulfovibrionaceae	Bilophila	Bilophila (unc.)	0.932483	ptau/Aß42
ASV3990	-1.63012	1.51032	-1.07932	0.284628	`ptau/Aß42`	Bacteria	Firmicutes	Clostridiales (unc.)	Clostridiales (unc.)	Clostridiales (unc.)	0.832884	ptau/Aß42
ASV40	-0.646926	2.74138	-0.235985	0.814222	`ptau/Aß42`	Bacteria	Bacteroidetes	Porphyromonadaceae	Barnesiella	Barnesiella (unc.)	0.960784	ptau/Aß42
ASV400	-1.49998	2.57523	-0.582465	0.562366	`ptau/Aß42`	Bacteria	Bacteroidetes	Porphyromonadaceae	Butyricimonas	Butyricimonas (unc.)	0.932483	ptau/Aß42
ASV4022	0.876866	1.09415	0.801411	0.425954	`ptau/Aß42`	Bacteria	Firmicutes	Lachnospiraceae	Blautia	Blautia (unc.)	0.887436	ptau/Aß42
ASV4023	-0.671487	1.51594	-0.442952	0.659342	`ptau/Aß42`	Bacteria	Firmicutes	Catabacteriaceae	Catabacter	Catabacter (unc.)	0.948457	ptau/Aß42
ASV4027	-0.243031	1.24774	-0.194776	0.846205	`ptau/Aß42`	Bacteria	Firmicutes	Lachnospiraceae	Clostridium_XlVa	Clostridium_XlVa (unc.)	0.963178	ptau/Aß42
ASV404	-3.27339	1.83601	-1.78288	0.0795017	`ptau/Aß42`	Bacteria	Firmicutes	Ruminococcaceae	Clostridium_IV	Clostridium_IV (unc.)	0.782	ptau/Aß42
ASV4057	-0.981865	0.895249	-1.09675	0.276992	`ptau/Aß42`	Bacteria	Firmicutes	Ruminococcaceae	Ruminococcaceae (unc.)	Ruminococcaceae (unc.)	0.827163	ptau/Aß42
ASV4058	3.12464	1.52548	2.0483	0.0447713	`ptau/Aß42`	Bacteria	Firmicutes	Lachnospiraceae	Lachnospiraceae (unc.)	Lachnospiraceae (unc.)	0.782	ptau/Aß42
ASV4070	0.271759	0.77728	0.349628	0.727803	`ptau/Aß42`	Bacteria	Firmicutes	Ruminococcaceae	Oscillibacter	Oscillibacter (unc.)	0.957893	ptau/Aß42
ASV4076	-1.64848	1.43682	-1.14731	0.255662	`ptau/Aß42`	Bacteria	Firmicutes	Ruminococcaceae	Ruminococcaceae (unc.)	Ruminococcaceae (unc.)	0.818884	ptau/Aß42
ASV4082	0.0509873	0.668065	0.0763209	0.93941	`ptau/Aß42`	Bacteria	Firmicutes	Ruminococcaceae	Butyricicoccus	Butyricicoccus (unc.)	0.983005	ptau/Aß42
ASV4083	1.07705	1.202	0.896047	0.373693	`ptau/Aß42`	Bacteria	Actinobacteria	Coriobacteriaceae	Senegalimassilia	Senegalimassilia (unc.)	0.871753	ptau/Aß42
ASV4088	-0.0425292	0.992851	-0.0428354	0.96597	`ptau/Aß42`	Bacteria	Firmicutes	Ruminococcaceae	Ruminococcaceae (unc.)	Ruminococcaceae (unc.)	0.991456	ptau/Aß42
ASV4089	0.572921	0.81463	0.703291	0.484507	`ptau/Aß42`	Bacteria	Firmicutes	Clostridiales (unc.)	Clostridiales (unc.)	Clostridiales (unc.)	0.915305	ptau/Aß42
ASV410	-2.23531	2.58199	-0.865732	0.389975	`ptau/Aß42`	Bacteria	Firmicutes	Ruminococcaceae	Faecalibacterium	Faecalibacterium (unc.)	0.885387	ptau/Aß42
ASV4104	-0.599173	0.919897	-0.651347	0.517229	`ptau/Aß42`	Bacteria	Firmicutes	Ruminococcaceae	Intestinimonas	Intestinimonas (unc.)	0.92251	ptau/Aß42
ASV4105	-0.775591	0.587598	-1.31993	0.19171	`ptau/Aß42`	Bacteria	Firmicutes	Lachnospiraceae	Blautia	Blautia (unc.)	0.801788	ptau/Aß42
ASV411	0.084467	2.54415	0.0332005	0.973621	`ptau/Aß42`	Bacteria	Firmicutes	Ruminococcaceae	Oscillibacter	Oscillibacter (unc.)	0.993928	ptau/Aß42
ASV4113	-0.513313	1.03965	-0.493735	0.623238	`ptau/Aß42`	Bacteria	Firmicutes	Ruminococcaceae	Ruminococcaceae (unc.)	Ruminococcaceae (unc.)	0.939185	ptau/Aß42
ASV412	-0.531082	1.85264	-0.286663	0.775326	`ptau/Aß42`	Bacteria	Firmicutes	Veillonellaceae	Dialister	invisus	0.960784	ptau/Aß42
ASV413	-3.51309	2.55383	-1.37561	0.17389	`ptau/Aß42`	Bacteria	Firmicutes	Lachnospiraceae	Anaerostipes	hadrus	0.78832	ptau/Aß42
ASV4130	-0.280344	1.19553	-0.234493	0.815375	`ptau/Aß42`	Bacteria	Firmicutes	Clostridiales (unc.)	Clostridiales (unc.)	Clostridiales (unc.)	0.960784	ptau/Aß42
ASV4131	1.76051	1.21134	1.45335	0.151169	`ptau/Aß42`	Bacteria	Firmicutes	Lachnospiraceae	Lachnospiraceae (unc.)	Lachnospiraceae (unc.)	0.782	ptau/Aß42
ASV4156	3.32942	1.22371	2.72076	0.00844163	`ptau/Aß42`	Bacteria	Firmicutes	Clostridiales (unc.)	Clostridiales (unc.)	Clostridiales (unc.)	0.46782	ptau/Aß42
ASV416	3.77461	2.80342	1.34643	0.183066	`ptau/Aß42`	Bacteria	Firmicutes	Ruminococcaceae	Faecalibacterium	Faecalibacterium (unc.)	0.799841	ptau/Aß42
ASV417	1.56088	2.63677	0.591966	0.556026	`ptau/Aß42`	Bacteria	Proteobacteria	Oxalobacteraceae	Oxalobacter	Oxalobacter (unc.)	0.932483	ptau/Aß42
ASV4170	-0.511827	1.01073	-0.506396	0.614375	`ptau/Aß42`	Bacteria	Firmicutes	Clostridiales (unc.)	Clostridiales (unc.)	Clostridiales (unc.)	0.935592	ptau/Aß42
ASV418	-2.77014	2.5135	-1.10211	0.274675	`ptau/Aß42`	Bacteria	Firmicutes	Lachnospiraceae	Blautia	Blautia (unc.)	0.826361	ptau/Aß42
ASV4190	-1.38805	1.3078	-1.06136	0.292642	`ptau/Aß42`	Bacteria	Firmicutes	Lachnospiraceae	Lachnospiraceae (unc.)	Lachnospiraceae (unc.)	0.838047	ptau/Aß42
ASV4196	-0.0494979	0.704296	-0.0702801	0.944197	`ptau/Aß42`	Bacteria	Firmicutes	Ruminococcaceae	Ruminococcaceae (unc.)	Ruminococcaceae (unc.)	0.983309	ptau/Aß42
ASV42	-2.42209	2.21152	-1.09522	0.277658	`ptau/Aß42`	Bacteria	Proteobacteria	Pasteurellaceae	Haemophilus	Haemophilus (unc.)	0.828394	ptau/Aß42
ASV422	-0.555701	2.11365	-0.262911	0.793491	`ptau/Aß42`	Bacteria	Firmicutes	Firmicutes (unc.)	Firmicutes (unc.)	Firmicutes (unc.)	0.960784	ptau/Aß42
ASV4221	0.358445	1.11378	0.321826	0.748667	`ptau/Aß42`	Bacteria	Firmicutes	Clostridiales_Incertae_Sedis_XIII	Anaerovorax	Anaerovorax (unc.)	0.957893	ptau/Aß42
ASV4225	0.357258	1.08138	0.330373	0.742232	`ptau/Aß42`	Bacteria	Firmicutes	Lachnospiraceae	Clostridium_XlVa	Clostridium_XlVa (unc.)	0.957893	ptau/Aß42
ASV425	-0.516044	1.86828	-0.276213	0.783303	`ptau/Aß42`	Bacteria	Proteobacteria	Enterobacteriaceae	Escherichia/Shigella	coli	0.960784	ptau/Aß42
ASV427	-1.43344	1.98238	-0.723091	0.472343	`ptau/Aß42`	Bacteria	Firmicutes	Peptostreptococcaceae	Intestinibacter	Intestinibacter (unc.)	0.908772	ptau/Aß42
ASV428	-1.59906	1.81803	-0.879553	0.382498	`ptau/Aß42`	Bacteria	Bacteroidetes	Bacteroidaceae	Bacteroides	Bacteroides (unc.)	0.87917	ptau/Aß42
ASV429	0.629054	1.49399	0.421056	0.67517	`ptau/Aß42`	Bacteria	Bacteroidetes	Bacteroidaceae	Bacteroides	Bacteroides (unc.)	0.948789	ptau/Aß42
ASV430	0.53192	2.67495	0.198852	0.843029	`ptau/Aß42`	Bacteria	Firmicutes	Lachnospiraceae	Lachnospiraceae (unc.)	Lachnospiraceae (unc.)	0.963178	ptau/Aß42
ASV431	3.58943	2.03665	1.76241	0.0829282	`ptau/Aß42`	Bacteria	Bacteroidetes	Bacteroidales (unc.)	Bacteroidales (unc.)	Bacteroidales (unc.)	0.782	ptau/Aß42
ASV432	3.66178	2.43797	1.50198	0.138178	`ptau/Aß42`	Bacteria	Firmicutes	Lachnospiraceae	Lachnospiraceae (unc.)	Lachnospiraceae (unc.)	0.782	ptau/Aß42
ASV433	-1.55281	1.9408	-0.800086	0.426716	`ptau/Aß42`	Bacteria	Firmicutes	Ruminococcaceae	Ruminococcaceae (unc.)	Ruminococcaceae (unc.)	0.887436	ptau/Aß42
ASV4331	0.132779	1.12542	0.117982	0.906463	`ptau/Aß42`	Bacteria	Firmicutes	Lachnospiraceae	Lachnospiraceae (unc.)	Lachnospiraceae (unc.)	0.976204	ptau/Aß42
ASV4353	-0.537138	1.13486	-0.473309	0.637655	`ptau/Aß42`	Bacteria	Actinobacteria	Bifidobacteriaceae	Bifidobacterium	adolescentis	0.946137	ptau/Aß42
ASV438	-5.45501	2.31886	-2.35245	0.0218391	`ptau/Aß42`	Bacteria	Bacteroidetes	Porphyromonadaceae	Odoribacter	splanchnicus	0.677013	ptau/Aß42
ASV4384	-0.157154	0.631119	-0.249009	0.804177	`ptau/Aß42`	Bacteria	Firmicutes	Ruminococcaceae	Intestinimonas	Intestinimonas (unc.)	0.960784	ptau/Aß42
ASV439	-0.23586	1.06806	-0.220831	0.82595	`ptau/Aß42`	Bacteria	Bacteroidetes	Bacteroidaceae	Bacteroides	Bacteroides (unc.)	0.961784	ptau/Aß42
ASV4393	-0.352645	0.980368	-0.359707	0.720289	`ptau/Aß42`	Bacteria	Firmicutes	Clostridiales_Incertae_Sedis_XIII	Mogibacterium	Mogibacterium (unc.)	0.95768	ptau/Aß42
ASV44	7.0806	3.35818	2.10846	0.0390387	`ptau/Aß42`	Bacteria	Bacteroidetes	Porphyromonadaceae	Parabacteroides	distasonis	0.782	ptau/Aß42
ASV441	-0.514853	1.23126	-0.418153	0.67728	`ptau/Aß42`	Bacteria	Verrucomicrobia	Verrucomicrobiaceae	Akkermansia	Akkermansia (unc.)	0.948789	ptau/Aß42
ASV442	0.199076	2.51536	0.0791444	0.937173	`ptau/Aß42`	Bacteria	Firmicutes	Lachnospiraceae	Lachnospiraceae (unc.)	Lachnospiraceae (unc.)	0.983005	ptau/Aß42
ASV4429	2.75969	0.970716	2.84294	0.00604502	`ptau/Aß42`	Bacteria	Firmicutes	Lachnospiraceae	Lachnospiraceae (unc.)	Lachnospiraceae (unc.)	0.46782	ptau/Aß42
ASV4432	-0.162518	0.817899	-0.198702	0.843146	`ptau/Aß42`	Bacteria	Firmicutes	Lachnospiraceae	Clostridium_XlVa	Clostridium_XlVa (unc.)	0.963178	ptau/Aß42
ASV4437	-1.48133	0.92825	-1.59583	0.115611	`ptau/Aß42`	Bacteria	Firmicutes	Lachnospiraceae	Roseburia	Roseburia (unc.)	0.782	ptau/Aß42
ASV4439	-1.06966	1.2993	-0.823258	0.413517	`ptau/Aß42`	Bacteria	Firmicutes	Clostridiales_Incertae_Sedis_XIII	Anaerovorax	Anaerovorax (unc.)	0.887247	ptau/Aß42
ASV444	0.698097	1.83411	0.380618	0.704788	`ptau/Aß42`	Bacteria	Proteobacteria	Moraxellaceae	Acinetobacter	Acinetobacter (unc.)	0.953404	ptau/Aß42
ASV4457	-0.30218	1.30759	-0.231097	0.818	`ptau/Aß42`	Bacteria	Firmicutes	Ruminococcaceae	Pseudoflavonifractor	Pseudoflavonifractor (unc.)	0.960784	ptau/Aß42
ASV446	0.0717094	1.51126	0.04745	0.962307	`ptau/Aß42`	Bacteria	Proteobacteria	Enterobacteriaceae	Escherichia/Shigella	coli	0.989373	ptau/Aß42
ASV447	0.475758	2.6156	0.181893	0.85626	`ptau/Aß42`	Bacteria	Firmicutes	Lachnospiraceae	Fusicatenibacter	Fusicatenibacter (unc.)	0.965925	ptau/Aß42
ASV449	-1.19504	1.63565	-0.730623	0.467761	`ptau/Aß42`	Bacteria	Proteobacteria	Enterobacteriaceae	Escherichia/Shigella	Escherichia/Shigella (unc.)	0.905748	ptau/Aß42
ASV450	-1.33725	1.45436	-0.919477	0.361409	`ptau/Aß42`	Bacteria	Firmicutes	Clostridiales (unc.)	Clostridiales (unc.)	Clostridiales (unc.)	0.871753	ptau/Aß42
ASV4502	-0.174155	0.867186	-0.200827	0.841491	`ptau/Aß42`	Bacteria	Firmicutes	Lachnospiraceae	Ruminococcus2	Ruminococcus2 (unc.)	0.963178	ptau/Aß42
ASV4511	-2.37504	1.09313	-2.1727	0.0336341	`ptau/Aß42`	Bacteria	Firmicutes	Ruminococcaceae	Ruminococcaceae (unc.)	Ruminococcaceae (unc.)	0.782	ptau/Aß42
ASV4519	-2.05675	1.07359	-1.91577	0.0600089	`ptau/Aß42`	Bacteria	Firmicutes	Ruminococcaceae	Ruminococcaceae (unc.)	Ruminococcaceae (unc.)	0.782	ptau/Aß42
ASV4531	-0.495965	1.29556	-0.38282	0.703162	`ptau/Aß42`	Bacteria	Firmicutes	Clostridiales (unc.)	Clostridiales (unc.)	Clostridiales (unc.)	0.953404	ptau/Aß42
ASV4535	-0.672924	0.902653	-0.745496	0.458789	`ptau/Aß42`	Bacteria	Bacteroidetes	Bacteroidetes (unc.)	Bacteroidetes (unc.)	Bacteroidetes (unc.)	0.899614	ptau/Aß42
ASV454	0.10368	1.41229	0.0734125	0.941714	`ptau/Aß42`	Bacteria	Bacteroidetes	Bacteroidaceae	Bacteroides	Bacteroides (unc.)	0.983005	ptau/Aß42
ASV4545	1.97885	1.13282	1.74683	0.0856186	`ptau/Aß42`	Bacteria	Firmicutes	Lachnospiraceae	Roseburia	Roseburia (unc.)	0.782	ptau/Aß42
ASV456	3.99532	2.73484	1.4609	0.149094	`ptau/Aß42`	Bacteria	Firmicutes	Ruminococcaceae	Ruminococcaceae (unc.)	Ruminococcaceae (unc.)	0.782	ptau/Aß42
ASV457	-3.22088	2.42823	-1.32643	0.189561	`ptau/Aß42`	Bacteria	Firmicutes	Ruminococcaceae	Oscillibacter	Oscillibacter (unc.)	0.801788	ptau/Aß42
ASV4585	2.80587	1.08215	2.59285	0.0118582	`ptau/Aß42`	Bacteria	Firmicutes	Lachnospiraceae	Lachnospiraceae (unc.)	Lachnospiraceae (unc.)	0.543642	ptau/Aß42
ASV4599	-1.28618	1.15499	-1.11359	0.269755	`ptau/Aß42`	Bacteria	Firmicutes	Ruminococcaceae	Pseudoflavonifractor	Pseudoflavonifractor (unc.)	0.824418	ptau/Aß42
ASV46	-5.44109	3.45132	-1.57652	0.119994	`ptau/Aß42`	Bacteria	Bacteroidetes	Bacteroidaceae	Bacteroides	vulgatus	0.782	ptau/Aß42
ASV460	-2.00881	1.85669	-1.08193	0.283472	`ptau/Aß42`	Bacteria	Firmicutes	Lactobacillaceae	Lactobacillus	gasseri	0.832884	ptau/Aß42
ASV4606	-1.74589	1.08163	-1.61412	0.11158	`ptau/Aß42`	Bacteria	Firmicutes	Catabacteriaceae	Catabacter	Catabacter (unc.)	0.782	ptau/Aß42
ASV463	-1.32238	2.03303	-0.650449	0.517805	`ptau/Aß42`	Bacteria	Bacteroidetes	Porphyromonadaceae	Parabacteroides	Parabacteroides (unc.)	0.923032	ptau/Aß42
ASV464	2.99646	1.56368	1.91629	0.0599414	`ptau/Aß42`	Bacteria	Bacteroidetes	Bacteroidales (unc.)	Bacteroidales (unc.)	Bacteroidales (unc.)	0.782	ptau/Aß42
ASV4649	-1.1415	1.09641	-1.04112	0.301861	`ptau/Aß42`	Bacteria	Firmicutes	Ruminococcaceae	Anaerotruncus	Anaerotruncus	0.846866	ptau/Aß42
ASV466	-2.02417	1.77113	-1.14286	0.257489	`ptau/Aß42`	Bacteria	Proteobacteria	Sutterellaceae	Parasutterella	Parasutterella (unc.)	0.818884	ptau/Aß42
ASV467	3.85092	1.57747	2.4412	0.0175072	`ptau/Aß42`	Bacteria	Bacteroidetes	Bacteroidaceae	Bacteroides	Bacteroides (unc.)	0.612199	ptau/Aß42
ASV4678	1.07709	0.878069	1.22666	0.224588	`ptau/Aß42`	Bacteria	Bacteria (unc.)	Bacteria (unc.)	Bacteria (unc.)	Bacteria (unc.)	0.8031	ptau/Aß42
ASV469	-0.441328	2.00785	-0.219801	0.826748	`ptau/Aß42`	Bacteria	Firmicutes	Ruminococcaceae	Ruminococcaceae (unc.)	Ruminococcaceae (unc.)	0.961784	ptau/Aß42
ASV4692	-0.542847	0.738273	-0.735293	0.464934	`ptau/Aß42`	Bacteria	Firmicutes	Ruminococcaceae	Ruminococcaceae (unc.)	Ruminococcaceae (unc.)	0.902959	ptau/Aß42
ASV4695	0.297126	1.30298	0.228036	0.820369	`ptau/Aß42`	Bacteria	Firmicutes	Erysipelotrichaceae	Holdemania	Holdemania (unc.)	0.961577	ptau/Aß42
ASV473	-2.77309	2.15867	-1.28463	0.203702	`ptau/Aß42`	Bacteria	Actinobacteria	Coriobacteriaceae	Collinsella	aerofaciens	0.8031	ptau/Aß42
ASV474	-1.60552	2.72136	-0.58997	0.557355	`ptau/Aß42`	Bacteria	Firmicutes	Lachnospiraceae	Lachnospiraceae (unc.)	Lachnospiraceae (unc.)	0.932483	ptau/Aß42
ASV4762	-0.56762	1.1906	-0.47675	0.635216	`ptau/Aß42`	Bacteria	Firmicutes	Catabacteriaceae	Catabacter	Catabacter (unc.)	0.946103	ptau/Aß42
ASV477	0.28233	2.35374	0.119949	0.904911	`ptau/Aß42`	Bacteria	Firmicutes	Lachnospiraceae	Ruminococcus2	Ruminococcus2 (unc.)	0.975898	ptau/Aß42
ASV478	-0.441726	1.80323	-0.244964	0.807293	`ptau/Aß42`	Bacteria	Proteobacteria	Enterobacteriaceae	Escherichia/Shigella	coli	0.960784	ptau/Aß42
ASV4781	0.67184	1.27857	0.525461	0.601137	`ptau/Aß42`	Bacteria	Firmicutes	Lachnospiraceae	Blautia	Blautia (unc.)	0.935592	ptau/Aß42
ASV4782	-0.43759	0.861615	-0.507871	0.613346	`ptau/Aß42`	Bacteria	Firmicutes	Ruminococcaceae	Flavonifractor	Flavonifractor (unc.)	0.935592	ptau/Aß42
ASV4784	-1.93133	1.16455	-1.65844	0.10228	`ptau/Aß42`	Bacteria	Firmicutes	Ruminococcaceae	Ruminococcaceae (unc.)	Ruminococcaceae (unc.)	0.782	ptau/Aß42
ASV479	-2.38105	2.65166	-0.897946	0.372688	`ptau/Aß42`	Bacteria	Firmicutes	Lachnospiraceae	Lachnospiraceae (unc.)	Lachnospiraceae (unc.)	0.871753	ptau/Aß42
ASV480	0.0618673	2.44581	0.0252953	0.979901	`ptau/Aß42`	Bacteria	Bacteroidetes	Porphyromonadaceae	Coprobacter	Coprobacter (unc.)	0.994423	ptau/Aß42
ASV4816	-2.80336	1.50529	-1.86233	0.0672962	`ptau/Aß42`	Bacteria	Proteobacteria	Comamonadaceae	Rhodoferax	Rhodoferax (unc.)	0.782	ptau/Aß42
ASV4817	-2.30512	1.47735	-1.5603	0.123778	`ptau/Aß42`	Bacteria	Bacteroidetes	Cytophagaceae	Flectobacillus	Flectobacillus (unc.)	0.782	ptau/Aß42
ASV4824	0.197685	0.844653	0.234043	0.815723	`ptau/Aß42`	Bacteria	Firmicutes	Clostridiales (unc.)	Clostridiales (unc.)	Clostridiales (unc.)	0.960784	ptau/Aß42
ASV4839	-0.314707	1.12906	-0.278733	0.781377	`ptau/Aß42`	Bacteria	Proteobacteria	Comamonadaceae	Comamonadaceae (unc.)	Comamonadaceae (unc.)	0.960784	ptau/Aß42
ASV484	-0.159394	2.72351	-0.0585252	0.953519	`ptau/Aß42`	Bacteria	Firmicutes	Lachnospiraceae	Roseburia	intestinalis	0.985837	ptau/Aß42
ASV485	1.07609	2.11297	0.509281	0.612363	`ptau/Aß42`	Bacteria	Firmicutes	Erysipelotrichaceae	Holdemanella	Holdemanella (unc.)	0.935592	ptau/Aß42
ASV4862	-3.15042	1.20115	-2.62284	0.01096	`ptau/Aß42`	Bacteria	Firmicutes	Lachnospiraceae	Roseburia	Roseburia (unc.)	0.540526	ptau/Aß42
ASV4888	1.03726	0.961368	1.07894	0.284793	`ptau/Aß42`	Bacteria	Firmicutes	Ruminococcaceae	Ruminococcaceae (unc.)	Ruminococcaceae (unc.)	0.832884	ptau/Aß42
ASV49	-3.22172	3.1601	-1.0195	0.311928	`ptau/Aß42`	Bacteria	Firmicutes	Clostridiales (unc.)	Clostridiales (unc.)	Clostridiales (unc.)	0.846866	ptau/Aß42
ASV492	-0.495787	1.694	-0.292672	0.77075	`ptau/Aß42`	Bacteria	Actinobacteria	Coriobacteriaceae	Coriobacteriaceae (unc.)	Coriobacteriaceae (unc.)	0.960784	ptau/Aß42
ASV4934	0.153338	1.27175	0.120572	0.90442	`ptau/Aß42`	Bacteria	Firmicutes	Clostridiales_Incertae_Sedis_XII	Clostridiales_Incertae_Sedis_XII (unc.)	Clostridiales_Incertae_Sedis_XII (unc.)	0.975898	ptau/Aß42
ASV494	0.775916	1.97796	0.392282	0.696195	`ptau/Aß42`	Bacteria	Proteobacteria	Desulfovibrionaceae	Desulfovibrio	piger	0.952501	ptau/Aß42
ASV495	2.09239	2.33335	0.896732	0.373331	`ptau/Aß42`	Bacteria	Firmicutes	Ruminococcaceae	Oscillibacter	Oscillibacter (unc.)	0.871753	ptau/Aß42
ASV4954	-0.555169	1.1136	-0.498536	0.61987	`ptau/Aß42`	Bacteria	Firmicutes	Lachnospiraceae	Clostridium_XlVa	Clostridium_XlVa (unc.)	0.937147	ptau/Aß42
ASV497	-0.56281	2.64671	-0.212645	0.832301	`ptau/Aß42`	Bacteria	Actinobacteria	Coriobacteriaceae	Eggerthella	Eggerthella (unc.)	0.962494	ptau/Aß42
ASV498	-1.64752	2.33277	-0.706251	0.482678	`ptau/Aß42`	Bacteria	Proteobacteria	Desulfovibrionaceae	Desulfovibrionaceae (unc.)	Desulfovibrionaceae (unc.)	0.913982	ptau/Aß42
ASV4983	-0.965278	0.95066	-1.01538	0.313872	`ptau/Aß42`	Bacteria	Firmicutes	Clostridiales (unc.)	Clostridiales (unc.)	Clostridiales (unc.)	0.846866	ptau/Aß42
ASV5	-5.57106	3.06788	-1.81593	0.0742165	`ptau/Aß42`	Bacteria	Bacteroidetes	Bacteroidaceae	Bacteroides	Bacteroides (unc.)	0.782	ptau/Aß42
ASV50	1.20693	2.9231	0.412894	0.681109	`ptau/Aß42`	Bacteria	Firmicutes	Acidaminococcaceae	Phascolarctobacterium	Phascolarctobacterium (unc.)	0.950282	ptau/Aß42
ASV500	-1.16074	2.53108	-0.458595	0.648129	`ptau/Aß42`	Bacteria	Firmicutes	Lachnospiraceae	Ruminococcus2	Ruminococcus2 (unc.)	0.948457	ptau/Aß42
ASV5002	-0.585626	1.07281	-0.545882	0.587106	`ptau/Aß42`	Bacteria	Firmicutes	Ruminococcaceae	Clostridium_IV	Clostridium_IV (unc.)	0.934032	ptau/Aß42
ASV501	-0.732295	1.88831	-0.387805	0.699489	`ptau/Aß42`	Bacteria	Firmicutes	Erysipelotrichaceae	Catenibacterium	Catenibacterium (unc.)	0.953404	ptau/Aß42
ASV503	-0.200808	2.03124	-0.09886	0.921568	`ptau/Aß42`	Bacteria	Firmicutes	Ruminococcaceae	Ruminococcus	Ruminococcus (unc.)	0.980421	ptau/Aß42
ASV505	2.21243	2.05717	1.07547	0.28633	`ptau/Aß42`	Bacteria	Firmicutes	Ruminococcaceae	Oscillibacter	Oscillibacter (unc.)	0.834203	ptau/Aß42
ASV5054	-0.267304	0.418584	-0.638589	0.525442	`ptau/Aß42`	Bacteria	Firmicutes	Ruminococcaceae	Oscillibacter	Oscillibacter (unc.)	0.926618	ptau/Aß42
ASV506	-0.859823	2.297	-0.374324	0.70944	`ptau/Aß42`	Bacteria	Firmicutes	Lachnospiraceae	Lachnospiraceae (unc.)	Lachnospiraceae (unc.)	0.953404	ptau/Aß42
ASV5062	0.269217	0.917049	0.293569	0.770068	`ptau/Aß42`	Bacteria	Firmicutes	Clostridiales (unc.)	Clostridiales (unc.)	Clostridiales (unc.)	0.960784	ptau/Aß42
ASV508	-2.26955	2.11126	-1.07497	0.286552	`ptau/Aß42`	Bacteria	Bacteroidetes	Rikenellaceae	Alistipes	shahii	0.834203	ptau/Aß42
ASV5087	-0.455928	0.984518	-0.463098	0.644916	`ptau/Aß42`	Bacteria	Firmicutes	Ruminococcaceae	Ruminococcaceae (unc.)	Ruminococcaceae (unc.)	0.948457	ptau/Aß42
ASV510	-0.489513	2.71567	-0.180255	0.857541	`ptau/Aß42`	Bacteria	Firmicutes	Ruminococcaceae	Faecalibacterium	Faecalibacterium (unc.)	0.965925	ptau/Aß42
ASV513	4.70397	2.17166	2.16608	0.034159	`ptau/Aß42`	Bacteria	Firmicutes	Clostridiales (unc.)	Clostridiales (unc.)	Clostridiales (unc.)	0.782	ptau/Aß42
ASV5130	-1.48903	0.863144	-1.72513	0.089486	`ptau/Aß42`	Bacteria	Firmicutes	Ruminococcaceae	Oscillibacter	Oscillibacter (unc.)	0.782	ptau/Aß42
ASV5147	0.367792	1.03094	0.356755	0.722487	`ptau/Aß42`	Bacteria	Firmicutes	Lachnospiraceae	Lachnospiraceae (unc.)	Lachnospiraceae (unc.)	0.957893	ptau/Aß42
ASV518	-3.70502	1.8348	-2.0193	0.0477843	`ptau/Aß42`	Bacteria	Bacteroidetes	Rikenellaceae	Alistipes	Alistipes (unc.)	0.782	ptau/Aß42
ASV5180	-0.836494	1.25572	-0.666145	0.50779	`ptau/Aß42`	Bacteria	Firmicutes	Ruminococcaceae	Ruminococcaceae (unc.)	Ruminococcaceae (unc.)	0.92251	ptau/Aß42
ASV5181	-0.662323	1.05506	-0.627759	0.532468	`ptau/Aß42`	Bacteria	Firmicutes	Ruminococcaceae	Pseudoflavonifractor	Pseudoflavonifractor (unc.)	0.926618	ptau/Aß42
ASV5182	1.3577	1.10269	1.23127	0.222872	`ptau/Aß42`	Bacteria	Firmicutes	Ruminococcaceae	Pseudoflavonifractor	Pseudoflavonifractor (unc.)	0.8031	ptau/Aß42
ASV5183	-0.63367	0.969895	-0.653339	0.515953	`ptau/Aß42`	Bacteria	Firmicutes	Clostridiales (unc.)	Clostridiales (unc.)	Clostridiales (unc.)	0.92251	ptau/Aß42
ASV522	-0.870798	1.55788	-0.558963	0.578201	`ptau/Aß42`	Bacteria	Firmicutes	Clostridiales (unc.)	Clostridiales (unc.)	Clostridiales (unc.)	0.932483	ptau/Aß42
ASV5245	-0.367996	0.532049	-0.691657	0.491735	`ptau/Aß42`	Bacteria	Firmicutes	Clostridiales_Incertae_Sedis_XIII	Anaerovorax	Anaerovorax (unc.)	0.915891	ptau/Aß42
ASV5252	0.620937	1.09537	0.566875	0.572845	`ptau/Aß42`	Bacteria	Firmicutes	Ruminococcaceae	Ruminococcaceae (unc.)	Ruminococcaceae (unc.)	0.932483	ptau/Aß42
ASV5253	-0.297244	0.960992	-0.30931	0.758123	`ptau/Aß42`	Bacteria	Firmicutes	Lachnospiraceae	Anaerostipes	Anaerostipes (unc.)	0.960564	ptau/Aß42
ASV5254	0.223904	1.45374	0.154019	0.878095	`ptau/Aß42`	Bacteria	Firmicutes	Clostridiales (unc.)	Clostridiales (unc.)	Clostridiales (unc.)	0.971123	ptau/Aß42
ASV526	0.472833	2.74852	0.172032	0.863973	`ptau/Aß42`	Bacteria	Firmicutes	Ruminococcaceae	Oscillibacter	Oscillibacter (unc.)	0.967972	ptau/Aß42
ASV5260	-0.569829	0.418419	-1.36186	0.17817	`ptau/Aß42`	Bacteria	Firmicutes	Ruminococcaceae	Intestinimonas	Intestinimonas (unc.)	0.794072	ptau/Aß42
ASV5270	-0.583369	0.736618	-0.791955	0.431406	`ptau/Aß42`	Bacteria	Firmicutes	Ruminococcaceae	Ruminococcaceae (unc.)	Ruminococcaceae (unc.)	0.889252	ptau/Aß42
ASV528	0.115632	1.58058	0.0731579	0.941916	`ptau/Aß42`	Bacteria	Firmicutes	Clostridiales (unc.)	Clostridiales (unc.)	Clostridiales (unc.)	0.983005	ptau/Aß42
ASV5281	-0.210979	0.632722	-0.333447	0.739922	`ptau/Aß42`	Bacteria	Firmicutes	Ruminococcaceae	Anaerotruncus	Anaerotruncus	0.957893	ptau/Aß42
ASV53	-0.843529	2.71332	-0.310885	0.756931	`ptau/Aß42`	Bacteria	Firmicutes	Veillonellaceae	Dialister	invisus	0.960175	ptau/Aß42
ASV532	2.59693	2.57511	1.00847	0.317147	`ptau/Aß42`	Bacteria	Bacteria (unc.)	Bacteria (unc.)	Bacteria (unc.)	Bacteria (unc.)	0.846866	ptau/Aß42
ASV5324	-1.36458	1.05114	-1.29819	0.199031	`ptau/Aß42`	Bacteria	Firmicutes	Ruminococcaceae	Ruminococcaceae (unc.)	Ruminococcaceae (unc.)	0.801788	ptau/Aß42
ASV5326	-0.80979	0.938415	-0.862934	0.3915	`ptau/Aß42`	Bacteria	Firmicutes	Ruminococcaceae	Ruminococcaceae (unc.)	Ruminococcaceae (unc.)	0.885387	ptau/Aß42
ASV533	4.53337	1.98188	2.28742	0.025596	`ptau/Aß42`	Bacteria	Proteobacteria	Alphaproteobacteria (unc.)	Alphaproteobacteria (unc.)	Alphaproteobacteria (unc.)	0.730834	ptau/Aß42
ASV538	0.830809	1.50419	0.552331	0.582708	`ptau/Aß42`	Bacteria	Bacteroidetes	Bacteroidaceae	Bacteroides	Bacteroides (unc.)	0.932654	ptau/Aß42
ASV539	-2.54055	2.3993	-1.05887	0.293767	`ptau/Aß42`	Bacteria	Firmicutes	Lachnospiraceae	Fusicatenibacter	Fusicatenibacter (unc.)	0.838047	ptau/Aß42
ASV542	-0.561919	1.65311	-0.339917	0.735068	`ptau/Aß42`	Bacteria	Proteobacteria	Enterobacteriaceae	Citrobacter	Citrobacter (unc.)	0.957893	ptau/Aß42
ASV5433	-0.681547	0.934823	-0.729065	0.468707	`ptau/Aß42`	Bacteria	Firmicutes	Clostridiales (unc.)	Clostridiales (unc.)	Clostridiales (unc.)	0.906501	ptau/Aß42
ASV544	2.31665	2.23637	1.0359	0.304274	`ptau/Aß42`	Bacteria	Firmicutes	Ruminococcaceae	Ruminococcaceae (unc.)	Ruminococcaceae (unc.)	0.846866	ptau/Aß42
ASV5453	0.418578	1.08644	0.385276	0.701352	`ptau/Aß42`	Bacteria	Firmicutes	Ruminococcaceae	Butyricicoccus	Butyricicoccus (unc.)	0.953404	ptau/Aß42
ASV547	4.30455	2.25159	1.91179	0.0605277	`ptau/Aß42`	Bacteria	Firmicutes	Ruminococcaceae	Faecalibacterium	prausnitzii	0.782	ptau/Aß42
ASV5473	0.348411	1.14866	0.303319	0.762662	`ptau/Aß42`	Bacteria	Firmicutes	Lachnospiraceae	Coprococcus	Coprococcus (unc.)	0.960784	ptau/Aß42
ASV549	-2.59327	1.96863	-1.3173	0.192586	`ptau/Aß42`	Bacteria	Bacteroidetes	Porphyromonadaceae	Parabacteroides	Parabacteroides (unc.)	0.801788	ptau/Aß42
ASV5494	0.214643	0.866966	0.247579	0.805278	`ptau/Aß42`	Bacteria	Firmicutes	Clostridiales (unc.)	Clostridiales (unc.)	Clostridiales (unc.)	0.960784	ptau/Aß42
ASV55	-1.00253	3.13748	-0.319535	0.750395	`ptau/Aß42`	Bacteria	Firmicutes	Lachnospiraceae	Lachnospiraceae (unc.)	Lachnospiraceae (unc.)	0.957893	ptau/Aß42
ASV551	-1.67801	1.49897	-1.11945	0.267268	`ptau/Aß42`	Bacteria	Bacteroidetes	Porphyromonadaceae	Barnesiella	Barnesiella (unc.)	0.822297	ptau/Aß42
ASV5525	-1.36422	1.19618	-1.14048	0.258471	`ptau/Aß42`	Bacteria	Firmicutes	Erysipelotrichaceae	Holdemania	Holdemania (unc.)	0.818884	ptau/Aß42
ASV554	0.184204	2.402	0.0766875	0.939119	`ptau/Aß42`	Bacteria	Proteobacteria	Sutterellaceae	Parasutterella	excrementihominis	0.983005	ptau/Aß42
ASV555	-1.51849	1.9541	-0.777082	0.440065	`ptau/Aß42`	Bacteria	Firmicutes	Streptococcaceae	Streptococcus	salivarius	0.889697	ptau/Aß42
ASV5557	-1.03092	1.44519	-0.713345	0.478309	`ptau/Aß42`	Bacteria	Firmicutes	Lachnospiraceae	Lachnospiraceae (unc.)	Lachnospiraceae (unc.)	0.9126	ptau/Aß42
ASV557	0.707954	2.69914	0.262288	0.793969	`ptau/Aß42`	Bacteria	Firmicutes	Lachnospiraceae	Dorea	longicatena	0.960784	ptau/Aß42
ASV5577	-0.185759	0.725688	-0.255976	0.798817	`ptau/Aß42`	Bacteria	Firmicutes	Clostridiales (unc.)	Clostridiales (unc.)	Clostridiales (unc.)	0.960784	ptau/Aß42
ASV559	-2.27057	1.64013	-1.38439	0.171203	`ptau/Aß42`	Bacteria	Firmicutes	Acidaminococcaceae	Phascolarctobacterium	Phascolarctobacterium (unc.)	0.7867	ptau/Aß42
ASV5601	-1.21126	0.952229	-1.27202	0.208116	`ptau/Aß42`	Bacteria	Firmicutes	Lachnospiraceae	Lachnospiraceae (unc.)	Lachnospiraceae (unc.)	0.8031	ptau/Aß42
ASV561	2.61704	2.38307	1.09818	0.276372	`ptau/Aß42`	Bacteria	Firmicutes	Ruminococcaceae	Faecalibacterium	Faecalibacterium (unc.)	0.827163	ptau/Aß42
ASV5621	-0.717037	0.893715	-0.80231	0.425438	`ptau/Aß42`	Bacteria	Firmicutes	Ruminococcaceae	Ruminococcaceae (unc.)	Ruminococcaceae (unc.)	0.887436	ptau/Aß42
ASV563	-0.168083	1.67571	-0.100306	0.920425	`ptau/Aß42`	Bacteria	Bacteroidetes	Porphyromonadaceae	Barnesiella	Barnesiella (unc.)	0.980421	ptau/Aß42
ASV564	-0.966693	2.65176	-0.364547	0.71669	`ptau/Aß42`	Bacteria	Proteobacteria	Desulfovibrionaceae	Bilophila	Bilophila (unc.)	0.956342	ptau/Aß42
ASV5644	1.14859	0.90816	1.26475	0.210696	`ptau/Aß42`	Bacteria	Firmicutes	Ruminococcaceae	Ruminococcaceae (unc.)	Ruminococcaceae (unc.)	0.8031	ptau/Aß42
ASV565	2.32169	1.5623	1.48607	0.142328	`ptau/Aß42`	Bacteria	Firmicutes	Ruminococcaceae	Faecalibacterium	Faecalibacterium (unc.)	0.782	ptau/Aß42
ASV566	-0.197333	1.88967	-0.104427	0.917167	`ptau/Aß42`	Bacteria	Firmicutes	Erysipelotrichaceae	Catenibacterium	Catenibacterium (unc.)	0.979982	ptau/Aß42
ASV5670	-0.99612	0.708192	-1.40657	0.164548	`ptau/Aß42`	Bacteria	Firmicutes	Ruminococcaceae	Anaerotruncus	Anaerotruncus	0.784414	ptau/Aß42
ASV5682	0.828583	0.929745	0.891194	0.37627	`ptau/Aß42`	Bacteria	Firmicutes	Ruminococcaceae	Ruminococcaceae (unc.)	Ruminococcaceae (unc.)	0.872795	ptau/Aß42
ASV5683	-0.412431	1.04146	-0.396013	0.693455	`ptau/Aß42`	Bacteria	Actinobacteria	Coriobacteriaceae	Coriobacteriaceae (unc.)	Coriobacteriaceae (unc.)	0.952501	ptau/Aß42
ASV57	1.78493	2.86864	0.622221	0.536078	`ptau/Aß42`	Bacteria	Proteobacteria	Rhodospirillaceae	Aestuariispira	Aestuariispira (unc.)	0.926678	ptau/Aß42
ASV5704	0.308154	0.532683	0.578494	0.565026	`ptau/Aß42`	Bacteria	Firmicutes	Ruminococcaceae	Oscillibacter	Oscillibacter (unc.)	0.932483	ptau/Aß42
ASV572	0.381284	1.25956	0.302713	0.763122	`ptau/Aß42`	Bacteria	Bacteroidetes	Prevotellaceae	Paraprevotella	Paraprevotella (unc.)	0.960784	ptau/Aß42
ASV5739	-0.0900725	1.22015	-0.0738208	0.941391	`ptau/Aß42`	Bacteria	Firmicutes	Ruminococcaceae	Oscillibacter	Oscillibacter (unc.)	0.983005	ptau/Aß42
ASV575	-1.84589	1.99571	-0.924928	0.358589	`ptau/Aß42`	Bacteria	Firmicutes	Ruminococcaceae	Subdoligranulum	Subdoligranulum (unc.)	0.870559	ptau/Aß42
ASV576	-0.908166	2.3676	-0.38358	0.702602	`ptau/Aß42`	Bacteria	Firmicutes	Ruminococcaceae	Ruminococcaceae (unc.)	Ruminococcaceae (unc.)	0.953404	ptau/Aß42
ASV577	5.38082	1.9673	2.73513	0.00812043	`ptau/Aß42`	Bacteria	Bacteroidetes	Prevotellaceae	Paraprevotella	Paraprevotella (unc.)	0.46782	ptau/Aß42
ASV5781	-1.21615	1.10805	-1.09755	0.276643	`ptau/Aß42`	Bacteria	Firmicutes	Ruminococcaceae	Pseudoflavonifractor	Pseudoflavonifractor (unc.)	0.827163	ptau/Aß42
ASV5784	0.571583	1.33959	0.426684	0.671087	`ptau/Aß42`	Bacteria	Firmicutes	Lachnospiraceae	Blautia	Blautia (unc.)	0.948789	ptau/Aß42
ASV579	-1.16773	1.34072	-0.870971	0.38713	`ptau/Aß42`	Bacteria	Firmicutes	Ruminococcaceae	Ruminococcus	Ruminococcus (unc.)	0.883659	ptau/Aß42
ASV58	1.36389	3.2252	0.422884	0.673843	`ptau/Aß42`	Bacteria	Proteobacteria	Sutterellaceae	Sutterella	wadsworthensis	0.948789	ptau/Aß42
ASV580	0.918207	2.42471	0.378687	0.706214	`ptau/Aß42`	Bacteria	Firmicutes	Lachnospiraceae	Fusicatenibacter	Fusicatenibacter (unc.)	0.953404	ptau/Aß42
ASV5832	0.0560995	0.743203	0.0754835	0.940073	`ptau/Aß42`	Bacteria	Firmicutes	Ruminococcaceae	Oscillibacter	Oscillibacter (unc.)	0.983005	ptau/Aß42
ASV584	-6.04746	2.3795	-2.54148	0.0135534	`ptau/Aß42`	Bacteria	Firmicutes	Ruminococcaceae	Ruminococcaceae (unc.)	Ruminococcaceae (unc.)	0.547499	ptau/Aß42
ASV585	1.81503	1.87734	0.966806	0.337397	`ptau/Aß42`	Bacteria	Firmicutes	Ruminococcaceae	Ruminococcaceae (unc.)	Ruminococcaceae (unc.)	0.85705	ptau/Aß42
ASV587	-0.717934	2.5707	-0.279276	0.780963	`ptau/Aß42`	Bacteria	Firmicutes	Lachnospiraceae	Blautia	Blautia (unc.)	0.960784	ptau/Aß42
ASV5877	0.940855	1.05706	0.890066	0.376871	`ptau/Aß42`	Bacteria	Firmicutes	Ruminococcaceae	Sporobacter	Sporobacter (unc.)	0.872795	ptau/Aß42
ASV59	5.1015	3.24813	1.57059	0.121367	`ptau/Aß42`	Bacteria	Bacteroidetes	Bacteroidaceae	Bacteroides	cellulosilyticus	0.782	ptau/Aß42
ASV591	4.43685	2.74926	1.61383	0.111642	`ptau/Aß42`	Bacteria	Firmicutes	Ruminococcaceae	Faecalibacterium	Faecalibacterium (unc.)	0.782	ptau/Aß42
ASV593	0.271519	1.64608	0.164948	0.869521	`ptau/Aß42`	Bacteria	Proteobacteria	Moraxellaceae	Acinetobacter	johnsonii	0.968306	ptau/Aß42
ASV594	-1.05791	2.31973	-0.45605	0.649948	`ptau/Aß42`	Bacteria	Firmicutes	Lachnospiraceae	Lachnospiraceae (unc.)	Lachnospiraceae (unc.)	0.948457	ptau/Aß42
ASV595	-0.504111	1.9166	-0.263024	0.793404	`ptau/Aß42`	Bacteria	Firmicutes	Ruminococcaceae	Subdoligranulum	Subdoligranulum (unc.)	0.960784	ptau/Aß42
ASV597	-2.32439	1.66233	-1.39827	0.167015	`ptau/Aß42`	Bacteria	Bacteroidetes	Bacteroidaceae	Bacteroides	Bacteroides (unc.)	0.7867	ptau/Aß42
ASV599	0.291793	2.00128	0.145803	0.88455	`ptau/Aß42`	Bacteria	Firmicutes	Ruminococcaceae	Oscillibacter	Oscillibacter (unc.)	0.971388	ptau/Aß42
ASV60	-1.28735	2.91207	-0.442074	0.659974	`ptau/Aß42`	Bacteria	Bacteroidetes	Porphyromonadaceae	Coprobacter	Coprobacter (unc.)	0.948457	ptau/Aß42
ASV601	2.45298	2.02187	1.21322	0.229647	`ptau/Aß42`	Bacteria	Firmicutes	Ruminococcaceae	Faecalibacterium	Faecalibacterium (unc.)	0.80435	ptau/Aß42
ASV605	-1.11021	1.70334	-0.651782	0.516951	`ptau/Aß42`	Bacteria	Firmicutes	Ruminococcaceae	Clostridium_IV	Clostridium_IV (unc.)	0.92251	ptau/Aß42
ASV6064	0.201606	0.786584	0.256306	0.798563	`ptau/Aß42`	Bacteria	Firmicutes	Lachnospiraceae	Ruminococcus2	Ruminococcus2 (unc.)	0.960784	ptau/Aß42
ASV607	3.103	1.94905	1.59205	0.116459	`ptau/Aß42`	Bacteria	Firmicutes	Ruminococcaceae	Ruminococcaceae (unc.)	Ruminococcaceae (unc.)	0.782	ptau/Aß42
ASV608	-0.85429	1.51197	-0.565017	0.574101	`ptau/Aß42`	Bacteria	Firmicutes	Erysipelotrichaceae	Holdemanella	Holdemanella (unc.)	0.932483	ptau/Aß42
ASV61	3.22553	3.14705	1.02494	0.309375	`ptau/Aß42`	Bacteria	Firmicutes	Ruminococcaceae	Subdoligranulum	Subdoligranulum (unc.)	0.846866	ptau/Aß42
ASV611	-0.908372	0.617325	-1.47146	0.146224	`ptau/Aß42`	Bacteria	Firmicutes	Streptococcaceae	Lactococcus	lactis	0.782	ptau/Aß42
ASV6124	1.30255	0.636523	2.04635	0.0449683	`ptau/Aß42`	Bacteria	Firmicutes	Christensenellaceae	Christensenella	minuta	0.782	ptau/Aß42
ASV613	2.55265	1.49523	1.70719	0.0927899	`ptau/Aß42`	Bacteria	Proteobacteria	Sutterellaceae	Parasutterella	Parasutterella (unc.)	0.782	ptau/Aß42
ASV618	4.44575	2.34711	1.89414	0.0628735	`ptau/Aß42`	Bacteria	Bacteroidetes	Bacteroidaceae	Bacteroides	thetaiotaomicron	0.782	ptau/Aß42
ASV62	-0.065646	2.35477	-0.0278779	0.977849	`ptau/Aß42`	Bacteria	Proteobacteria	Pasteurellaceae	Haemophilus	parainfluenzae	0.994345	ptau/Aß42
ASV6200	-1.10532	0.924515	-1.19557	0.236419	`ptau/Aß42`	Bacteria	Proteobacteria	Comamonadaceae	Acidovorax	Acidovorax (unc.)	0.807496	ptau/Aß42
ASV6214	0.528977	0.716139	0.738651	0.462906	`ptau/Aß42`	Bacteria	Firmicutes	Ruminococcaceae	Oscillibacter	Oscillibacter (unc.)	0.90261	ptau/Aß42
ASV623	-3.93713	2.42988	-1.6203	0.110243	`ptau/Aß42`	Bacteria	Firmicutes	Ruminococcaceae	Ruminococcaceae (unc.)	Ruminococcaceae (unc.)	0.782	ptau/Aß42
ASV624	-0.781445	1.93734	-0.403359	0.688072	`ptau/Aß42`	Bacteria	Actinobacteria	Coriobacteriaceae	Collinsella	aerofaciens	0.951891	ptau/Aß42
ASV625	0.739883	1.76054	0.420259	0.675749	`ptau/Aß42`	Bacteria	Proteobacteria	Desulfovibrionaceae	Bilophila	Bilophila (unc.)	0.948789	ptau/Aß42
ASV626	-2.36693	1.78965	-1.32256	0.190839	`ptau/Aß42`	Bacteria	Firmicutes	Lachnospiraceae	Clostridium_XlVa	Clostridium_XlVa (unc.)	0.801788	ptau/Aß42
ASV627	-0.758339	1.7174	-0.441561	0.660343	`ptau/Aß42`	Bacteria	Firmicutes	Clostridiales (unc.)	Clostridiales (unc.)	Clostridiales (unc.)	0.948457	ptau/Aß42
ASV6276	-1.5053	1.07942	-1.39454	0.168131	`ptau/Aß42`	Bacteria	Proteobacteria	Comamonadaceae	Caenimonas	Caenimonas (unc.)	0.7867	ptau/Aß42
ASV6282	-0.735273	0.934785	-0.786569	0.434531	`ptau/Aß42`	Bacteria	Firmicutes	Clostridiales (unc.)	Clostridiales (unc.)	Clostridiales (unc.)	0.889252	ptau/Aß42
ASV63	-2.44371	3.60743	-0.67741	0.500666	`ptau/Aß42`	Bacteria	Bacteroidetes	Bacteroidaceae	Bacteroides	Bacteroides (unc.)	0.919243	ptau/Aß42
ASV6302	-1.083	1.05727	-1.02433	0.309659	`ptau/Aß42`	Bacteria	Bacteria (unc.)	Bacteria (unc.)	Bacteria (unc.)	Bacteria (unc.)	0.846866	ptau/Aß42
ASV631	-0.700189	0.933521	-0.750051	0.456061	`ptau/Aß42`	Bacteria	Firmicutes	Streptococcaceae	Streptococcus	parasanguinis	0.899512	ptau/Aß42
ASV6310	3.12251	1.24069	2.51676	0.0144447	`ptau/Aß42`	Bacteria	Firmicutes	Ruminococcaceae	Ruminococcaceae (unc.)	Ruminococcaceae (unc.)	0.547499	ptau/Aß42
ASV6321	-0.163484	0.709382	-0.23046	0.818493	`ptau/Aß42`	Bacteria	Firmicutes	Lachnospiraceae	Lachnospiraceae (unc.)	Lachnospiraceae (unc.)	0.960784	ptau/Aß42
ASV634	0.429897	1.45027	0.296426	0.767896	`ptau/Aß42`	Bacteria	Proteobacteria	Enterobacteriaceae	Escherichia/Shigella	Escherichia/Shigella (unc.)	0.960784	ptau/Aß42
ASV636	0.190609	1.28721	0.148079	0.882761	`ptau/Aß42`	Bacteria	Proteobacteria	Enterobacteriaceae	Citrobacter	Citrobacter (unc.)	0.971388	ptau/Aß42
ASV6386	-0.14098	0.779932	-0.180759	0.857146	`ptau/Aß42`	Bacteria	Firmicutes	Ruminococcaceae	Ruminococcaceae (unc.)	Ruminococcaceae (unc.)	0.965925	ptau/Aß42
ASV64	-0.176515	0.826826	-0.213485	0.831649	`ptau/Aß42`	Bacteria	Firmicutes	Carnobacteriaceae	Granulicatella	Granulicatella (unc.)	0.962324	ptau/Aß42
ASV641	1.79697	1.84418	0.974401	0.333644	`ptau/Aß42`	Bacteria	Bacteroidetes	Porphyromonadaceae	Parabacteroides	Parabacteroides (unc.)	0.85705	ptau/Aß42
ASV642	0.407664	1.45955	0.279308	0.780938	`ptau/Aß42`	Bacteria	Bacteroidetes	Bacteroidaceae	Bacteroides	Bacteroides (unc.)	0.960784	ptau/Aß42
ASV643	4.38925	1.95598	2.24401	0.0284116	`ptau/Aß42`	Bacteria	Firmicutes	Lachnospiraceae	Roseburia	Roseburia (unc.)	0.751869	ptau/Aß42
ASV647	4.13434	2.3468	1.76169	0.0830512	`ptau/Aß42`	Bacteria	Firmicutes	Ruminococcaceae	Ruminococcaceae (unc.)	Ruminococcaceae (unc.)	0.782	ptau/Aß42
ASV65	-1.84125	3.53729	-0.520527	0.60455	`ptau/Aß42`	Bacteria	Bacteroidetes	Bacteroidaceae	Bacteroides	xylanisolvens	0.935592	ptau/Aß42
ASV650	-3.15906	2.17122	-1.45497	0.150723	`ptau/Aß42`	Bacteria	Firmicutes	Lachnospiraceae	Blautia	Blautia (unc.)	0.782	ptau/Aß42
ASV651	1.71323	1.30318	1.31465	0.193468	`ptau/Aß42`	Bacteria	Bacteroidetes	Rikenellaceae	Alistipes	Alistipes (unc.)	0.801788	ptau/Aß42
ASV652	5.04957	2.53173	1.99452	0.0504972	`ptau/Aß42`	Bacteria	Firmicutes	Firmicutes (unc.)	Firmicutes (unc.)	Firmicutes (unc.)	0.782	ptau/Aß42
ASV653	0.928789	1.52606	0.60862	0.545	`ptau/Aß42`	Bacteria	Proteobacteria	Sutterellaceae	Parasutterella	Parasutterella (unc.)	0.929788	ptau/Aß42
ASV654	2.66407	1.98405	1.34274	0.184251	`ptau/Aß42`	Bacteria	Bacteroidetes	Porphyromonadaceae	Coprobacter	Coprobacter (unc.)	0.800317	ptau/Aß42
ASV655	1.4386	1.98509	0.724701	0.471361	`ptau/Aß42`	Bacteria	Firmicutes	Peptostreptococcaceae	Intestinibacter	Intestinibacter (unc.)	0.908772	ptau/Aß42
ASV656	-1.26558	1.82486	-0.693523	0.490571	`ptau/Aß42`	Bacteria	Bacteroidetes	Bacteroidaceae	Bacteroides	nordii	0.915891	ptau/Aß42
ASV657	-0.0644196	0.827225	-0.0778743	0.938179	`ptau/Aß42`	Bacteria	Firmicutes	Ruminococcaceae	Ruminococcaceae (unc.)	Ruminococcaceae (unc.)	0.983005	ptau/Aß42
ASV659	0.0851077	2.29675	0.0370558	0.97056	`ptau/Aß42`	Bacteria	Firmicutes	Lachnospiraceae	Blautia	Blautia (unc.)	0.992277	ptau/Aß42
ASV6590	-0.190975	0.879885	-0.217045	0.828886	`ptau/Aß42`	Bacteria	Firmicutes	Lactobacillaceae	Lactobacillus	acidophilus	0.961909	ptau/Aß42
ASV66	-3.30015	2.84235	-1.16106	0.250067	`ptau/Aß42`	Bacteria	Proteobacteria	Enterobacteriaceae	Escherichia/Shigella	Escherichia/Shigella (unc.)	0.818884	ptau/Aß42
ASV661	-0.505531	2.28512	-0.221227	0.825643	`ptau/Aß42`	Bacteria	Firmicutes	Lachnospiraceae	Blautia	Blautia (unc.)	0.961784	ptau/Aß42
ASV662	2.14675	2.13115	1.00732	0.317696	`ptau/Aß42`	Bacteria	Firmicutes	Clostridiales (unc.)	Clostridiales (unc.)	Clostridiales (unc.)	0.846866	ptau/Aß42
ASV664	-1.49922	2.48604	-0.603056	0.548671	`ptau/Aß42`	Bacteria	Firmicutes	Ruminococcaceae	Faecalibacterium	Faecalibacterium (unc.)	0.931254	ptau/Aß42
ASV665	2.54513	1.11072	2.29142	0.0253493	`ptau/Aß42`	Bacteria	Bacteroidetes	Bacteroidaceae	Bacteroides	Bacteroides (unc.)	0.730195	ptau/Aß42
ASV666	-1.88069	1.77084	-1.06203	0.292341	`ptau/Aß42`	Bacteria	Bacteroidetes	Porphyromonadaceae	Parabacteroides	Parabacteroides (unc.)	0.838047	ptau/Aß42
ASV667	0.492469	1.64419	0.299521	0.765545	`ptau/Aß42`	Bacteria	Proteobacteria	Moraxellaceae	Acinetobacter	Acinetobacter (unc.)	0.960784	ptau/Aß42
ASV6682	-0.842111	0.882868	-0.953835	0.343871	`ptau/Aß42`	Bacteria	Proteobacteria	Vibrionaceae	Vibrio	diazotrophicus	0.857315	ptau/Aß42
ASV6691	0.317809	1.22277	0.259909	0.795795	`ptau/Aß42`	Bacteria	Bacteroidetes	Rikenellaceae	Alistipes	Alistipes (unc.)	0.960784	ptau/Aß42
ASV67	2.1079	3.10598	0.678657	0.49988	`ptau/Aß42`	Bacteria	Firmicutes	Veillonellaceae	Dialister	invisus	0.919243	ptau/Aß42
ASV672	-0.313579	1.60778	-0.195038	0.846001	`ptau/Aß42`	Bacteria	Firmicutes	Ruminococcaceae	Ruminococcus	Ruminococcus (unc.)	0.963178	ptau/Aß42
ASV6726	-0.254241	0.559481	-0.454422	0.651112	`ptau/Aß42`	Bacteria	Firmicutes	Ruminococcaceae	Ruminococcaceae (unc.)	Ruminococcaceae (unc.)	0.948457	ptau/Aß42
ASV675	-2.06576	1.87993	-1.09885	0.276083	`ptau/Aß42`	Bacteria	Firmicutes	Lachnospiraceae	Lachnospiraceae (unc.)	Lachnospiraceae (unc.)	0.827163	ptau/Aß42
ASV6799	-0.677748	0.983156	-0.68936	0.493169	`ptau/Aß42`	Bacteria	Firmicutes	Clostridiales_Incertae_Sedis_XII	Clostridiales_Incertae_Sedis_XII (unc.)	Clostridiales_Incertae_Sedis_XII (unc.)	0.915891	ptau/Aß42
ASV68	2.76679	2.6038	1.0626	0.292086	`ptau/Aß42`	Bacteria	Bacteroidetes	Bacteroidaceae	Bacteroides	fragilis	0.838047	ptau/Aß42
ASV680	-0.393546	1.6213	-0.242735	0.809012	`ptau/Aß42`	Bacteria	Bacteroidetes	Bacteroidaceae	Bacteroides	ovatus	0.960784	ptau/Aß42
ASV6800	0.964697	1.23694	0.779906	0.438413	`ptau/Aß42`	Bacteria	Firmicutes	Lachnospiraceae	Lachnospiraceae (unc.)	Lachnospiraceae (unc.)	0.889697	ptau/Aß42
ASV6827	-0.582231	0.704915	-0.825959	0.411995	`ptau/Aß42`	Bacteria	Proteobacteria	Sinobacteraceae	Nevskia	Nevskia (unc.)	0.887048	ptau/Aß42
ASV685	-0.408238	1.7708	-0.230539	0.818432	`ptau/Aß42`	Bacteria	Firmicutes	Ruminococcaceae	Ruminococcaceae (unc.)	Ruminococcaceae (unc.)	0.960784	ptau/Aß42
ASV6865	-1.14287	1.07871	-1.05948	0.293492	`ptau/Aß42`	Bacteria	Firmicutes	Clostridiales_Incertae_Sedis_XIII	Anaerovorax	Anaerovorax (unc.)	0.838047	ptau/Aß42
ASV688	-0.121917	1.56651	-0.0778267	0.938217	`ptau/Aß42`	Bacteria	Bacteroidetes	Rikenellaceae	Alistipes	Alistipes (unc.)	0.983005	ptau/Aß42
ASV6882	-0.216244	0.913028	-0.236843	0.81356	`ptau/Aß42`	Bacteria	Firmicutes	Erysipelotrichaceae	Holdemania	Holdemania (unc.)	0.960784	ptau/Aß42
ASV689	-1.61214	2.34037	-0.688842	0.493492	`ptau/Aß42`	Bacteria	Firmicutes	Lachnospiraceae	Lachnospiraceae (unc.)	Lachnospiraceae (unc.)	0.915891	ptau/Aß42
ASV69	0.228115	3.18139	0.0717029	0.943069	`ptau/Aß42`	Bacteria	Bacteroidetes	Porphyromonadaceae	Parabacteroides	Parabacteroides (unc.)	0.983005	ptau/Aß42
ASV690	1.93441	1.59976	1.20918	0.231184	`ptau/Aß42`	Bacteria	Proteobacteria	Sutterellaceae	Parasutterella	Parasutterella (unc.)	0.80435	ptau/Aß42
ASV6914	0.985997	0.898545	1.09733	0.276743	`ptau/Aß42`	Bacteria	Firmicutes	Lachnospiraceae	Clostridium_XlVb	Clostridium_XlVb (unc.)	0.827163	ptau/Aß42
ASV692	-2.60357	2.00463	-1.29877	0.198831	`ptau/Aß42`	Bacteria	Firmicutes	Ruminococcaceae	Clostridium_IV	Clostridium_IV (unc.)	0.801788	ptau/Aß42
ASV6929	-0.359458	0.690303	-0.520725	0.604413	`ptau/Aß42`	Bacteria	Actinobacteria	Coriobacteriaceae	Paraeggerthella	Paraeggerthella (unc.)	0.935592	ptau/Aß42
ASV695	0.386041	2.27563	0.169642	0.865844	`ptau/Aß42`	Bacteria	Firmicutes	Lachnospiraceae	Lachnospiraceae (unc.)	Lachnospiraceae (unc.)	0.968053	ptau/Aß42
ASV6959	-0.832613	0.705147	-1.18076	0.242206	`ptau/Aß42`	Bacteria	Firmicutes	Ruminococcaceae	Oscillibacter	Oscillibacter (unc.)	0.811139	ptau/Aß42
ASV697	-0.0694135	1.11256	-0.0623907	0.950452	`ptau/Aß42`	Bacteria	Proteobacteria	Enterobacteriaceae	Escherichia/Shigella	coli	0.985417	ptau/Aß42
ASV6977	-1.64487	0.911834	-1.80392	0.0761029	`ptau/Aß42`	Bacteria	Firmicutes	Ruminococcaceae	Ruminococcaceae (unc.)	Ruminococcaceae (unc.)	0.782	ptau/Aß42
ASV698	-2.26449	2.22475	-1.01786	0.312699	`ptau/Aß42`	Bacteria	Bacteroidetes	Bacteroidaceae	Bacteroides	Bacteroides (unc.)	0.846866	ptau/Aß42
ASV7	-0.0281155	0.760623	-0.0369637	0.970633	`ptau/Aß42`	Bacteria	Actinobacteria	Micrococcaceae	Rothia	mucilaginosa	0.992277	ptau/Aß42
ASV701	1.93641	2.31182	0.837616	0.405464	`ptau/Aß42`	Bacteria	Firmicutes	Lachnospiraceae	Blautia	Blautia (unc.)	0.887048	ptau/Aß42
ASV705	-1.27829	1.61048	-0.793732	0.430379	`ptau/Aß42`	Bacteria	Firmicutes	Ruminococcaceae	Anaerotruncus	Anaerotruncus	0.889252	ptau/Aß42
ASV706	4.66249	1.91745	2.43161	0.0179347	`ptau/Aß42`	Bacteria	Firmicutes	Clostridiales (unc.)	Clostridiales (unc.)	Clostridiales (unc.)	0.612199	ptau/Aß42
ASV711	-1.91305	1.37243	-1.39392	0.168319	`ptau/Aß42`	Bacteria	Bacteroidetes	Rikenellaceae	Alistipes	Alistipes (unc.)	0.7867	ptau/Aß42
ASV712	0.672075	2.01899	0.332876	0.740351	`ptau/Aß42`	Bacteria	Proteobacteria	Comamonadaceae	Comamonas	testosteroni	0.957893	ptau/Aß42
ASV713	0.12356	1.92578	0.064161	0.949048	`ptau/Aß42`	Bacteria	Bacteroidetes	Porphyromonadaceae	Parabacteroides	Parabacteroides (unc.)	0.984434	ptau/Aß42
ASV714	2.5931	2.41682	1.07294	0.287456	`ptau/Aß42`	Bacteria	Firmicutes	Lachnospiraceae	Lachnospiraceae (unc.)	Lachnospiraceae (unc.)	0.834675	ptau/Aß42
ASV7142	-0.736984	0.634965	-1.16067	0.250227	`ptau/Aß42`	Bacteria	Firmicutes	Ruminococcaceae	Oscillibacter	Oscillibacter (unc.)	0.818884	ptau/Aß42
ASV7145	-0.677395	0.507534	-1.33468	0.186862	`ptau/Aß42`	Bacteria	Firmicutes	Erysipelotrichaceae	Holdemania	Holdemania (unc.)	0.801788	ptau/Aß42
ASV715	3.32142	1.02014	3.25586	0.00183423	`ptau/Aß42`	Bacteria	Bacteroidetes	Prevotellaceae	Prevotella	Prevotella (unc.)	0.298522	ptau/Aß42
ASV716	4.12075	2.69899	1.52678	0.131902	`ptau/Aß42`	Bacteria	Firmicutes	Lachnospiraceae	Roseburia	inulinivorans	0.782	ptau/Aß42
ASV719	-2.09196	2.33076	-0.897543	0.372902	`ptau/Aß42`	Bacteria	Firmicutes	Erysipelotrichaceae	Turicibacter	sanguinis	0.871753	ptau/Aß42
ASV72	2.1757	3.21213	0.677337	0.500712	`ptau/Aß42`	Bacteria	Bacteroidetes	Bacteroidaceae	Bacteroides	thetaiotaomicron	0.919243	ptau/Aß42
ASV720	-0.649502	1.25869	-0.516015	0.60768	`ptau/Aß42`	Bacteria	Proteobacteria	Enterobacteriaceae	Hafnia	alvei	0.935592	ptau/Aß42
ASV721	-1.20995	1.27394	-0.949773	0.345915	`ptau/Aß42`	Bacteria	Firmicutes	Clostridiales (unc.)	Clostridiales (unc.)	Clostridiales (unc.)	0.858852	ptau/Aß42
ASV722	-2.85175	1.89831	-1.50225	0.138108	`ptau/Aß42`	Bacteria	Firmicutes	Clostridiaceae_1	Clostridium_sensu_stricto	Clostridium_sensu_stricto (unc.)	0.782	ptau/Aß42
ASV7231	-0.543472	0.807229	-0.673256	0.503286	`ptau/Aß42`	Bacteria	Firmicutes	Ruminococcaceae	Butyricicoccus	Butyricicoccus (unc.)	0.921225	ptau/Aß42
ASV726	-1.90863	1.859	-1.0267	0.30855	`ptau/Aß42`	Bacteria	Firmicutes	Clostridiales (unc.)	Clostridiales (unc.)	Clostridiales (unc.)	0.846866	ptau/Aß42
ASV7276	-1.20454	1.08901	-1.10608	0.272966	`ptau/Aß42`	Bacteria	Firmicutes	Ruminococcaceae	Ruminococcaceae (unc.)	Ruminococcaceae (unc.)	0.824418	ptau/Aß42
ASV728	-0.657844	1.5967	-0.412003	0.681759	`ptau/Aß42`	Bacteria	Bacteroidetes	Prevotellaceae	Prevotella	Prevotella (unc.)	0.950374	ptau/Aß42
ASV729	0.220504	2.64108	0.0834901	0.933731	`ptau/Aß42`	Bacteria	Firmicutes	Lachnospiraceae	Clostridium_XlVa	Clostridium_XlVa (unc.)	0.983005	ptau/Aß42
ASV73	-1.6979	2.04715	-0.829397	0.410062	`ptau/Aß42`	Bacteria	Firmicutes	Veillonellaceae	Veillonella	Veillonella (unc.)	0.887048	ptau/Aß42
ASV730	-3.38346	2.19721	-1.53989	0.128675	`ptau/Aß42`	Bacteria	Firmicutes	Lachnospiraceae	Blautia	Blautia (unc.)	0.782	ptau/Aß42
ASV735	-0.601101	1.32838	-0.452505	0.652484	`ptau/Aß42`	Bacteria	Firmicutes	Clostridiales (unc.)	Clostridiales (unc.)	Clostridiales (unc.)	0.948457	ptau/Aß42
ASV74	0.0186999	3.47067	0.00538797	0.995718	`ptau/Aß42`	Bacteria	Bacteroidetes	Bacteroidaceae	Bacteroides	Bacteroides (unc.)	0.998172	ptau/Aß42
ASV741	2.37368	2.49342	0.951977	0.344805	`ptau/Aß42`	Bacteria	Firmicutes	Lachnospiraceae	Lachnospiraceae (unc.)	Lachnospiraceae (unc.)	0.857902	ptau/Aß42
ASV742	-1.38215	1.92945	-0.716341	0.476471	`ptau/Aß42`	Bacteria	Firmicutes	Lachnospiraceae	Blautia	Blautia (unc.)	0.910494	ptau/Aß42
ASV743	2.8372	1.83022	1.5502	0.126184	`ptau/Aß42`	Bacteria	Firmicutes	Ruminococcaceae	Oscillibacter	Oscillibacter (unc.)	0.782	ptau/Aß42
ASV744	-1.46718	1.64357	-0.892675	0.375483	`ptau/Aß42`	Bacteria	Bacteroidetes	Rikenellaceae	Alistipes	Alistipes (unc.)	0.871753	ptau/Aß42
ASV7442	-0.434163	0.687596	-0.631422	0.530086	`ptau/Aß42`	Bacteria	Firmicutes	Ruminococcaceae	Ruminococcaceae (unc.)	Ruminococcaceae (unc.)	0.926618	ptau/Aß42
ASV747	-2.83425	2.35143	-1.20533	0.232656	`ptau/Aß42`	Bacteria	Proteobacteria	Desulfovibrionaceae	Bilophila	Bilophila (unc.)	0.80435	ptau/Aß42
ASV7480	-0.345762	0.831229	-0.415965	0.678872	`ptau/Aß42`	Bacteria	Firmicutes	Ruminococcaceae	Ruminococcaceae (unc.)	Ruminococcaceae (unc.)	0.948789	ptau/Aß42
ASV749	-2.08096	1.87211	-1.11156	0.27062	`ptau/Aß42`	Bacteria	Bacteroidetes	Prevotellaceae	Prevotella	Prevotella (unc.)	0.824418	ptau/Aß42
ASV75	-0.434946	2.82429	-0.154002	0.878109	`ptau/Aß42`	Bacteria	Proteobacteria	Enterobacteriaceae	Escherichia/Shigella	Escherichia/Shigella (unc.)	0.971123	ptau/Aß42
ASV750	-1.2694	1.25065	-1.015	0.314051	`ptau/Aß42`	Bacteria	Firmicutes	Ruminococcaceae	Oscillibacter	Oscillibacter (unc.)	0.846866	ptau/Aß42
ASV756	4.75652	1.57506	3.0199	0.00366898	`ptau/Aß42`	Bacteria	Firmicutes	Ruminococcaceae	Ruminococcaceae (unc.)	Ruminococcaceae (unc.)	0.420999	ptau/Aß42
ASV760	-0.9411	2.00929	-0.468374	0.641159	`ptau/Aß42`	Bacteria	Bacteroidetes	Prevotellaceae	Prevotella	Prevotella (unc.)	0.946869	ptau/Aß42
ASV763	0.0945431	1.99718	0.0473383	0.962396	`ptau/Aß42`	Bacteria	Firmicutes	Lachnospiraceae	Roseburia	Roseburia (unc.)	0.989373	ptau/Aß42
ASV764	-2.36767	2.13581	-1.10856	0.271903	`ptau/Aß42`	Bacteria	Bacteroidetes	Porphyromonadaceae	Butyricimonas	faecihominis	0.824418	ptau/Aß42
ASV766	2.40478	2.37421	1.01288	0.315055	`ptau/Aß42`	Bacteria	Firmicutes	Lachnospiraceae	Ruminococcus2	Ruminococcus2 (unc.)	0.846866	ptau/Aß42
ASV769	1.67141	2.06413	0.809738	0.421188	`ptau/Aß42`	Bacteria	Firmicutes	Ruminococcaceae	Ruminococcaceae (unc.)	Ruminococcaceae (unc.)	0.887247	ptau/Aß42
ASV77	-1.36721	2.55796	-0.534491	0.594914	`ptau/Aß42`	Bacteria	Proteobacteria	Enterobacteriaceae	Escherichia/Shigella	coli	0.935592	ptau/Aß42
ASV783	2.98993	1.88177	1.58889	0.117172	`ptau/Aß42`	Bacteria	Firmicutes	Firmicutes (unc.)	Firmicutes (unc.)	Firmicutes (unc.)	0.782	ptau/Aß42
ASV7850	-0.454259	0.596012	-0.762163	0.448852	`ptau/Aß42`	Bacteria	Firmicutes	Ruminococcaceae	Oscillibacter	Oscillibacter (unc.)	0.896878	ptau/Aß42
ASV787	-1.64805	2.10556	-0.782713	0.436775	`ptau/Aß42`	Bacteria	Firmicutes	Ruminococcaceae	Faecalibacterium	Faecalibacterium (unc.)	0.889252	ptau/Aß42
ASV788	0.306161	2.46136	0.124387	0.901412	`ptau/Aß42`	Bacteria	Firmicutes	Lachnospiraceae	Clostridium_XlVa	Clostridium_XlVa (unc.)	0.974458	ptau/Aß42
ASV79	2.38108	3.24421	0.733946	0.465748	`ptau/Aß42`	Bacteria	Firmicutes	Ruminococcaceae	Ruminococcaceae (unc.)	Ruminococcaceae (unc.)	0.904002	ptau/Aß42
ASV7902	-1.07544	0.906105	-1.18688	0.239803	`ptau/Aß42`	Bacteria	Firmicutes	Ruminococcaceae	Sporobacter	Sporobacter (unc.)	0.80887	ptau/Aß42
ASV793	0.205268	2.47273	0.0830126	0.934109	`ptau/Aß42`	Bacteria	Firmicutes	Clostridiales (unc.)	Clostridiales (unc.)	Clostridiales (unc.)	0.983005	ptau/Aß42
ASV794	1.5287	2.09109	0.731056	0.467499	`ptau/Aß42`	Bacteria	Bacteroidetes	Porphyromonadaceae	Odoribacter	Odoribacter (unc.)	0.905748	ptau/Aß42
ASV795	0.505262	2.01259	0.251051	0.802605	`ptau/Aß42`	Bacteria	Bacteroidetes	Porphyromonadaceae	Butyricimonas	Butyricimonas (unc.)	0.960784	ptau/Aß42
ASV797	0.548373	1.9707	0.278262	0.781737	`ptau/Aß42`	Bacteria	Firmicutes	Erysipelotrichaceae	Coprobacillus	Coprobacillus (unc.)	0.960784	ptau/Aß42
ASV802	0.725973	2.28915	0.317137	0.752205	`ptau/Aß42`	Bacteria	Firmicutes	Lachnospiraceae	Clostridium_XlVb	Clostridium_XlVb (unc.)	0.957893	ptau/Aß42
ASV807	-2.35569	1.9409	-1.21371	0.229461	`ptau/Aß42`	Bacteria	Firmicutes	Ruminococcaceae	Oscillibacter	Oscillibacter (unc.)	0.80435	ptau/Aß42
ASV808	4.16102	2.37175	1.75441	0.0843013	`ptau/Aß42`	Bacteria	Firmicutes	Clostridiales (unc.)	Clostridiales (unc.)	Clostridiales (unc.)	0.782	ptau/Aß42
ASV8096	-0.0862974	0.845598	-0.102055	0.919042	`ptau/Aß42`	Bacteria	Firmicutes	Clostridiales_Incertae_Sedis_XIII	Anaerovorax	Anaerovorax (unc.)	0.980171	ptau/Aß42
ASV81	2.26005	2.82368	0.800393	0.426539	`ptau/Aß42`	Bacteria	Firmicutes	Streptococcaceae	Streptococcus	Streptococcus (unc.)	0.887436	ptau/Aß42
ASV810	0.378358	1.83339	0.20637	0.837178	`ptau/Aß42`	Bacteria	Firmicutes	Ruminococcaceae	Ruminococcaceae (unc.)	Ruminococcaceae (unc.)	0.962562	ptau/Aß42
ASV8135	-0.510519	0.744848	-0.6854	0.495646	`ptau/Aß42`	Bacteria	Firmicutes	Ruminococcaceae	Ruminococcaceae (unc.)	Ruminococcaceae (unc.)	0.917722	ptau/Aß42
ASV8155	-0.322903	0.791279	-0.408077	0.684623	`ptau/Aß42`	Bacteria	Firmicutes	Ruminococcaceae	Ruminococcaceae (unc.)	Ruminococcaceae (unc.)	0.951891	ptau/Aß42
ASV8189	-1.27078	0.696353	-1.82491	0.0728324	`ptau/Aß42`	Bacteria	Firmicutes	Clostridiales (unc.)	Clostridiales (unc.)	Clostridiales (unc.)	0.782	ptau/Aß42
ASV82	0.382103	2.89275	0.13209	0.895341	`ptau/Aß42`	Bacteria	Bacteroidetes	Bacteroidaceae	Bacteroides	Bacteroides (unc.)	0.972855	ptau/Aß42
ASV826	-2.11903	1.98429	-1.06791	0.289704	`ptau/Aß42`	Bacteria	Bacteroidetes	Bacteroidaceae	Bacteroides	Bacteroides (unc.)	0.838047	ptau/Aß42
ASV828	-2.42297	1.3586	-1.78343	0.0794115	`ptau/Aß42`	Bacteria	Firmicutes	Clostridiales (unc.)	Clostridiales (unc.)	Clostridiales (unc.)	0.782	ptau/Aß42
ASV8297	0.793454	0.880523	0.901116	0.371014	`ptau/Aß42`	Bacteria	Firmicutes	Ruminococcaceae	Sporobacter	Sporobacter (unc.)	0.871753	ptau/Aß42
ASV83	-1.19971	3.21323	-0.373366	0.710149	`ptau/Aß42`	Bacteria	Proteobacteria	Sutterellaceae	Parasutterella	Parasutterella (unc.)	0.953404	ptau/Aß42
ASV834	-2.37021	1.44102	-1.64481	0.10507	`ptau/Aß42`	Bacteria	Proteobacteria	Proteobacteria (unc.)	Proteobacteria (unc.)	Proteobacteria (unc.)	0.782	ptau/Aß42
ASV835	1.24433	1.89439	0.656851	0.513708	`ptau/Aß42`	Bacteria	Firmicutes	Ruminococcaceae	Oscillibacter	Oscillibacter (unc.)	0.92251	ptau/Aß42
ASV8359	-1.0891	0.819026	-1.32975	0.188471	`ptau/Aß42`	Bacteria	Firmicutes	Ruminococcaceae	Ruminococcaceae (unc.)	Ruminococcaceae (unc.)	0.801788	ptau/Aß42
ASV8365	-0.981307	0.722569	-1.35808	0.17936	`ptau/Aß42`	Bacteria	Firmicutes	Ruminococcaceae	Ruminococcaceae (unc.)	Ruminococcaceae (unc.)	0.795727	ptau/Aß42
ASV8368	-0.608818	0.784825	-0.775738	0.440853	`ptau/Aß42`	Bacteria	Firmicutes	Ruminococcaceae	Clostridium_IV	Clostridium_IV (unc.)	0.890184	ptau/Aß42
ASV8369	0.288365	1.03509	0.27859	0.781487	`ptau/Aß42`	Bacteria	Firmicutes	Lachnospiraceae	Ruminococcus2	Ruminococcus2 (unc.)	0.960784	ptau/Aß42
ASV837	2.37157	1.88395	1.25883	0.212812	`ptau/Aß42`	Bacteria	Proteobacteria	Enterobacteriaceae	Escherichia/Shigella	coli	0.8031	ptau/Aß42
ASV839	1.23353	2.22877	0.553456	0.581942	`ptau/Aß42`	Bacteria	Firmicutes	Lachnospiraceae	Lachnospiraceae (unc.)	Lachnospiraceae (unc.)	0.932654	ptau/Aß42
ASV84	-2.06494	3.38728	-0.609617	0.544343	`ptau/Aß42`	Bacteria	Firmicutes	Firmicutes (unc.)	Firmicutes (unc.)	Firmicutes (unc.)	0.929788	ptau/Aß42
ASV841	-0.530372	1.82547	-0.29054	0.772373	`ptau/Aß42`	Bacteria	Firmicutes	Ruminococcaceae	Ruminococcus	Ruminococcus (unc.)	0.960784	ptau/Aß42
ASV844	1.08283	2.03056	0.533267	0.595755	`ptau/Aß42`	Bacteria	Firmicutes	Firmicutes (unc.)	Firmicutes (unc.)	Firmicutes (unc.)	0.935592	ptau/Aß42
ASV846	-0.740909	1.60868	-0.46057	0.646719	`ptau/Aß42`	Bacteria	Proteobacteria	Enterobacteriaceae	Escherichia/Shigella	Escherichia/Shigella (unc.)	0.948457	ptau/Aß42
ASV847	-1.01991	1.9564	-0.521317	0.604003	`ptau/Aß42`	Bacteria	Firmicutes	Ruminococcaceae	Faecalibacterium	Faecalibacterium (unc.)	0.935592	ptau/Aß42
ASV848	-1.50345	1.75006	-0.859086	0.393603	`ptau/Aß42`	Bacteria	Bacteroidetes	Bacteroidaceae	Bacteroides	salyersiae	0.885387	ptau/Aß42
ASV849	-2.63073	1.67439	-1.57116	0.121236	`ptau/Aß42`	Bacteria	Firmicutes	Ruminococcaceae	Faecalibacterium	Faecalibacterium (unc.)	0.782	ptau/Aß42
ASV85	3.40104	3.00325	1.13245	0.261805	`ptau/Aß42`	Bacteria	Bacteroidetes	Porphyromonadaceae	Parabacteroides	Parabacteroides (unc.)	0.822297	ptau/Aß42
ASV850	4.90709	1.96003	2.50358	0.0149413	`ptau/Aß42`	Bacteria	Firmicutes	Clostridiales (unc.)	Clostridiales (unc.)	Clostridiales (unc.)	0.547499	ptau/Aß42
ASV853	-0.868332	2.25492	-0.385084	0.701493	`ptau/Aß42`	Bacteria	Firmicutes	Lachnospiraceae	Dorea	longicatena	0.953404	ptau/Aß42
ASV8553	-1.39216	1.19397	-1.16599	0.248083	`ptau/Aß42`	Bacteria	Proteobacteria	Sinobacteraceae	Sinobacteraceae (unc.)	Sinobacteraceae (unc.)	0.818884	ptau/Aß42
ASV857	1.54465	1.92484	0.802483	0.425339	`ptau/Aß42`	Bacteria	Firmicutes	Ruminococcaceae	Pseudoflavonifractor	Pseudoflavonifractor (unc.)	0.887436	ptau/Aß42
ASV8570	-0.44243	0.693019	-0.638409	0.525558	`ptau/Aß42`	Bacteria	Firmicutes	Ruminococcaceae	Anaerotruncus	Anaerotruncus	0.926618	ptau/Aß42
ASV858	-1.3519	1.64685	-0.820897	0.41485	`ptau/Aß42`	Bacteria	Proteobacteria	Sutterellaceae	Parasutterella	Parasutterella (unc.)	0.887247	ptau/Aß42
ASV86	1.46707	3.13479	0.467998	0.641427	`ptau/Aß42`	Bacteria	Proteobacteria	Sutterellaceae	Sutterella	Sutterella (unc.)	0.946869	ptau/Aß42
ASV8610	-1.06064	0.733215	-1.44656	0.153057	`ptau/Aß42`	Bacteria	Firmicutes	Ruminococcaceae	Oscillibacter	Oscillibacter (unc.)	0.782	ptau/Aß42
ASV862	-0.385569	2.1849	-0.17647	0.8605	`ptau/Aß42`	Bacteria	Firmicutes	Clostridiales (unc.)	Clostridiales (unc.)	Clostridiales (unc.)	0.967171	ptau/Aß42
ASV866	-0.959267	1.32681	-0.722989	0.472405	`ptau/Aß42`	Bacteria	Firmicutes	Erysipelotrichaceae	Holdemanella	Holdemanella (unc.)	0.908772	ptau/Aß42
ASV87	3.50212	2.89474	1.20982	0.23094	`ptau/Aß42`	Bacteria	Firmicutes	Lachnospiraceae	Lachnospiraceae (unc.)	Lachnospiraceae (unc.)	0.80435	ptau/Aß42
ASV870	-2.39435	1.46963	-1.62923	0.108336	`ptau/Aß42`	Bacteria	Bacteroidetes	Porphyromonadaceae	Parabacteroides	Parabacteroides (unc.)	0.782	ptau/Aß42
ASV871	-2.6911	1.65571	-1.62534	0.109163	`ptau/Aß42`	Bacteria	Bacteroidetes	Porphyromonadaceae	Butyricimonas	Butyricimonas (unc.)	0.782	ptau/Aß42
ASV879	0.28285	1.88771	0.149838	0.881379	`ptau/Aß42`	Bacteria	Bacteroidetes	Porphyromonadaceae	Butyricimonas	Butyricimonas (unc.)	0.971388	ptau/Aß42
ASV88	0.176813	1.90704	0.0927156	0.926428	`ptau/Aß42`	Bacteria	Proteobacteria	Proteobacteria (unc.)	Proteobacteria (unc.)	Proteobacteria (unc.)	0.981906	ptau/Aß42
ASV880	0.226619	1.98208	0.114334	0.909343	`ptau/Aß42`	Bacteria	Firmicutes	Lachnospiraceae	Lachnospiraceae (unc.)	Lachnospiraceae (unc.)	0.978159	ptau/Aß42
ASV883	-2.84254	2.22186	-1.27935	0.205541	`ptau/Aß42`	Bacteria	Firmicutes	Lachnospiraceae	Lachnospiraceae (unc.)	Lachnospiraceae (unc.)	0.8031	ptau/Aß42
ASV8830	-0.0845646	0.865166	-0.0977438	0.922451	`ptau/Aß42`	Bacteria	Firmicutes	Lachnospiraceae	Ruminococcus2	Ruminococcus2 (unc.)	0.980421	ptau/Aß42
ASV888	-1.16567	1.90046	-0.61336	0.541882	`ptau/Aß42`	Bacteria	Firmicutes	Clostridiales (unc.)	Clostridiales (unc.)	Clostridiales (unc.)	0.928818	ptau/Aß42
ASV889	-0.154111	0.362498	-0.425136	0.67221	`ptau/Aß42`	Bacteria	Proteobacteria	Desulfovibrionaceae	Bilophila	Bilophila (unc.)	0.948789	ptau/Aß42
ASV891	-0.304141	1.94587	-0.156301	0.876304	`ptau/Aß42`	Bacteria	Firmicutes	Erysipelotrichaceae	Catenibacterium	Catenibacterium (unc.)	0.971123	ptau/Aß42
ASV8912	1.15037	0.63252	1.81871	0.0737854	`ptau/Aß42`	Bacteria	Firmicutes	Lachnospiraceae	Lachnospiraceae (unc.)	Lachnospiraceae (unc.)	0.782	ptau/Aß42
ASV898	-1.1304	1.96554	-0.575111	0.567298	`ptau/Aß42`	Bacteria	Firmicutes	Ruminococcaceae	Faecalibacterium	Faecalibacterium (unc.)	0.932483	ptau/Aß42
ASV9	-2.54704	2.9687	-0.857964	0.394217	`ptau/Aß42`	Bacteria	Proteobacteria	Pasteurellaceae	Haemophilus	parainfluenzae	0.885387	ptau/Aß42
ASV90	3.14382	3.24445	0.968986	0.336317	`ptau/Aß42`	Bacteria	Firmicutes	Lachnospiraceae	Lachnospiraceae (unc.)	Lachnospiraceae (unc.)	0.85705	ptau/Aß42
ASV906	0.367942	1.81314	0.202931	0.839854	`ptau/Aß42`	Bacteria	Firmicutes	Lachnospiraceae	Coprococcus	Coprococcus (unc.)	0.963178	ptau/Aß42
ASV908	-2.37566	1.95369	-1.21598	0.228601	`ptau/Aß42`	Bacteria	Firmicutes	Ruminococcaceae	Pseudoflavonifractor	Pseudoflavonifractor (unc.)	0.80435	ptau/Aß42
ASV911	-0.887682	1.92093	-0.462111	0.645619	`ptau/Aß42`	Bacteria	Bacteroidetes	Porphyromonadaceae	Butyricimonas	Butyricimonas (unc.)	0.948457	ptau/Aß42
ASV913	3.20464	2.01319	1.59182	0.116512	`ptau/Aß42`	Bacteria	Firmicutes	Lachnospiraceae	Lachnospiraceae (unc.)	Lachnospiraceae (unc.)	0.782	ptau/Aß42
ASV917	-0.622957	1.73037	-0.360013	0.720061	`ptau/Aß42`	Bacteria	Bacteroidetes	Bacteroidaceae	Bacteroides	thetaiotaomicron	0.95768	ptau/Aß42
ASV918	-0.972106	1.52399	-0.637868	0.525909	`ptau/Aß42`	Bacteria	Firmicutes	Lachnospiraceae	Roseburia	Roseburia (unc.)	0.926618	ptau/Aß42
ASV919	-0.226526	1.34284	-0.168692	0.866588	`ptau/Aß42`	Bacteria	Bacteroidetes	Bacteroidaceae	Bacteroides	Bacteroides (unc.)	0.968053	ptau/Aß42
ASV92	0.876286	3.21665	0.272422	0.786203	`ptau/Aß42`	Bacteria	Bacteroidetes	Porphyromonadaceae	Odoribacter	Odoribacter (unc.)	0.960784	ptau/Aß42
ASV920	-0.507347	1.33637	-0.379647	0.705505	`ptau/Aß42`	Bacteria	Bacteroidetes	Porphyromonadaceae	Coprobacter	Coprobacter (unc.)	0.953404	ptau/Aß42
ASV921	1.20423	2.15943	0.55766	0.579085	`ptau/Aß42`	Bacteria	Firmicutes	Lachnospiraceae	Lachnospiraceae (unc.)	Lachnospiraceae (unc.)	0.932483	ptau/Aß42
ASV923	-1.08507	1.10632	-0.980787	0.330509	`ptau/Aß42`	Bacteria	Bacteroidetes	Porphyromonadaceae	Parabacteroides	Parabacteroides (unc.)	0.854706	ptau/Aß42
ASV925	-3.36152	2.00162	-1.6794	0.0981073	`ptau/Aß42`	Bacteria	Firmicutes	Clostridiales (unc.)	Clostridiales (unc.)	Clostridiales (unc.)	0.782	ptau/Aß42
ASV926	0.196229	1.03059	0.190405	0.849614	`ptau/Aß42`	Bacteria	Bacteroidetes	Porphyromonadaceae	Coprobacter	Coprobacter (unc.)	0.963178	ptau/Aß42
ASV931	0.0510311	1.63665	0.0311803	0.975226	`ptau/Aß42`	Bacteria	Actinobacteria	Coriobacteriaceae	Collinsella	aerofaciens	0.993928	ptau/Aß42
ASV932	-3.18078	2.17025	-1.46563	0.147803	`ptau/Aß42`	Bacteria	Firmicutes	Lachnospiraceae	Roseburia	Roseburia (unc.)	0.782	ptau/Aß42
ASV933	-0.452152	1.8209	-0.248312	0.804714	`ptau/Aß42`	Bacteria	Firmicutes	Firmicutes (unc.)	Firmicutes (unc.)	Firmicutes (unc.)	0.960784	ptau/Aß42
ASV943	-1.72407	1.4562	-1.18395	0.240952	`ptau/Aß42`	Bacteria	Firmicutes	Ruminococcaceae	Ruminococcaceae (unc.)	Ruminococcaceae (unc.)	0.810226	ptau/Aß42
ASV945	0.789268	1.99706	0.395215	0.694041	`ptau/Aß42`	Bacteria	Firmicutes	Lachnospiraceae	Blautia	Blautia (unc.)	0.952501	ptau/Aß42
ASV9450	1.35836	0.615062	2.20849	0.0309165	`ptau/Aß42`	Bacteria	Firmicutes	Ruminococcaceae	Papillibacter	Papillibacter (unc.)	0.772833	ptau/Aß42
ASV947	-0.307821	1.8109	-0.169983	0.865577	`ptau/Aß42`	Bacteria	Firmicutes	Ruminococcaceae	Ruminococcus	Ruminococcus (unc.)	0.968053	ptau/Aß42
ASV95	-3.31712	2.64031	-1.25634	0.213706	`ptau/Aß42`	Bacteria	Proteobacteria	Enterobacteriaceae	Escherichia/Shigella	coli	0.8031	ptau/Aß42
ASV950	1.94305	1.26041	1.5416	0.12826	`ptau/Aß42`	Bacteria	Firmicutes	Clostridiaceae_1	Clostridium_sensu_stricto	Clostridium_sensu_stricto (unc.)	0.782	ptau/Aß42
ASV9535	-1.42959	0.774736	-1.84526	0.0697763	`ptau/Aß42`	Bacteria	Firmicutes	Clostridiales_Incertae_Sedis_XIII	Mogibacterium	Mogibacterium (unc.)	0.782	ptau/Aß42
ASV959	-3.09591	2.06176	-1.50159	0.13828	`ptau/Aß42`	Bacteria	Firmicutes	Lachnospiraceae	Lachnospiraceae (unc.)	Lachnospiraceae (unc.)	0.782	ptau/Aß42
ASV960	-1.55866	1.47442	-1.05713	0.294552	`ptau/Aß42`	Bacteria	Firmicutes	Firmicutes (unc.)	Firmicutes (unc.)	Firmicutes (unc.)	0.838733	ptau/Aß42
ASV961	-0.295383	1.4059	-0.210103	0.834276	`ptau/Aß42`	Bacteria	Bacteroidetes	Bacteroidaceae	Bacteroides	finegoldii	0.962494	ptau/Aß42
ASV967	-1.30517	1.58628	-0.822784	0.413784	`ptau/Aß42`	Bacteria	Bacteroidetes	Bacteroidaceae	Bacteroides	Bacteroides (unc.)	0.887247	ptau/Aß42
ASV969	-0.252163	1.66228	-0.151697	0.879919	`ptau/Aß42`	Bacteria	Firmicutes	Ruminococcaceae	Ruminococcaceae (unc.)	Ruminococcaceae (unc.)	0.971388	ptau/Aß42
ASV97	1.55708	2.7997	0.556158	0.580105	`ptau/Aß42`	Bacteria	Bacteroidetes	Bacteroidaceae	Bacteroides	Bacteroides (unc.)	0.932493	ptau/Aß42
ASV9775	0.722285	0.752797	0.959469	0.341049	`ptau/Aß42`	Bacteria	Firmicutes	Ruminococcaceae	Ruminococcaceae (unc.)	Ruminococcaceae (unc.)	0.857315	ptau/Aß42
ASV979	-0.467616	0.742361	-0.629904	0.531072	`ptau/Aß42`	Bacteria	Firmicutes	Streptococcaceae	Lactococcus	lactis	0.926618	ptau/Aß42
ASV98	0.216574	2.38035	0.0909842	0.927798	`ptau/Aß42`	Bacteria	Proteobacteria	Enterobacteriaceae	Enterobacteriaceae (unc.)	Enterobacteriaceae (unc.)	0.982109	ptau/Aß42
ASV981	2.8698	1.68495	1.70319	0.0935409	`ptau/Aß42`	Bacteria	Firmicutes	Clostridiales (unc.)	Clostridiales (unc.)	Clostridiales (unc.)	0.782	ptau/Aß42
ASV983	4.56457	2.35326	1.93968	0.0569712	`ptau/Aß42`	Bacteria	Firmicutes	Lachnospiraceae	Lachnospiraceae (unc.)	Lachnospiraceae (unc.)	0.782	ptau/Aß42
ASV99	3.39848	2.77196	1.22602	0.224828	`ptau/Aß42`	Bacteria	Bacteroidetes	Bacteroidaceae	Bacteroides	Bacteroides (unc.)	0.8031	ptau/Aß42
ASV1	0.0166288	0.00914117	1.81912	0.0737234	ptau	Bacteria	Bacteroidetes	Bacteroidaceae	Bacteroides	uniformis	0.743118	ptau
ASV100	-0.0015035	0.00346994	-0.433294	0.666305	ptau	Bacteria	Firmicutes	Veillonellaceae	Veillonella	Veillonella (unc.)	0.935833	ptau
ASV1000	-0.00727896	0.00625183	-1.16429	0.248767	ptau	Bacteria	Firmicutes	Ruminococcaceae	Faecalibacterium	Faecalibacterium (unc.)	0.812871	ptau
ASV1001	0.00691598	0.0060987	1.13401	0.261157	ptau	Bacteria	Firmicutes	Ruminococcaceae	Faecalibacterium	Faecalibacterium (unc.)	0.812871	ptau
ASV1003	0.0122758	0.00589058	2.08396	0.041291	ptau	Bacteria	Firmicutes	Ruminococcaceae	Subdoligranulum	Subdoligranulum (unc.)	0.737588	ptau
ASV1006	-0.00767606	0.00490695	-1.56432	0.122832	ptau	Bacteria	Firmicutes	Erysipelotrichaceae	Erysipelotrichaceae (unc.)	Erysipelotrichaceae (unc.)	0.743118	ptau
ASV1011	0.000148014	0.00330431	0.0447943	0.964415	ptau	Bacteria	Firmicutes	Ruminococcaceae	Ruminococcaceae (unc.)	Ruminococcaceae (unc.)	0.993984	ptau
ASV1014	0.00839286	0.00367051	2.28656	0.0256489	ptau	Bacteria	Firmicutes	Ruminococcaceae	Oscillibacter	Oscillibacter (unc.)	0.71234	ptau
ASV1017	-5.34207e-05	0.00511454	-0.0104449	0.9917	ptau	Bacteria	Bacteroidetes	Porphyromonadaceae	Butyricimonas	Butyricimonas (unc.)	0.998139	ptau
ASV102	-0.00123637	0.00973768	-0.126968	0.899377	ptau	Bacteria	Bacteroidetes	Porphyromonadaceae	Parabacteroides	Parabacteroides (unc.)	0.976174	ptau
ASV1020	0.00189521	0.00561297	0.337649	0.736768	ptau	Bacteria	Firmicutes	Lachnospiraceae	Lachnospiraceae (unc.)	Lachnospiraceae (unc.)	0.941576	ptau
ASV1021	0.0101339	0.00553251	1.8317	0.0718007	ptau	Bacteria	Firmicutes	Firmicutes (unc.)	Firmicutes (unc.)	Firmicutes (unc.)	0.743118	ptau
ASV1028	0.00390995	0.00593089	0.659252	0.512175	ptau	Bacteria	Firmicutes	Lachnospiraceae	Ruminococcus2	Ruminococcus2 (unc.)	0.898238	ptau
ASV10290	-0.00202799	0.00282474	-0.717939	0.475491	ptau	Bacteria	Firmicutes	Ruminococcaceae	Ruminococcaceae (unc.)	Ruminococcaceae (unc.)	0.887533	ptau
ASV103	0.00277315	0.00561755	0.493658	0.623292	ptau	Bacteria	Bacteroidetes	Porphyromonadaceae	Barnesiella	Barnesiella (unc.)	0.933147	ptau
ASV1047	0.00274175	0.00594888	0.460885	0.646494	ptau	Bacteria	Firmicutes	Clostridiales (unc.)	Clostridiales (unc.)	Clostridiales (unc.)	0.934015	ptau
ASV1048	0.012434	0.00489176	2.54182	0.0135416	ptau	Bacteria	Firmicutes	Ruminococcaceae	Ruminococcaceae (unc.)	Ruminococcaceae (unc.)	0.612193	ptau
ASV1050	0.00159692	0.00441337	0.361837	0.718704	ptau	Bacteria	Firmicutes	Ruminococcaceae	Faecalibacterium	Faecalibacterium (unc.)	0.941072	ptau
ASV1055	0.000911224	0.00350799	0.259757	0.795912	ptau	Bacteria	Firmicutes	Lachnospiraceae	Clostridium_XlVa	clostridioforme	0.953513	ptau
ASV1057	0.00272976	0.00586218	0.465657	0.643093	ptau	Bacteria	Bacteroidetes	Porphyromonadaceae	Odoribacter	Odoribacter (unc.)	0.934015	ptau
ASV1058	-0.00450529	0.00523167	-0.861158	0.392469	ptau	Bacteria	Bacteroidetes	Porphyromonadaceae	Parabacteroides	Parabacteroides (unc.)	0.857695	ptau
ASV106	0.00833873	0.00706719	1.17992	0.242539	ptau	Bacteria	Bacteroidetes	Porphyromonadaceae	Porphyromonadaceae (unc.)	Porphyromonadaceae (unc.)	0.812871	ptau
ASV1062	0.000747331	0.00411389	0.18166	0.856442	ptau	Bacteria	Firmicutes	Lachnospiraceae	Blautia	Blautia (unc.)	0.965164	ptau
ASV1066	-0.00151583	0.0051627	-0.293611	0.770035	ptau	Bacteria	Firmicutes	Ruminococcaceae	Faecalibacterium	Faecalibacterium (unc.)	0.946908	ptau
ASV107	0.00555742	0.00623947	0.890687	0.376541	ptau	Bacteria	Proteobacteria	Enterobacteriaceae	Escherichia/Shigella	Escherichia/Shigella (unc.)	0.856836	ptau
ASV1076	-0.00496089	0.00592369	-0.837466	0.405547	ptau	Bacteria	Firmicutes	Lachnospiraceae	Blautia	Blautia (unc.)	0.861073	ptau
ASV108	-0.00315053	0.0090805	-0.346956	0.729799	ptau	Bacteria	Bacteroidetes	Rikenellaceae	Alistipes	Alistipes (unc.)	0.941072	ptau
ASV1084	-0.00412146	0.00515134	-0.800076	0.426722	ptau	Bacteria	Bacteroidetes	Rikenellaceae	Alistipes	Alistipes (unc.)	0.865735	ptau
ASV1087	-0.00953741	0.00486535	-1.96027	0.0544613	ptau	Bacteria	Firmicutes	Lachnospiraceae	Lachnospiraceae (unc.)	Lachnospiraceae (unc.)	0.737588	ptau
ASV109	0.0108238	0.0093176	1.16165	0.24983	ptau	Bacteria	Bacteroidetes	Bacteroidaceae	Bacteroides	thetaiotaomicron	0.812871	ptau
ASV1091	0.00915442	0.00316635	2.89115	0.00528564	ptau	Bacteria	Firmicutes	Ruminococcaceae	Ruminococcaceae (unc.)	Ruminococcaceae (unc.)	0.50978	ptau
ASV1092	0.0067549	0.00531044	1.272	0.208122	ptau	Bacteria	Firmicutes	Ruminococcaceae	Subdoligranulum	Subdoligranulum (unc.)	0.793313	ptau
ASV1093	0.00507317	0.00513285	0.988374	0.326811	ptau	Bacteria	Firmicutes	Ruminococcaceae	Clostridium_IV	Clostridium_IV (unc.)	0.842472	ptau
ASV1097	-0.00316685	0.00253001	-1.25172	0.215376	ptau	Bacteria	Proteobacteria	Sutterellaceae	Parasutterella	Parasutterella (unc.)	0.794838	ptau
ASV1098	-0.00112034	0.00503378	-0.222564	0.824606	ptau	Bacteria	Bacteroidetes	Bacteroidaceae	Bacteroides	Bacteroides (unc.)	0.957123	ptau
ASV11	-0.0258573	0.0114819	-2.252	0.0278741	ptau	Bacteria	Bacteroidetes	Bacteroidaceae	Bacteroides	dorei	0.71234	ptau
ASV110	0.0131431	0.00575993	2.28182	0.0259447	ptau	Bacteria	Firmicutes	Veillonellaceae	Dialister	invisus	0.71234	ptau
ASV1102	0.00746826	0.00318081	2.34791	0.0220846	ptau	Bacteria	Firmicutes	Ruminococcaceae	Oscillibacter	Oscillibacter (unc.)	0.706082	ptau
ASV1104	-0.00806421	0.00506764	-1.59131	0.116625	ptau	Bacteria	Firmicutes	Clostridiales_Incertae_Sedis_XII	Fusibacter	Fusibacter (unc.)	0.743118	ptau
ASV111	0.0032021	0.00746042	0.429212	0.669257	ptau	Bacteria	Firmicutes	Ruminococcaceae	Anaerotruncus	Anaerotruncus	0.935833	ptau
ASV1111	-0.00549271	0.00537562	-1.02178	0.310855	ptau	Bacteria	Firmicutes	Ruminococcaceae	Subdoligranulum	Subdoligranulum (unc.)	0.84149	ptau
ASV1114	-0.000356621	0.00579422	-0.0615477	0.951121	ptau	Bacteria	Bacteroidetes	Prevotellaceae	Prevotella	Prevotella (unc.)	0.991005	ptau
ASV1115	-0.00380568	0.00521043	-0.730397	0.467898	ptau	Bacteria	Firmicutes	Lachnospiraceae	Ruminococcus2	Ruminococcus2 (unc.)	0.884575	ptau
ASV1116	0.00294089	0.00299739	0.98115	0.330332	ptau	Bacteria	Firmicutes	Ruminococcaceae	Oscillibacter	Oscillibacter (unc.)	0.842472	ptau
ASV112	0.00749341	0.00626509	1.19606	0.236229	ptau	Bacteria	Proteobacteria	Enterobacteriaceae	Escherichia/Shigella	coli	0.812871	ptau
ASV1121	-0.000286902	0.00503625	-0.0569675	0.954754	ptau	Bacteria	Firmicutes	Lachnospiraceae	Roseburia	Roseburia (unc.)	0.991354	ptau
ASV1125	0.000300809	0.00204243	0.14728	0.883389	ptau	Bacteria	Bacteroidetes	Bacteroidaceae	Bacteroides	Bacteroides (unc.)	0.974392	ptau
ASV1130	0.000547603	0.00447795	0.122289	0.903066	ptau	Bacteria	Firmicutes	Erysipelotrichaceae	Erysipelotrichaceae (unc.)	Erysipelotrichaceae (unc.)	0.976475	ptau
ASV1131	0.00828477	0.00450936	1.83724	0.0709684	ptau	Bacteria	Bacteroidetes	Prevotellaceae	Alloprevotella	Alloprevotella (unc.)	0.743118	ptau
ASV1133	-0.00308466	0.00584435	-0.527801	0.599521	ptau	Bacteria	Firmicutes	Ruminococcaceae	Faecalibacterium	Faecalibacterium (unc.)	0.927932	ptau
ASV1135	0.00734696	0.00419452	1.75156	0.0847943	ptau	Bacteria	Firmicutes	Peptostreptococcaceae	Intestinibacter	Intestinibacter (unc.)	0.743118	ptau
ASV1139	0.00311778	0.00566346	0.550509	0.583949	ptau	Bacteria	Firmicutes	Ruminococcaceae	Ruminococcaceae (unc.)	Ruminococcaceae (unc.)	0.923202	ptau
ASV114	0.00707192	0.00906163	0.780425	0.43811	ptau	Bacteria	Bacteroidetes	Bacteroidaceae	Bacteroides	Bacteroides (unc.)	0.869013	ptau
ASV1142	-0.000806224	0.00439365	-0.183498	0.855006	ptau	Bacteria	Firmicutes	Ruminococcaceae	Faecalibacterium	Faecalibacterium (unc.)	0.96466	ptau
ASV1149	-0.00383519	0.00268829	-1.42663	0.158703	ptau	Bacteria	Firmicutes	Clostridiales (unc.)	Clostridiales (unc.)	Clostridiales (unc.)	0.760793	ptau
ASV115	-0.000365928	0.00400998	-0.0912544	0.927585	ptau	Bacteria	Firmicutes	Veillonellaceae	Veillonella	parvula	0.982479	ptau
ASV1150	0.00757103	0.00573725	1.31963	0.191812	ptau	Bacteria	Firmicutes	Lachnospiraceae	Coprococcus	Coprococcus (unc.)	0.779462	ptau
ASV1151	0.003069	0.00569657	0.538745	0.591992	ptau	Bacteria	Firmicutes	Lachnospiraceae	Blautia	Blautia (unc.)	0.925324	ptau
ASV1152	0.000198995	0.00598426	0.0332532	0.97358	ptau	Bacteria	Firmicutes	Ruminococcaceae	Ruminococcus	Ruminococcus (unc.)	0.99489	ptau
ASV1158	0.0152931	0.0054624	2.79969	0.00681047	ptau	Bacteria	Firmicutes	Acidaminococcaceae	Phascolarctobacterium	Phascolarctobacterium (unc.)	0.527812	ptau
ASV116	-0.0073061	0.0100869	-0.724317	0.471595	ptau	Bacteria	Firmicutes	Clostridiales (unc.)	Clostridiales (unc.)	Clostridiales (unc.)	0.887308	ptau
ASV1161	-0.00113197	0.00507948	-0.222852	0.824384	ptau	Bacteria	Firmicutes	Ruminococcaceae	Ruminococcaceae (unc.)	Ruminococcaceae (unc.)	0.957123	ptau
ASV1163	0.00191382	0.00309635	0.618088	0.538781	ptau	Bacteria	Firmicutes	Lachnospiraceae	Roseburia	Roseburia (unc.)	0.904055	ptau
ASV1164	-0.00497292	0.004675	-1.06373	0.291578	ptau	Bacteria	Firmicutes	Lachnospiraceae	Lachnospiraceae (unc.)	Lachnospiraceae (unc.)	0.829758	ptau
ASV1167	0.00733218	0.00649671	1.1286	0.263415	ptau	Bacteria	Firmicutes	Clostridiales (unc.)	Clostridiales (unc.)	Clostridiales (unc.)	0.814261	ptau
ASV1169	0.00128018	0.00597049	0.214418	0.830925	ptau	Bacteria	Bacteroidetes	Porphyromonadaceae	Porphyromonadaceae (unc.)	Porphyromonadaceae (unc.)	0.957684	ptau
ASV11694	-0.000803568	0.00158679	-0.50641	0.614365	ptau	Bacteria	Proteobacteria	Francisellaceae	Francisella	philomiragia	0.930553	ptau
ASV117	-0.0082043	0.00482871	-1.69907	0.0943198	ptau	Bacteria	Proteobacteria	Enterobacteriaceae	Escherichia/Shigella	coli	0.743118	ptau
ASV1171	-0.00351324	0.00337948	-1.03958	0.302572	ptau	Bacteria	Firmicutes	Ruminococcaceae	Faecalibacterium	Faecalibacterium (unc.)	0.837863	ptau
ASV1173	-0.0108858	0.00560308	-1.94283	0.056581	ptau	Bacteria	Actinobacteria	Coriobacteriaceae	Eggerthella	lenta	0.737588	ptau
ASV118	8.2451e-06	0.0085895	0.000959904	0.999237	ptau	Bacteria	Firmicutes	Ruminococcaceae	Ruminococcaceae (unc.)	Ruminococcaceae (unc.)	0.999906	ptau
ASV1180	-0.00123303	0.00397667	-0.310066	0.757551	ptau	Bacteria	Firmicutes	Ruminococcaceae	Faecalibacterium	Faecalibacterium (unc.)	0.944604	ptau
ASV1181	0.00046089	0.00501608	0.0918824	0.927088	ptau	Bacteria	Firmicutes	Lachnospiraceae	Roseburia	Roseburia (unc.)	0.982479	ptau
ASV1182	-0.00938584	0.00653637	-1.43594	0.156046	ptau	Bacteria	Firmicutes	Clostridiales (unc.)	Clostridiales (unc.)	Clostridiales (unc.)	0.760793	ptau
ASV1183	0.00557665	0.00488272	1.14212	0.257796	ptau	Bacteria	Bacteroidetes	Bacteroidaceae	Bacteroides	Bacteroides (unc.)	0.812871	ptau
ASV1185	-0.000129862	0.0062072	-0.0209211	0.983376	ptau	Bacteria	Firmicutes	Firmicutes (unc.)	Firmicutes (unc.)	Firmicutes (unc.)	0.996848	ptau
ASV1186	-0.00303902	0.00525396	-0.578426	0.565072	ptau	Bacteria	Firmicutes	Ruminococcaceae	Faecalibacterium	Faecalibacterium (unc.)	0.915991	ptau
ASV1187	0.00221503	0.00406226	0.545269	0.587525	ptau	Bacteria	Firmicutes	Ruminococcaceae	Faecalibacterium	Faecalibacterium (unc.)	0.923202	ptau
ASV1191	0.00781928	0.00473038	1.65299	0.103388	ptau	Bacteria	Bacteroidetes	Rikenellaceae	Alistipes	Alistipes (unc.)	0.743118	ptau
ASV1192	-0.00344786	0.00417565	-0.825706	0.412137	ptau	Bacteria	Firmicutes	Peptostreptococcaceae	Romboutsia	Romboutsia (unc.)	0.865735	ptau
ASV12	0.00644719	0.0117494	0.548725	0.585165	ptau	Bacteria	Bacteroidetes	Rikenellaceae	Alistipes	Alistipes (unc.)	0.923202	ptau
ASV120	0.0023359	0.00710579	0.328731	0.743467	ptau	Bacteria	Firmicutes	Acidaminococcaceae	Phascolarctobacterium	Phascolarctobacterium (unc.)	0.942045	ptau
ASV1201	-0.00546893	0.00423508	-1.29134	0.20138	ptau	Bacteria	Firmicutes	Ruminococcaceae	Ruminococcaceae (unc.)	Ruminococcaceae (unc.)	0.791579	ptau
ASV1203	-0.00124095	0.00558933	-0.22202	0.825028	ptau	Bacteria	Firmicutes	Clostridiales (unc.)	Clostridiales (unc.)	Clostridiales (unc.)	0.957123	ptau
ASV1205	0.00264653	0.00426167	0.621008	0.536871	ptau	Bacteria	Firmicutes	Clostridiales (unc.)	Clostridiales (unc.)	Clostridiales (unc.)	0.904055	ptau
ASV121	-0.00698324	0.00749222	-0.932066	0.354918	ptau	Bacteria	Bacteroidetes	Rikenellaceae	Alistipes	Alistipes (unc.)	0.848818	ptau
ASV1212	-0.00697404	0.00603061	-1.15644	0.251938	ptau	Bacteria	Firmicutes	Ruminococcaceae	Clostridium_IV	leptum	0.812871	ptau
ASV122	-0.00739002	0.00930912	-0.793847	0.430312	ptau	Bacteria	Bacteroidetes	Rikenellaceae	Alistipes	Alistipes (unc.)	0.865735	ptau
ASV1223	-0.00965618	0.00618675	-1.56078	0.123665	ptau	Bacteria	Firmicutes	Ruminococcaceae	Flavonifractor	Flavonifractor (unc.)	0.743118	ptau
ASV1224	0.0105035	0.00627518	1.67381	0.0992065	ptau	Bacteria	Lentisphaerae	Victivallaceae	Victivallis	Victivallis (unc.)	0.743118	ptau
ASV12247	-0.000802259	0.00189852	-0.42257	0.674071	ptau	Bacteria	Firmicutes	Clostridiales (unc.)	Clostridiales (unc.)	Clostridiales (unc.)	0.93675	ptau
ASV1227	-0.00242983	0.00372548	-0.65222	0.51667	ptau	Bacteria	Firmicutes	Ruminococcaceae	Faecalibacterium	Faecalibacterium (unc.)	0.901164	ptau
ASV123	0.00426013	0.0082954	0.513553	0.60939	ptau	Bacteria	Bacteroidetes	Rikenellaceae	Alistipes	finegoldii	0.930276	ptau
ASV1231	-0.00865981	0.00592824	-1.46077	0.149128	ptau	Bacteria	Firmicutes	Lactobacillaceae	Lactobacillus	Lactobacillus (unc.)	0.759524	ptau
ASV1235	0.00554438	0.00486477	1.1397	0.258795	ptau	Bacteria	Firmicutes	Ruminococcaceae	Ruminococcaceae (unc.)	Ruminococcaceae (unc.)	0.812871	ptau
ASV1236	-0.00331016	0.00365149	-0.906523	0.368169	ptau	Bacteria	Firmicutes	Lachnospiraceae	Clostridium_XlVa	symbiosum	0.853679	ptau
ASV1239	-0.00375726	0.00630342	-0.596067	0.5533	ptau	Bacteria	Firmicutes	Ruminococcaceae	Faecalibacterium	Faecalibacterium (unc.)	0.911529	ptau
ASV124	-0.00318249	0.0082369	-0.38637	0.700545	ptau	Bacteria	Bacteroidetes	Rikenellaceae	Alistipes	Alistipes (unc.)	0.941072	ptau
ASV1244	0.0049343	0.0049823	0.990366	0.325845	ptau	Bacteria	Bacteria (unc.)	Bacteria (unc.)	Bacteria (unc.)	Bacteria (unc.)	0.842472	ptau
ASV1250	0.014702	0.00605999	2.42608	0.0181859	ptau	Bacteria	Firmicutes	Lachnospiraceae	Dorea	Dorea (unc.)	0.659094	ptau
ASV1254	0.00234447	0.00295914	0.792281	0.431218	ptau	Bacteria	Firmicutes	Streptococcaceae	Streptococcus	salivarius	0.865735	ptau
ASV126	-0.00500878	0.00855126	-0.585736	0.560179	ptau	Bacteria	Bacteroidetes	Prevotellaceae	Paraprevotella	Paraprevotella (unc.)	0.913547	ptau
ASV1263	0.000633152	0.00595946	0.106243	0.915732	ptau	Bacteria	Firmicutes	Erysipelotrichaceae	Clostridium_XVIII	Clostridium_XVIII (unc.)	0.97953	ptau
ASV1264	-0.00609785	0.00451745	-1.34984	0.181974	ptau	Bacteria	Proteobacteria	Oxalobacteraceae	Oxalobacter	Oxalobacter (unc.)	0.771286	ptau
ASV1278	-0.00197032	0.00466519	-0.422345	0.674235	ptau	Bacteria	Bacteroidetes	Porphyromonadaceae	Odoribacter	Odoribacter (unc.)	0.93675	ptau
ASV128	-0.00970892	0.00887425	-1.09406	0.278163	ptau	Bacteria	Bacteroidetes	Bacteroidaceae	Bacteroides	vulgatus	0.825733	ptau
ASV1283	-0.00168639	0.00498314	-0.338418	0.736191	ptau	Bacteria	Proteobacteria	Sutterellaceae	Parasutterella	Parasutterella (unc.)	0.941576	ptau
ASV129	0.00987006	0.00706073	1.39788	0.167131	ptau	Bacteria	Bacteroidetes	Bacteroidaceae	Bacteroides	Bacteroides (unc.)	0.767735	ptau
ASV1290	-0.00180824	0.00262808	-0.688046	0.49399	ptau	Bacteria	Firmicutes	Ruminococcaceae	Oscillibacter	Oscillibacter (unc.)	0.892953	ptau
ASV13	-0.00789942	0.0119014	-0.663738	0.509319	ptau	Bacteria	Bacteroidetes	Bacteroidaceae	Bacteroides	uniformis	0.895902	ptau
ASV130	0.0125034	0.00794629	1.57349	0.120694	ptau	Bacteria	Bacteroidetes	Porphyromonadaceae	Parabacteroides	distasonis	0.743118	ptau
ASV131	-0.00964151	0.00823805	-1.17036	0.246334	ptau	Bacteria	Firmicutes	Clostridiales (unc.)	Clostridiales (unc.)	Clostridiales (unc.)	0.812871	ptau
ASV1317	-0.000875316	0.0039235	-0.223096	0.824194	ptau	Bacteria	Firmicutes	Streptococcaceae	Streptococcus	salivarius	0.957123	ptau
ASV132	-0.00269069	0.00751559	-0.358015	0.721548	ptau	Bacteria	Bacteroidetes	Rikenellaceae	Alistipes	indistinctus	0.941072	ptau
ASV1320	-0.00162157	0.00517752	-0.313194	0.755184	ptau	Bacteria	Firmicutes	Ruminococcaceae	Faecalibacterium	Faecalibacterium (unc.)	0.944203	ptau
ASV1324	0.00466281	0.00512407	0.909981	0.366357	ptau	Bacteria	Firmicutes	Ruminococcaceae	Ruminococcaceae (unc.)	Ruminococcaceae (unc.)	0.853479	ptau
ASV133	0.0066743	0.0090991	0.733512	0.466011	ptau	Bacteria	Firmicutes	Erysipelotrichaceae	Erysipelotrichaceae (unc.)	Erysipelotrichaceae (unc.)	0.884469	ptau
ASV1338	-0.00242261	0.0015874	-1.52615	0.132059	ptau	Bacteria	Firmicutes	Peptostreptococcaceae	Terrisporobacter	Terrisporobacter (unc.)	0.759455	ptau
ASV1344	0.0108762	0.00324728	3.34932	0.00138227	ptau	Bacteria	Firmicutes	Lachnospiraceae	Coprococcus	Coprococcus (unc.)	0.346099	ptau
ASV1349	-0.000275207	0.00402928	-0.0683018	0.945765	ptau	Bacteria	Firmicutes	Lachnospiraceae	Blautia	Blautia (unc.)	0.989623	ptau
ASV135	0.0156476	0.00805327	1.94302	0.0565582	ptau	Bacteria	Bacteroidetes	Prevotellaceae	Prevotella	Prevotella (unc.)	0.737588	ptau
ASV1352	-0.000615998	0.00527193	-0.116845	0.907361	ptau	Bacteria	Firmicutes	Ruminococcaceae	Oscillibacter	Oscillibacter (unc.)	0.976475	ptau
ASV1355	0.00589142	0.00521316	1.13011	0.262785	ptau	Bacteria	Firmicutes	Lachnospiraceae	Anaerostipes	Anaerostipes (unc.)	0.813085	ptau
ASV1363	0.0123679	0.00504474	2.45164	0.0170517	ptau	Bacteria	Firmicutes	Ruminococcaceae	Ruminococcaceae (unc.)	Ruminococcaceae (unc.)	0.659094	ptau
ASV1367	0.00374652	0.00541592	0.691761	0.49167	ptau	Bacteria	Firmicutes	Clostridiales (unc.)	Clostridiales (unc.)	Clostridiales (unc.)	0.892953	ptau
ASV137	-0.00365408	0.00691196	-0.52866	0.598929	ptau	Bacteria	Bacteroidetes	Bacteroidaceae	Bacteroides	Bacteroides (unc.)	0.927932	ptau
ASV1372	0.00131435	0.00491494	0.267419	0.790034	ptau	Bacteria	Firmicutes	Lachnospiraceae	Fusicatenibacter	Fusicatenibacter (unc.)	0.953513	ptau
ASV138	0.0112832	0.00985645	1.14475	0.256712	ptau	Bacteria	Firmicutes	Lachnospiraceae	Lachnospiraceae (unc.)	Lachnospiraceae (unc.)	0.812871	ptau
ASV1380	0.0042647	0.00462172	0.922751	0.359714	ptau	Bacteria	Firmicutes	Ruminococcaceae	Intestinimonas	Intestinimonas (unc.)	0.853105	ptau
ASV1385	0.00174077	0.00417483	0.416967	0.678142	ptau	Bacteria	Firmicutes	Clostridiales (unc.)	Clostridiales (unc.)	Clostridiales (unc.)	0.939299	ptau
ASV1387	0.00319648	0.00461608	0.692466	0.49123	ptau	Bacteria	Firmicutes	Lachnospiraceae	Blautia	obeum	0.892953	ptau
ASV139	0.0151333	0.00853371	1.77336	0.0810809	ptau	Bacteria	Bacteroidetes	Prevotellaceae	Paraprevotella	Paraprevotella (unc.)	0.743118	ptau
ASV1394	0.00224911	0.00319344	0.704293	0.483888	ptau	Bacteria	Bacteroidetes	Rikenellaceae	Alistipes	Alistipes (unc.)	0.889999	ptau
ASV1395	0.00143487	0.00390916	0.367054	0.714829	ptau	Bacteria	Firmicutes	Ruminococcaceae	Ruminococcaceae (unc.)	Ruminococcaceae (unc.)	0.941072	ptau
ASV1397	-0.00581376	0.00533672	-1.08939	0.280199	ptau	Bacteria	Firmicutes	Ruminococcaceae	Oscillibacter	Oscillibacter (unc.)	0.8279	ptau
ASV140	0.000307764	0.00901215	0.0341499	0.972867	ptau	Bacteria	Firmicutes	Lachnospiraceae	Lachnospiraceae (unc.)	Lachnospiraceae (unc.)	0.99489	ptau
ASV1402	-0.00262806	0.00553573	-0.474745	0.636636	ptau	Bacteria	Firmicutes	Ruminococcaceae	Ruminococcaceae (unc.)	Ruminococcaceae (unc.)	0.934015	ptau
ASV1403	0.00192424	0.0041677	0.461703	0.64591	ptau	Bacteria	Firmicutes	Firmicutes (unc.)	Firmicutes (unc.)	Firmicutes (unc.)	0.934015	ptau
ASV1404	-0.0104987	0.00409024	-2.56676	0.0126934	ptau	Bacteria	Firmicutes	Erysipelotrichaceae	Erysipelotrichaceae (unc.)	Erysipelotrichaceae (unc.)	0.612193	ptau
ASV1414	0.00417558	0.00564935	0.739126	0.46262	ptau	Bacteria	Bacteroidetes	Porphyromonadaceae	Parabacteroides	Parabacteroides (unc.)	0.882704	ptau
ASV1415	0.00259908	0.00454483	0.571876	0.569474	ptau	Bacteria	Proteobacteria	Moraxellaceae	Acinetobacter	johnsonii	0.916158	ptau
ASV1425	0.00504338	0.00295125	1.7089	0.0924719	ptau	Bacteria	Bacteroidetes	Bacteroidaceae	Bacteroides	Bacteroides (unc.)	0.743118	ptau
ASV1429	-0.00717669	0.00370253	-1.93832	0.0571404	ptau	Bacteria	Bacteria (unc.)	Bacteria (unc.)	Bacteria (unc.)	Bacteria (unc.)	0.737588	ptau
ASV143	0.00398135	0.00584522	0.681129	0.498326	ptau	Bacteria	Proteobacteria	Enterobacteriaceae	Escherichia/Shigella	coli	0.893692	ptau
ASV1430	-0.0049818	0.00328978	-1.51433	0.135025	ptau	Bacteria	Synergistetes	Synergistaceae	Pyramidobacter	piscolens	0.759524	ptau
ASV1435	-0.00580189	0.00404279	-1.43512	0.156278	ptau	Bacteria	Firmicutes	Lachnospiraceae	Lachnospiraceae (unc.)	Lachnospiraceae (unc.)	0.760793	ptau
ASV1442	-0.00548093	0.00495494	-1.10616	0.272933	ptau	Bacteria	Firmicutes	Ruminococcaceae	Ruminococcaceae (unc.)	Ruminococcaceae (unc.)	0.82289	ptau
ASV1443	-0.00408756	0.00467344	-0.874636	0.385148	ptau	Bacteria	Firmicutes	Ruminococcaceae	Ruminococcus	Ruminococcus (unc.)	0.857695	ptau
ASV1447	0.00459155	0.00465434	0.98651	0.327717	ptau	Bacteria	Firmicutes	Lachnospiraceae	Lachnospiraceae (unc.)	Lachnospiraceae (unc.)	0.842472	ptau
ASV1448	0.00789292	0.00532601	1.48196	0.143416	ptau	Bacteria	Firmicutes	Erysipelotrichaceae	Clostridium_XVIII	Clostridium_XVIII (unc.)	0.759524	ptau
ASV1452	-0.004096	0.00580549	-0.705538	0.483118	ptau	Bacteria	Firmicutes	Ruminococcaceae	Flavonifractor	Flavonifractor (unc.)	0.889999	ptau
ASV1458	-0.00187715	0.0056356	-0.333088	0.740192	ptau	Bacteria	Firmicutes	Ruminococcaceae	Ruminococcaceae (unc.)	Ruminococcaceae (unc.)	0.941576	ptau
ASV1459	0.0126015	0.00527665	2.38816	0.0199925	ptau	Bacteria	Firmicutes	Ruminococcaceae	Ruminococcaceae (unc.)	Ruminococcaceae (unc.)	0.664036	ptau
ASV1471	0.000929466	0.00491844	0.188976	0.850729	ptau	Bacteria	Firmicutes	Lachnospiraceae	Coprococcus	Coprococcus (unc.)	0.962504	ptau
ASV1476	-0.00359876	0.00602888	-0.596921	0.552734	ptau	Bacteria	Firmicutes	Lachnospiraceae	Lachnospiraceae (unc.)	Lachnospiraceae (unc.)	0.911529	ptau
ASV1479	-0.0065425	0.00545192	-1.20004	0.234691	ptau	Bacteria	Proteobacteria	Pseudomonadaceae	Pseudomonas	Pseudomonas (unc.)	0.812871	ptau
ASV148	-0.00462038	0.00793028	-0.582625	0.562258	ptau	Bacteria	Proteobacteria	Proteobacteria (unc.)	Proteobacteria (unc.)	Proteobacteria (unc.)	0.915806	ptau
ASV1481	0.00815201	0.0042111	1.93584	0.0574504	ptau	Bacteria	Firmicutes	Lachnospiraceae	Ruminococcus2	Ruminococcus2 (unc.)	0.737588	ptau
ASV1482	0.003738	0.00558315	0.669514	0.505653	ptau	Bacteria	Firmicutes	Ruminococcaceae	Faecalibacterium	Faecalibacterium (unc.)	0.895263	ptau
ASV1488	-0.00760548	0.00441748	-1.72168	0.0901141	ptau	Bacteria	Firmicutes	Ruminococcaceae	Butyricicoccus	Butyricicoccus (unc.)	0.743118	ptau
ASV1489	0.00136759	0.00482276	0.283571	0.777684	ptau	Bacteria	Firmicutes	Ruminococcaceae	Oscillibacter	Oscillibacter (unc.)	0.950925	ptau
ASV149	0.00729093	0.00566675	1.28662	0.203011	ptau	Bacteria	Bacteroidetes	Bacteroidaceae	Bacteroides	intestinalis	0.792047	ptau
ASV1495	0.00203959	0.0044975	0.453494	0.651776	ptau	Bacteria	Firmicutes	Catabacteriaceae	Catabacter	Catabacter (unc.)	0.934015	ptau
ASV1499	0.00089091	0.00346828	0.256874	0.798127	ptau	Bacteria	Verrucomicrobia	Puniceicoccaceae	Coraliomargarita	Coraliomargarita (unc.)	0.954409	ptau
ASV15	0.0015001	0.01005	0.149263	0.88183	ptau	Bacteria	Bacteroidetes	Rikenellaceae	Alistipes	onderdonkii	0.97415	ptau
ASV1501	-0.00145406	0.00477654	-0.304417	0.761829	ptau	Bacteria	Firmicutes	Ruminococcaceae	Ruminococcaceae (unc.)	Ruminococcaceae (unc.)	0.94582	ptau
ASV1503	-0.000378239	0.00548392	-0.0689723	0.945234	ptau	Bacteria	Firmicutes	Lachnospiraceae	Lachnospiraceae (unc.)	Lachnospiraceae (unc.)	0.989623	ptau
ASV1506	0.00150012	0.0040145	0.373675	0.709921	ptau	Bacteria	Firmicutes	Ruminococcaceae	Ruminococcaceae (unc.)	Ruminococcaceae (unc.)	0.941072	ptau
ASV1509	-0.00470618	0.0034456	-1.36585	0.17692	ptau	Bacteria	Firmicutes	Lachnospiraceae	Roseburia	Roseburia (unc.)	0.767735	ptau
ASV151	-0.00385623	0.00765129	-0.503998	0.616049	ptau	Bacteria	Bacteroidetes	Rikenellaceae	Alistipes	Alistipes (unc.)	0.93168	ptau
ASV1517	0.00697581	0.00479956	1.45343	0.151148	ptau	Bacteria	Firmicutes	Ruminococcaceae	Faecalibacterium	Faecalibacterium (unc.)	0.759908	ptau
ASV1522	-0.00103851	0.00436448	-0.237945	0.812708	ptau	Bacteria	Firmicutes	Lachnospiraceae	Coprococcus	Coprococcus (unc.)	0.957123	ptau
ASV1527	-0.00102767	0.00500993	-0.205126	0.838146	ptau	Bacteria	Firmicutes	Lachnospiraceae	Lachnospiraceae (unc.)	Lachnospiraceae (unc.)	0.958674	ptau
ASV1541	0.000415837	0.00356336	0.116698	0.907477	ptau	Bacteria	Firmicutes	Lachnospiraceae	Lachnospiraceae (unc.)	Lachnospiraceae (unc.)	0.976475	ptau
ASV1547	0.000292491	0.00515652	0.0567225	0.954949	ptau	Bacteria	Firmicutes	Lachnospiraceae	Clostridium_XlVa	Clostridium_XlVa (unc.)	0.991354	ptau
ASV155	0.00744187	0.00518982	1.43394	0.156615	ptau	Bacteria	Proteobacteria	Enterobacteriaceae	Escherichia/Shigella	Escherichia/Shigella (unc.)	0.760793	ptau
ASV1552	-0.00535216	0.00413635	-1.29393	0.200488	ptau	Bacteria	Firmicutes	Clostridiales (unc.)	Clostridiales (unc.)	Clostridiales (unc.)	0.791016	ptau
ASV156	-0.00634259	0.00879097	-0.721489	0.473321	ptau	Bacteria	Proteobacteria	Alphaproteobacteria (unc.)	Alphaproteobacteria (unc.)	Alphaproteobacteria (unc.)	0.887368	ptau
ASV1562	-0.00250304	0.00340818	-0.734422	0.46546	ptau	Bacteria	Firmicutes	Ruminococcaceae	Faecalibacterium	Faecalibacterium (unc.)	0.884383	ptau
ASV1563	0.00375551	0.0043187	0.869592	0.387878	ptau	Bacteria	Firmicutes	Lachnospiraceae	Lachnospiraceae (unc.)	Lachnospiraceae (unc.)	0.857695	ptau
ASV1567	-0.00867865	0.00464551	-1.86818	0.066464	ptau	Bacteria	Firmicutes	Lachnospiraceae	Lachnospiraceae (unc.)	Lachnospiraceae (unc.)	0.743118	ptau
ASV157	0.00215734	0.0091956	0.234605	0.815288	ptau	Bacteria	Firmicutes	Ruminococcaceae	Faecalibacterium	Faecalibacterium (unc.)	0.957123	ptau
ASV1575	0.000432485	0.00564951	0.0765526	0.939226	ptau	Bacteria	Firmicutes	Clostridiales_Incertae_Sedis_XIII	Anaerovorax	Anaerovorax (unc.)	0.986505	ptau
ASV1576	-0.00292676	0.00503127	-0.581713	0.562869	ptau	Bacteria	Actinobacteria	Coriobacteriaceae	Eggerthella	lenta	0.915806	ptau
ASV1577	-0.00266836	0.00370709	-0.719799	0.474354	ptau	Bacteria	Firmicutes	Ruminococcaceae	Ruminococcaceae (unc.)	Ruminococcaceae (unc.)	0.887368	ptau
ASV1582	0.0119276	0.00365384	3.26441	0.00178767	ptau	Bacteria	Firmicutes	Ruminococcaceae	Butyricicoccus	Butyricicoccus (unc.)	0.403134	ptau
ASV1583	-0.00163028	0.00491018	-0.33202	0.740994	ptau	Bacteria	Firmicutes	Lachnospiraceae	Lachnospiraceae (unc.)	Lachnospiraceae (unc.)	0.941576	ptau
ASV159	-0.00373299	0.00771178	-0.484063	0.630046	ptau	Bacteria	Firmicutes	Ruminococcaceae	Oscillibacter	Oscillibacter (unc.)	0.934015	ptau
ASV1591	-0.00159337	0.00479398	-0.332369	0.740732	ptau	Bacteria	Firmicutes	Lachnospiraceae	Lachnospiraceae (unc.)	Lachnospiraceae (unc.)	0.941576	ptau
ASV1592	-0.00523854	0.00536229	-0.976924	0.332403	ptau	Bacteria	Firmicutes	Lachnospiraceae	Clostridium_XlVa	Clostridium_XlVa (unc.)	0.842472	ptau
ASV1594	0.00132313	0.00321735	0.411247	0.682309	ptau	Bacteria	Firmicutes	Lachnospiraceae	Clostridium_XlVa	Clostridium_XlVa (unc.)	0.939894	ptau
ASV1595	0.00375616	0.00343279	1.0942	0.2781	ptau	Bacteria	Firmicutes	Lachnospiraceae	Anaerostipes	Anaerostipes (unc.)	0.825733	ptau
ASV1598	0.00188615	0.00270699	0.696769	0.488552	ptau	Bacteria	Firmicutes	Ruminococcaceae	Oscillibacter	Oscillibacter (unc.)	0.890889	ptau
ASV160	-0.00380328	0.00838924	-0.453353	0.651877	ptau	Bacteria	Firmicutes	Streptococcaceae	Streptococcus	salivarius	0.934015	ptau
ASV1601	-0.000458181	0.00482018	-0.0950546	0.924578	ptau	Bacteria	Bacteria (unc.)	Bacteria (unc.)	Bacteria (unc.)	Bacteria (unc.)	0.982248	ptau
ASV1605	0.00193117	0.00448692	0.4304	0.668397	ptau	Bacteria	Firmicutes	Firmicutes (unc.)	Firmicutes (unc.)	Firmicutes (unc.)	0.935833	ptau
ASV1607	-0.00651272	0.0052981	-1.22926	0.22362	ptau	Bacteria	Firmicutes	Lachnospiraceae	Blautia	Blautia (unc.)	0.809211	ptau
ASV161	-0.007102	0.00884438	-0.802996	0.425045	ptau	Bacteria	Firmicutes	Ruminococcaceae	Oscillibacter	Oscillibacter (unc.)	0.865735	ptau
ASV1626	0.000596886	0.0033235	0.179596	0.858056	ptau	Bacteria	Firmicutes	Ruminococcaceae	Ruminococcaceae (unc.)	Ruminococcaceae (unc.)	0.965164	ptau
ASV1630	0.00300311	0.00413716	0.725887	0.470639	ptau	Bacteria	Firmicutes	Lachnospiraceae	Lachnospiraceae (unc.)	Lachnospiraceae (unc.)	0.886662	ptau
ASV1631	0.00348885	0.0038042	0.917105	0.362641	ptau	Bacteria	Firmicutes	Ruminococcaceae	Ruminococcaceae (unc.)	Ruminococcaceae (unc.)	0.853479	ptau
ASV1637	0.00491556	0.00551077	0.891991	0.375847	ptau	Bacteria	Firmicutes	Ruminococcaceae	Ruminococcaceae (unc.)	Ruminococcaceae (unc.)	0.856785	ptau
ASV164	-0.00394169	0.00520202	-0.757723	0.451487	ptau	Bacteria	Bacteroidetes	Bacteroidaceae	Bacteroides	uniformis	0.876168	ptau
ASV1651	0.00730407	0.00422329	1.72948	0.0887001	ptau	Bacteria	Firmicutes	Ruminococcaceae	Ruminococcus	Ruminococcus (unc.)	0.743118	ptau
ASV1659	-0.0023453	0.00539552	-0.434676	0.665307	ptau	Bacteria	Firmicutes	Ruminococcaceae	Ruminococcaceae (unc.)	Ruminococcaceae (unc.)	0.935833	ptau
ASV166	-0.0118543	0.00822527	-1.44121	0.154558	ptau	Bacteria	Bacteroidetes	Bacteroidaceae	Bacteroides	fragilis	0.760793	ptau
ASV1664	0.000204144	0.00553078	0.0369106	0.970675	ptau	Bacteria	Firmicutes	Ruminococcaceae	Oscillibacter	Oscillibacter (unc.)	0.994193	ptau
ASV167	-0.000880392	0.00789183	-0.111557	0.911535	ptau	Bacteria	Firmicutes	Ruminococcaceae	Clostridium_IV	Clostridium_IV (unc.)	0.978777	ptau
ASV1672	-0.00115191	0.00416845	-0.276341	0.783206	ptau	Bacteria	Firmicutes	Lachnospiraceae	Ruminococcus2	Ruminococcus2 (unc.)	0.953022	ptau
ASV1673	-0.00033174	0.00448516	-0.073964	0.941277	ptau	Bacteria	Firmicutes	Ruminococcaceae	Subdoligranulum	Subdoligranulum (unc.)	0.987704	ptau
ASV168	0.0101157	0.00949575	1.06529	0.290876	ptau	Bacteria	Firmicutes	Ruminococcaceae	Faecalibacterium	prausnitzii	0.829758	ptau
ASV1680	0.00920417	0.00554017	1.66135	0.101692	ptau	Bacteria	Firmicutes	Lachnospiraceae	Dorea	Dorea (unc.)	0.743118	ptau
ASV1684	0.00692934	0.00583998	1.18653	0.239938	ptau	Bacteria	Firmicutes	Lachnospiraceae	Coprococcus	Coprococcus (unc.)	0.812871	ptau
ASV1686	0.00164592	0.00283567	0.580434	0.563726	ptau	Bacteria	Firmicutes	Ruminococcaceae	Oscillibacter	Oscillibacter (unc.)	0.915991	ptau
ASV1687	0.00574085	0.0049693	1.15526	0.252416	ptau	Bacteria	Bacteroidetes	Bacteroidaceae	Bacteroides	Bacteroides (unc.)	0.812871	ptau
ASV1691	-0.00703126	0.00434797	-1.61714	0.110926	ptau	Bacteria	Firmicutes	Peptostreptococcaceae	Romboutsia	Romboutsia (unc.)	0.743118	ptau
ASV1693	0.000344267	0.00530836	0.0648536	0.948499	ptau	Bacteria	Bacteroidetes	Porphyromonadaceae	Butyricimonas	Butyricimonas (unc.)	0.990042	ptau
ASV1694	-0.00211426	0.00195551	-1.08118	0.283804	ptau	Bacteria	Actinobacteria	Coriobacteriaceae	Collinsella	Collinsella (unc.)	0.8279	ptau
ASV1695	0.00819534	0.00479653	1.7086	0.0925278	ptau	Bacteria	Firmicutes	Ruminococcaceae	Butyricicoccus	Butyricicoccus (unc.)	0.743118	ptau
ASV1696	0.000178055	0.00500859	0.0355499	0.971755	ptau	Bacteria	Firmicutes	Clostridiales (unc.)	Clostridiales (unc.)	Clostridiales (unc.)	0.994545	ptau
ASV1697	0.00210978	0.00468906	0.449937	0.654325	ptau	Bacteria	Bacteroidetes	Porphyromonadaceae	Odoribacter	Odoribacter (unc.)	0.934015	ptau
ASV1698	-0.00201684	0.0047236	-0.426971	0.67088	ptau	Bacteria	Firmicutes	Lachnospiraceae	Roseburia	Roseburia (unc.)	0.936024	ptau
ASV1699	0.00804277	0.00481908	1.66894	0.100171	ptau	Bacteria	Proteobacteria	Desulfovibrionaceae	Bilophila	Bilophila (unc.)	0.743118	ptau
ASV17	0.00374635	0.0104847	0.357315	0.72207	ptau	Bacteria	Proteobacteria	Enterobacteriaceae	Enterobacteriaceae (unc.)	Enterobacteriaceae (unc.)	0.941072	ptau
ASV1702	-0.00435376	0.00387454	-1.12369	0.265478	ptau	Bacteria	Firmicutes	Ruminococcaceae	Faecalibacterium	Faecalibacterium (unc.)	0.81676	ptau
ASV1714	0.00131975	0.00248761	0.53053	0.59764	ptau	Bacteria	Bacteroidetes	Porphyromonadaceae	Butyricimonas	Butyricimonas (unc.)	0.927392	ptau
ASV1719	0.00687839	0.00460237	1.49453	0.140109	ptau	Bacteria	Firmicutes	Lachnospiraceae	Fusicatenibacter	Fusicatenibacter (unc.)	0.759524	ptau
ASV1730	0.00346639	0.00433878	0.798933	0.427379	ptau	Bacteria	Firmicutes	Ruminococcaceae	Faecalibacterium	Faecalibacterium (unc.)	0.865735	ptau
ASV1734	-0.00376136	0.00482615	-0.77937	0.438727	ptau	Bacteria	Firmicutes	Ruminococcaceae	Ruminococcaceae (unc.)	Ruminococcaceae (unc.)	0.869705	ptau
ASV1735	-0.00755927	0.00569375	-1.32764	0.189163	ptau	Bacteria	Firmicutes	Ruminococcaceae	Oscillibacter	Oscillibacter (unc.)	0.776609	ptau
ASV1738	-0.00429768	0.00576837	-0.745043	0.459061	ptau	Bacteria	Firmicutes	Lachnospiraceae	Lachnospiraceae (unc.)	Lachnospiraceae (unc.)	0.881588	ptau
ASV174	-0.00526211	0.0089614	-0.587197	0.559204	ptau	Bacteria	Firmicutes	Ruminococcaceae	Butyricicoccus	Butyricicoccus (unc.)	0.913547	ptau
ASV1741	-0.00343621	0.00275483	-1.24734	0.216964	ptau	Bacteria	Firmicutes	Lachnospiraceae	Clostridium_XlVa	Clostridium_XlVa (unc.)	0.797988	ptau
ASV1744	-0.00204156	0.0025429	-0.802848	0.42513	ptau	Bacteria	Firmicutes	Ruminococcaceae	Subdoligranulum	Subdoligranulum (unc.)	0.865735	ptau
ASV1745	-0.00272538	0.0048932	-0.556973	0.579551	ptau	Bacteria	Firmicutes	Ruminococcaceae	Faecalibacterium	Faecalibacterium (unc.)	0.923202	ptau
ASV1746	-0.00602518	0.00485295	-1.24155	0.219079	ptau	Bacteria	Firmicutes	Ruminococcaceae	Faecalibacterium	Faecalibacterium (unc.)	0.801519	ptau
ASV1748	0.00107584	0.00490562	0.219308	0.82713	ptau	Bacteria	Firmicutes	Erysipelotrichaceae	Erysipelotrichaceae (unc.)	Erysipelotrichaceae (unc.)	0.957208	ptau
ASV1753	-0.00171963	0.00275097	-0.6251	0.534199	ptau	Bacteria	Bacteroidetes	Bacteroidaceae	Bacteroides	Bacteroides (unc.)	0.904055	ptau
ASV176	-0.0139152	0.00792736	-1.75534	0.0841399	ptau	Bacteria	Firmicutes	Ruminococcaceae	Ruminococcus	Ruminococcus (unc.)	0.743118	ptau
ASV1763	0.00339598	0.00485329	0.699727	0.486715	ptau	Bacteria	Firmicutes	Ruminococcaceae	Pseudoflavonifractor	Pseudoflavonifractor (unc.)	0.890081	ptau
ASV1769	0.00752717	0.00519972	1.44761	0.152764	ptau	Bacteria	Firmicutes	Lachnospiraceae	Clostridium_XlVa	Clostridium_XlVa (unc.)	0.760793	ptau
ASV1775	0.00214314	0.00359128	0.596762	0.55284	ptau	Bacteria	Firmicutes	Ruminococcaceae	Faecalibacterium	Faecalibacterium (unc.)	0.911529	ptau
ASV1777	-0.00131135	0.00378472	-0.346484	0.730152	ptau	Bacteria	Firmicutes	Ruminococcaceae	Anaerotruncus	Anaerotruncus	0.941072	ptau
ASV1778	-0.00457847	0.00562566	-0.813854	0.418843	ptau	Bacteria	Firmicutes	Ruminococcaceae	Clostridium_IV	Clostridium_IV (unc.)	0.865735	ptau
ASV1786	0.00267078	0.00424562	0.629066	0.531617	ptau	Bacteria	Firmicutes	Lachnospiraceae	Lachnospiraceae (unc.)	Lachnospiraceae (unc.)	0.904055	ptau
ASV1787	-0.00716317	0.0042705	-1.67736	0.0985066	ptau	Bacteria	Firmicutes	Ruminococcaceae	Faecalibacterium	Faecalibacterium (unc.)	0.743118	ptau
ASV179	-0.0062533	0.006024	-1.03806	0.303272	ptau	Bacteria	Bacteroidetes	Porphyromonadaceae	Barnesiella	Barnesiella (unc.)	0.837863	ptau
ASV18	-0.00860334	0.008039	-1.0702	0.288678	ptau	Bacteria	Proteobacteria	Pasteurellaceae	Haemophilus	Haemophilus (unc.)	0.8279	ptau
ASV180	-0.0026626	0.00591136	-0.450421	0.653978	ptau	Bacteria	Bacteroidetes	Porphyromonadaceae	Barnesiella	intestinihominis	0.934015	ptau
ASV1808	-0.00181314	0.00346778	-0.522854	0.602939	ptau	Bacteria	Firmicutes	Lachnospiraceae	Clostridium_XlVb	Clostridium_XlVb (unc.)	0.928156	ptau
ASV181	0.00337333	0.00418605	0.80585	0.423409	ptau	Bacteria	Proteobacteria	Enterobacteriaceae	Enterobacter	Enterobacter (unc.)	0.865735	ptau
ASV1810	0.00560776	0.00479395	1.16976	0.246576	ptau	Bacteria	Firmicutes	Clostridiales_Incertae_Sedis_XIII	Anaerovorax	Anaerovorax (unc.)	0.812871	ptau
ASV1812	-0.00427375	0.00195732	-2.18347	0.0327944	ptau	Bacteria	Firmicutes	Ruminococcaceae	Ruminococcaceae (unc.)	Ruminococcaceae (unc.)	0.737588	ptau
ASV182	-0.0108163	0.00795368	-1.35991	0.178784	ptau	Bacteria	Bacteroidetes	Porphyromonadaceae	Parabacteroides	Parabacteroides (unc.)	0.767735	ptau
ASV1820	-0.00485587	0.00412072	-1.1784	0.243139	ptau	Bacteria	Firmicutes	Ruminococcaceae	Ruminococcaceae (unc.)	Ruminococcaceae (unc.)	0.812871	ptau
ASV1823	0.00277279	0.00375157	0.739102	0.462634	ptau	Bacteria	Synergistetes	Synergistaceae	Cloacibacillus	evryensis	0.882704	ptau
ASV1826	0.00113904	0.00401324	0.283819	0.777495	ptau	Bacteria	Firmicutes	Lachnospiraceae	Fusicatenibacter	Fusicatenibacter (unc.)	0.950925	ptau
ASV1829	-0.000615597	0.00054303	-1.13363	0.261313	ptau	Bacteria	Bacteroidetes	Porphyromonadaceae	Odoribacter	Odoribacter (unc.)	0.812871	ptau
ASV183	-0.00298243	0.00446921	-0.667328	0.507039	ptau	Bacteria	Firmicutes	Veillonellaceae	Dialister	invisus	0.895902	ptau
ASV1837	-0.00270851	0.00385177	-0.703184	0.484573	ptau	Bacteria	Firmicutes	Peptostreptococcaceae	Romboutsia	Romboutsia (unc.)	0.889999	ptau
ASV1842	-0.0024456	0.00373322	-0.655092	0.514832	ptau	Bacteria	Firmicutes	Ruminococcaceae	Ruminococcaceae (unc.)	Ruminococcaceae (unc.)	0.900392	ptau
ASV1849	0.00363309	0.00370041	0.981806	0.330011	ptau	Bacteria	Firmicutes	Ruminococcaceae	Oscillibacter	Oscillibacter (unc.)	0.842472	ptau
ASV1850	-0.00269852	0.00526259	-0.512775	0.609931	ptau	Bacteria	Firmicutes	Lachnospiraceae	Ruminococcus2	Ruminococcus2 (unc.)	0.930276	ptau
ASV1853	-0.00910871	0.00459526	-1.9822	0.0518938	ptau	Bacteria	Firmicutes	Ruminococcaceae	Ruminococcaceae (unc.)	Ruminococcaceae (unc.)	0.737588	ptau
ASV1857	-0.00276231	0.00337836	-0.817648	0.416689	ptau	Bacteria	Firmicutes	Ruminococcaceae	Faecalibacterium	Faecalibacterium (unc.)	0.865735	ptau
ASV186	-0.00056651	0.00563154	-0.100596	0.920196	ptau	Bacteria	Proteobacteria	Sutterellaceae	Parasutterella	Parasutterella (unc.)	0.980775	ptau
ASV1870	-0.00316592	0.00471373	-0.671638	0.504309	ptau	Bacteria	Firmicutes	Clostridiales (unc.)	Clostridiales (unc.)	Clostridiales (unc.)	0.895263	ptau
ASV188	-0.00131209	0.00880044	-0.149093	0.881964	ptau	Bacteria	Firmicutes	Ruminococcaceae	Faecalibacterium	Faecalibacterium (unc.)	0.97415	ptau
ASV1880	-0.00267397	0.00417701	-0.640163	0.524425	ptau	Bacteria	Firmicutes	Lachnospiraceae	Lachnospiraceae (unc.)	Lachnospiraceae (unc.)	0.903765	ptau
ASV1884	-0.00249172	0.00355592	-0.700724	0.486097	ptau	Bacteria	Firmicutes	Clostridiales (unc.)	Clostridiales (unc.)	Clostridiales (unc.)	0.890081	ptau
ASV189	-0.0065424	0.00545067	-1.20029	0.234593	ptau	Bacteria	Proteobacteria	Enterobacteriaceae	Enterobacteriaceae (unc.)	Enterobacteriaceae (unc.)	0.812871	ptau
ASV1891	0.00589167	0.00551023	1.06922	0.289114	ptau	Bacteria	Firmicutes	Clostridiales (unc.)	Clostridiales (unc.)	Clostridiales (unc.)	0.8279	ptau
ASV1898	0.00265112	0.0028616	0.926449	0.357805	ptau	Bacteria	Firmicutes	Lachnospiraceae	Lachnospiraceae (unc.)	Lachnospiraceae (unc.)	0.852603	ptau
ASV19	0.00532446	0.0105261	0.505834	0.614767	ptau	Bacteria	Bacteroidetes	Rikenellaceae	Alistipes	Alistipes (unc.)	0.930729	ptau
ASV190	0.00411453	0.00470869	0.873816	0.385591	ptau	Bacteria	Proteobacteria	Enterobacteriaceae	Escherichia/Shigella	coli	0.857695	ptau
ASV1903	-0.0027174	0.00451472	-0.601897	0.549438	ptau	Bacteria	Actinobacteria	Coriobacteriaceae	Asaccharobacter	Asaccharobacter (unc.)	0.911065	ptau
ASV1908	-0.00327754	0.00363806	-0.900903	0.371126	ptau	Bacteria	Firmicutes	Ruminococcaceae	Ruminococcaceae (unc.)	Ruminococcaceae (unc.)	0.855253	ptau
ASV191	-0.00650485	0.00749349	-0.868067	0.388706	ptau	Bacteria	Proteobacteria	Sutterellaceae	Parasutterella	Parasutterella (unc.)	0.857695	ptau
ASV1911	0.000283064	0.00415022	0.0682047	0.945842	ptau	Bacteria	Firmicutes	Catabacteriaceae	Catabacter	Catabacter (unc.)	0.989623	ptau
ASV1918	-0.00161135	0.00424288	-0.379777	0.705409	ptau	Bacteria	Firmicutes	Ruminococcaceae	Ruminococcaceae (unc.)	Ruminococcaceae (unc.)	0.941072	ptau
ASV1919	0.000807522	0.00282198	0.286154	0.775714	ptau	Bacteria	Firmicutes	Ruminococcaceae	Faecalibacterium	Faecalibacterium (unc.)	0.950925	ptau
ASV192	-0.00183741	0.00812086	-0.226258	0.821745	ptau	Bacteria	Firmicutes	Erysipelotrichaceae	Erysipelotrichaceae (unc.)	Erysipelotrichaceae (unc.)	0.957123	ptau
ASV1927	-0.00304217	0.0029922	-1.0167	0.313247	ptau	Bacteria	Firmicutes	Lachnospiraceae	Blautia	Blautia (unc.)	0.841856	ptau
ASV193	-4.14407e-07	0.00349273	-0.000118648	0.999906	ptau	Bacteria	Firmicutes	Veillonellaceae	Veillonella	dispar	0.999906	ptau
ASV1934	0.00129569	0.00343907	0.376754	0.707643	ptau	Bacteria	Firmicutes	Ruminococcaceae	Faecalibacterium	Faecalibacterium (unc.)	0.941072	ptau
ASV194	-0.00865702	0.0061473	-1.40826	0.164048	ptau	Bacteria	Firmicutes	Ruminococcaceae	Ruminococcaceae (unc.)	Ruminococcaceae (unc.)	0.767735	ptau
ASV1943	-0.0044916	0.00385757	-1.16436	0.248739	ptau	Bacteria	Proteobacteria	Proteobacteria (unc.)	Proteobacteria (unc.)	Proteobacteria (unc.)	0.812871	ptau
ASV1948	-0.00550907	0.00325492	-1.69254	0.0955637	ptau	Bacteria	Firmicutes	Erysipelotrichaceae	Erysipelotrichaceae (unc.)	Erysipelotrichaceae (unc.)	0.743118	ptau
ASV195	0.00101509	0.00713679	0.142233	0.887357	ptau	Bacteria	Proteobacteria	Enterobacteriaceae	Escherichia/Shigella	coli	0.974887	ptau
ASV1952	-0.00290047	0.00541681	-0.535457	0.594249	ptau	Bacteria	Firmicutes	Lachnospiraceae	Clostridium_XlVa	Clostridium_XlVa (unc.)	0.92603	ptau
ASV1957	-0.00472549	0.00409138	-1.15499	0.252528	ptau	Bacteria	Firmicutes	Lachnospiraceae	Roseburia	Roseburia (unc.)	0.812871	ptau
ASV196	0.00360378	0.00564156	0.638791	0.525312	ptau	Bacteria	Bacteroidetes	Porphyromonadaceae	Barnesiella	Barnesiella (unc.)	0.903765	ptau
ASV1960	0.00580849	0.00460175	1.26223	0.211592	ptau	Bacteria	Firmicutes	Ruminococcaceae	Oscillibacter	Oscillibacter (unc.)	0.793313	ptau
ASV1961	-0.00649782	0.00432508	-1.50236	0.138082	ptau	Bacteria	Firmicutes	Lachnospiraceae	Coprococcus	Coprococcus (unc.)	0.759524	ptau
ASV1964	0.00150159	0.00526033	0.285455	0.776247	ptau	Bacteria	Firmicutes	Lachnospiraceae	Lachnospiraceae (unc.)	Lachnospiraceae (unc.)	0.950925	ptau
ASV1966	0.0063232	0.00464257	1.362	0.178125	ptau	Bacteria	Firmicutes	Ruminococcaceae	Pseudoflavonifractor	Pseudoflavonifractor (unc.)	0.767735	ptau
ASV197	0.0144187	0.00645145	2.23495	0.029033	ptau	Bacteria	Firmicutes	Clostridiales (unc.)	Clostridiales (unc.)	Clostridiales (unc.)	0.721391	ptau
ASV1972	0.00320224	0.00406837	0.787106	0.434219	ptau	Bacteria	Firmicutes	Ruminococcaceae	Ruminococcaceae (unc.)	Ruminococcaceae (unc.)	0.866655	ptau
ASV1974	-0.00165489	0.00339548	-0.487381	0.627707	ptau	Bacteria	Firmicutes	Ruminococcaceae	Faecalibacterium	Faecalibacterium (unc.)	0.934015	ptau
ASV198	-0.00366206	0.00829158	-0.441659	0.660272	ptau	Bacteria	Actinobacteria	Coriobacteriaceae	Collinsella	aerofaciens	0.934835	ptau
ASV1992	-0.000502701	0.00346928	-0.144901	0.885259	ptau	Bacteria	Firmicutes	Lachnospiraceae	Ruminococcus2	Ruminococcus2 (unc.)	0.974887	ptau
ASV1993	-0.00267673	0.00335675	-0.797417	0.428252	ptau	Bacteria	Firmicutes	Lachnospiraceae	Blautia	Blautia (unc.)	0.865735	ptau
ASV1997	0.0040715	0.00434904	0.936185	0.35281	ptau	Bacteria	Firmicutes	Ruminococcaceae	Oscillibacter	Oscillibacter (unc.)	0.848818	ptau
ASV2	0.00931584	0.011391	0.817827	0.416588	ptau	Bacteria	Bacteroidetes	Bacteroidaceae	Bacteroides	dorei	0.865735	ptau
ASV20	0.0159694	0.00916961	1.74156	0.0865458	ptau	Bacteria	Verrucomicrobia	Verrucomicrobiaceae	Akkermansia	muciniphila	0.743118	ptau
ASV2005	-0.00252209	0.00341657	-0.738193	0.463182	ptau	Bacteria	Firmicutes	Ruminococcaceae	Faecalibacterium	Faecalibacterium (unc.)	0.882704	ptau
ASV2009	0.00400817	0.00286559	1.39873	0.166878	ptau	Bacteria	Firmicutes	Clostridiales (unc.)	Clostridiales (unc.)	Clostridiales (unc.)	0.767735	ptau
ASV202	-0.0141378	0.0071957	-1.96476	0.0539276	ptau	Bacteria	Firmicutes	Clostridiales (unc.)	Clostridiales (unc.)	Clostridiales (unc.)	0.737588	ptau
ASV2021	0.00395691	0.00329578	1.2006	0.234474	ptau	Bacteria	Firmicutes	Lachnospiraceae	Clostridium_XlVb	Clostridium_XlVb (unc.)	0.812871	ptau
ASV203	0.00475838	0.00634163	0.750341	0.455888	ptau	Bacteria	Bacteroidetes	Bacteroidaceae	Bacteroides	Bacteroides (unc.)	0.880587	ptau
ASV2031	-0.00241568	0.00349921	-0.690352	0.492549	ptau	Bacteria	Firmicutes	Lachnospiraceae	Blautia	Blautia (unc.)	0.892953	ptau
ASV2038	-0.00431686	0.00316298	-1.36481	0.177246	ptau	Bacteria	Firmicutes	Erysipelotrichaceae	Erysipelotrichaceae (unc.)	Erysipelotrichaceae (unc.)	0.767735	ptau
ASV2039	0.00256574	0.00315436	0.813394	0.419105	ptau	Bacteria	Bacteroidetes	Bacteroidaceae	Bacteroides	Bacteroides (unc.)	0.865735	ptau
ASV2041	-0.00161776	0.00251234	-0.643927	0.521998	ptau	Bacteria	Bacteroidetes	Porphyromonadaceae	Coprobacter	Coprobacter (unc.)	0.90322	ptau
ASV2043	-0.000615597	0.00054303	-1.13363	0.261313	ptau	Bacteria	Firmicutes	Ruminococcaceae	Subdoligranulum	Subdoligranulum (unc.)	0.812871	ptau
ASV2046	-0.00587301	0.00374296	-1.56908	0.121719	ptau	Bacteria	Bacteroidetes	Bacteroidaceae	Bacteroides	Bacteroides (unc.)	0.743118	ptau
ASV2048	-0.00369453	0.00552012	-0.669284	0.505799	ptau	Bacteria	Firmicutes	Lachnospiraceae	Lachnospiraceae (unc.)	Lachnospiraceae (unc.)	0.895263	ptau
ASV205	0.00431861	0.00723211	0.597143	0.552586	ptau	Bacteria	Proteobacteria	Desulfovibrionaceae	Bilophila	Bilophila (unc.)	0.911529	ptau
ASV2053	-0.00428056	0.00449194	-0.952944	0.344319	ptau	Bacteria	Firmicutes	Ruminococcaceae	Clostridium_IV	Clostridium_IV (unc.)	0.843883	ptau
ASV206	-0.00608191	0.0074237	-0.819256	0.415779	ptau	Bacteria	Proteobacteria	Enterobacteriaceae	Raoultella	Raoultella (unc.)	0.865735	ptau
ASV2065	-0.00237212	0.00259903	-0.912693	0.364939	ptau	Bacteria	Firmicutes	Lachnospiraceae	Eisenbergiella	Eisenbergiella (unc.)	0.853479	ptau
ASV2071	-4.28883e-05	0.00296837	-0.0144484	0.988519	ptau	Bacteria	Firmicutes	Ruminococcaceae	Ruminococcaceae (unc.)	Ruminococcaceae (unc.)	0.997714	ptau
ASV2082	-0.00486189	0.00403032	-1.20633	0.232274	ptau	Bacteria	Firmicutes	Lachnospiraceae	Lachnospiraceae (unc.)	Lachnospiraceae (unc.)	0.812871	ptau
ASV2093	-0.00395153	0.00381022	-1.03709	0.303723	ptau	Bacteria	Firmicutes	Ruminococcaceae	Flavonifractor	Flavonifractor (unc.)	0.837863	ptau
ASV2096	0.00160837	0.00404812	0.397312	0.692502	ptau	Bacteria	Firmicutes	Ruminococcaceae	Ruminococcaceae (unc.)	Ruminococcaceae (unc.)	0.941072	ptau
ASV21	-0.000931552	0.0103493	-0.0900107	0.928569	ptau	Bacteria	Bacteroidetes	Bacteroidaceae	Bacteroides	Bacteroides (unc.)	0.982479	ptau
ASV210	0.00247217	0.00647468	0.381821	0.7039	ptau	Bacteria	Firmicutes	Acidaminococcaceae	Acidaminococcus	Acidaminococcus (unc.)	0.941072	ptau
ASV2105	0.00458511	0.00443557	1.03371	0.305286	ptau	Bacteria	Firmicutes	Ruminococcaceae	Faecalibacterium	Faecalibacterium (unc.)	0.837863	ptau
ASV2106	-0.00020704	0.00366184	-0.05654	0.955093	ptau	Bacteria	Firmicutes	Ruminococcaceae	Faecalibacterium	Faecalibacterium (unc.)	0.991354	ptau
ASV2112	-0.000569594	0.00286476	-0.198828	0.843048	ptau	Bacteria	Firmicutes	Ruminococcaceae	Faecalibacterium	Faecalibacterium (unc.)	0.960827	ptau
ASV2117	0.00549045	0.00413811	1.3268	0.18944	ptau	Bacteria	Firmicutes	Ruminococcaceae	Oscillibacter	Oscillibacter (unc.)	0.776609	ptau
ASV2119	-0.00151414	0.00359583	-0.421083	0.675151	ptau	Bacteria	Firmicutes	Lachnospiraceae	Roseburia	Roseburia (unc.)	0.93675	ptau
ASV2122	-0.00231525	0.00429933	-0.538514	0.59215	ptau	Bacteria	Firmicutes	Lachnospiraceae	Blautia	Blautia (unc.)	0.925324	ptau
ASV2123	0.00502972	0.00452468	1.11162	0.270594	ptau	Bacteria	Firmicutes	Clostridiales (unc.)	Clostridiales (unc.)	Clostridiales (unc.)	0.819334	ptau
ASV2138	0.0130461	0.00426969	3.05552	0.00331093	ptau	Bacteria	Firmicutes	Clostridiales (unc.)	Clostridiales (unc.)	Clostridiales (unc.)	0.50978	ptau
ASV2139	0.000146163	0.00173743	0.0841259	0.933227	ptau	Bacteria	Bacteroidetes	Porphyromonadaceae	Odoribacter	Odoribacter (unc.)	0.984334	ptau
ASV214	0.0049529	0.00511527	0.968259	0.336677	ptau	Bacteria	Proteobacteria	Enterobacteriaceae	Enterobacteriaceae (unc.)	Enterobacteriaceae (unc.)	0.842472	ptau
ASV2141	-0.000470421	0.00362419	-0.1298	0.897145	ptau	Bacteria	Firmicutes	Ruminococcaceae	Ruminococcaceae (unc.)	Ruminococcaceae (unc.)	0.976005	ptau
ASV2143	-0.000242571	0.00325687	-0.0744798	0.940868	ptau	Bacteria	Firmicutes	Lachnospiraceae	Lachnospiraceae (unc.)	Lachnospiraceae (unc.)	0.987593	ptau
ASV2148	0.00131406	0.00302378	0.434575	0.66538	ptau	Bacteria	Bacteroidetes	Bacteroidaceae	Bacteroides	Bacteroides (unc.)	0.935833	ptau
ASV2149	-0.00149434	0.00274328	-0.544726	0.587896	ptau	Bacteria	Bacteroidetes	Bacteroidaceae	Bacteroides	Bacteroides (unc.)	0.923202	ptau
ASV2152	-0.00142165	0.00482388	-0.294711	0.769199	ptau	Bacteria	Firmicutes	Ruminococcaceae	Subdoligranulum	Subdoligranulum (unc.)	0.946595	ptau
ASV2159	0.00112488	0.00501172	0.22445	0.823145	ptau	Bacteria	Firmicutes	Ruminococcaceae	Oscillibacter	Oscillibacter (unc.)	0.957123	ptau
ASV217	-0.00918194	0.00804944	-1.14069	0.258384	ptau	Bacteria	Bacteroidetes	Bacteroidaceae	Bacteroides	Bacteroides (unc.)	0.812871	ptau
ASV2170	-0.00233743	0.00304518	-0.767583	0.445648	ptau	Bacteria	Firmicutes	Lachnospiraceae	Lachnospiraceae (unc.)	Lachnospiraceae (unc.)	0.871698	ptau
ASV2179	-0.00283739	0.0047737	-0.59438	0.554421	ptau	Bacteria	Firmicutes	Ruminococcaceae	Ruminococcaceae (unc.)	Ruminococcaceae (unc.)	0.911895	ptau
ASV2182	-0.000846891	0.00491624	-0.172264	0.863791	ptau	Bacteria	Firmicutes	Ruminococcaceae	Intestinimonas	butyriciproducens	0.96699	ptau
ASV2187	-0.000807539	0.00447552	-0.180435	0.8574	ptau	Bacteria	Actinobacteria	Coriobacteriaceae	Olsenella	Olsenella (unc.)	0.965164	ptau
ASV219	-0.0119568	0.00790272	-1.513	0.13536	ptau	Bacteria	Firmicutes	Ruminococcaceae	Oscillibacter	Oscillibacter (unc.)	0.759524	ptau
ASV22	-0.00677461	0.00668678	-1.01313	0.314933	ptau	Bacteria	Proteobacteria	Enterobacteriaceae	Citrobacter	Citrobacter (unc.)	0.842381	ptau
ASV2203	-0.00629553	0.00431929	-1.45754	0.150014	ptau	Bacteria	Bacteroidetes	Bacteroidaceae	Bacteroides	ovatus	0.759524	ptau
ASV2204	-0.00380718	0.00344502	-1.10513	0.273375	ptau	Bacteria	Firmicutes	Ruminococcaceae	Ruminococcaceae (unc.)	Ruminococcaceae (unc.)	0.82289	ptau
ASV221	0.0197199	0.00821166	2.40145	0.0193418	ptau	Bacteria	Firmicutes	Ruminococcaceae	Oscillibacter	Oscillibacter (unc.)	0.664036	ptau
ASV2210	0.0066847	0.00351043	1.90424	0.0615218	ptau	Bacteria	Firmicutes	Clostridiales (unc.)	Clostridiales (unc.)	Clostridiales (unc.)	0.743118	ptau
ASV2229	-0.0057311	0.0046895	-1.22211	0.226291	ptau	Bacteria	Firmicutes	Lachnospiraceae	Lachnospiraceae (unc.)	Lachnospiraceae (unc.)	0.812871	ptau
ASV2230	-0.00122087	0.00530241	-0.230248	0.818657	ptau	Bacteria	Firmicutes	Erysipelotrichaceae	Clostridium_XVIII	Clostridium_XVIII (unc.)	0.957123	ptau
ASV2239	0.00563838	0.00510035	1.10549	0.27322	ptau	Bacteria	Bacteroidetes	Porphyromonadaceae	Coprobacter	Coprobacter (unc.)	0.82289	ptau
ASV224	-0.000985801	0.00830363	-0.118719	0.905881	ptau	Bacteria	Firmicutes	Lachnospiraceae	Anaerostipes	hadrus	0.976475	ptau
ASV2250	-0.00771266	0.00471773	-1.63483	0.107153	ptau	Bacteria	Firmicutes	Clostridiaceae_1	Clostridium_sensu_stricto	Clostridium_sensu_stricto (unc.)	0.743118	ptau
ASV2257	0.000662912	0.00471244	0.140673	0.888585	ptau	Bacteria	Firmicutes	Ruminococcaceae	Ruminococcus	Ruminococcus (unc.)	0.974937	ptau
ASV2263	-0.00492235	0.00290412	-1.69496	0.0951013	ptau	Bacteria	Firmicutes	Ruminococcaceae	Faecalibacterium	Faecalibacterium (unc.)	0.743118	ptau
ASV227	-0.00138704	0.00738996	-0.187693	0.851731	ptau	Bacteria	Bacteroidetes	Porphyromonadaceae	Parabacteroides	Parabacteroides (unc.)	0.963302	ptau
ASV2270	0.00127568	0.00301633	0.422926	0.673813	ptau	Bacteria	Firmicutes	Firmicutes (unc.)	Firmicutes (unc.)	Firmicutes (unc.)	0.93675	ptau
ASV2276	-0.00481773	0.00347908	-1.38477	0.171086	ptau	Bacteria	Firmicutes	Ruminococcaceae	Oscillibacter	Oscillibacter (unc.)	0.767735	ptau
ASV2278	-0.00158132	0.00368486	-0.429141	0.669308	ptau	Bacteria	Firmicutes	Lachnospiraceae	Lachnospiraceae (unc.)	Lachnospiraceae (unc.)	0.935833	ptau
ASV228	0.00127339	0.00878521	0.144947	0.885223	ptau	Bacteria	Bacteroidetes	Bacteroidaceae	Bacteroides	Bacteroides (unc.)	0.974887	ptau
ASV2283	-0.00368933	0.00427692	-0.862613	0.391674	ptau	Bacteria	Firmicutes	Clostridiales (unc.)	Clostridiales (unc.)	Clostridiales (unc.)	0.857695	ptau
ASV2284	-0.00151889	0.00479593	-0.316703	0.752533	ptau	Bacteria	Firmicutes	Ruminococcaceae	Butyricicoccus	Butyricicoccus (unc.)	0.943743	ptau
ASV2288	-0.00426604	0.00498314	-0.856094	0.395242	ptau	Bacteria	Proteobacteria	Campylobacteraceae	Arcobacter	Arcobacter (unc.)	0.857695	ptau
ASV229	0.00174276	0.0057807	0.30148	0.764058	ptau	Bacteria	Firmicutes	Clostridiales (unc.)	Clostridiales (unc.)	Clostridiales (unc.)	0.94599	ptau
ASV23	0.0129987	0.00988578	1.31488	0.193391	ptau	Bacteria	Proteobacteria	Enterobacteriaceae	Escherichia/Shigella	Escherichia/Shigella (unc.)	0.782947	ptau
ASV2304	0.00215697	0.00402548	0.535829	0.593994	ptau	Bacteria	Firmicutes	Ruminococcaceae	Faecalibacterium	Faecalibacterium (unc.)	0.92603	ptau
ASV2307	0.00622565	0.00401471	1.55071	0.126061	ptau	Bacteria	Firmicutes	Ruminococcaceae	Ruminococcaceae (unc.)	Ruminococcaceae (unc.)	0.743118	ptau
ASV2315	0.00118364	0.00324433	0.364832	0.716478	ptau	Bacteria	Firmicutes	Ruminococcaceae	Ruminococcaceae (unc.)	Ruminococcaceae (unc.)	0.941072	ptau
ASV2331	-1.92726e-05	0.00500065	-0.00385402	0.996937	ptau	Bacteria	Firmicutes	Ruminococcaceae	Ruminococcaceae (unc.)	Ruminococcaceae (unc.)	0.999739	ptau
ASV2337	0.0128597	0.00439805	2.92397	0.00482042	ptau	Bacteria	Firmicutes	Clostridiales (unc.)	Clostridiales (unc.)	Clostridiales (unc.)	0.50978	ptau
ASV2347	-0.000129838	0.00367563	-0.035324	0.971935	ptau	Bacteria	Firmicutes	Enterococcaceae	Enterococcus	Enterococcus (unc.)	0.994545	ptau
ASV235	0.00203181	0.00828889	0.245124	0.80717	ptau	Bacteria	Firmicutes	Lachnospiraceae	Ruminococcus2	Ruminococcus2 (unc.)	0.957123	ptau
ASV2355	0.00284975	0.00401704	0.709417	0.480725	ptau	Bacteria	Firmicutes	Ruminococcaceae	Faecalibacterium	Faecalibacterium (unc.)	0.889478	ptau
ASV2361	-0.000804818	0.00348798	-0.23074	0.818276	ptau	Bacteria	Firmicutes	Lachnospiraceae	Lachnospiraceae (unc.)	Lachnospiraceae (unc.)	0.957123	ptau
ASV2363	-0.00314862	0.000983511	-3.20141	0.00215824	ptau	Bacteria	Firmicutes	Ruminococcaceae	Ruminococcus	Ruminococcus (unc.)	0.41324	ptau
ASV2367	0.00822977	0.00381926	2.15481	0.0350689	ptau	Bacteria	Firmicutes	Ruminococcaceae	Intestinimonas	Intestinimonas (unc.)	0.737588	ptau
ASV237	-0.0123378	0.00542065	-2.27607	0.0263071	ptau	Bacteria	Proteobacteria	Sutterellaceae	Parasutterella	Parasutterella (unc.)	0.71234	ptau
ASV2373	0.00134623	0.00279231	0.482122	0.631417	ptau	Bacteria	Firmicutes	Lachnospiraceae	Lachnospiraceae (unc.)	Lachnospiraceae (unc.)	0.934015	ptau
ASV2376	-0.000115867	0.00436789	-0.026527	0.978922	ptau	Bacteria	Firmicutes	Ruminococcaceae	Ruminococcaceae (unc.)	Ruminococcaceae (unc.)	0.99622	ptau
ASV238	0.00307837	0.00654285	0.470494	0.639653	ptau	Bacteria	Bacteroidetes	Bacteroidaceae	Bacteroides	Bacteroides (unc.)	0.934015	ptau
ASV239	0.00175521	0.00714336	0.245712	0.806717	ptau	Bacteria	Firmicutes	Ruminococcaceae	Oscillibacter	Oscillibacter (unc.)	0.957123	ptau
ASV24	0.000868798	0.00718589	0.120903	0.904159	ptau	Bacteria	Firmicutes	Veillonellaceae	Veillonella	Veillonella (unc.)	0.976475	ptau
ASV240	0.0046433	0.00568271	0.817093	0.417004	ptau	Bacteria	Firmicutes	Clostridiales (unc.)	Clostridiales (unc.)	Clostridiales (unc.)	0.865735	ptau
ASV2400	0.000630296	0.00489677	0.128717	0.897998	ptau	Bacteria	Firmicutes	Ruminococcaceae	Pseudoflavonifractor	Pseudoflavonifractor (unc.)	0.976174	ptau
ASV2404	0.00465198	0.00507554	0.916549	0.36293	ptau	Bacteria	Firmicutes	Lachnospiraceae	Lachnospiraceae (unc.)	Lachnospiraceae (unc.)	0.853479	ptau
ASV241	0.00490002	0.0089408	0.548052	0.585624	ptau	Bacteria	Bacteroidetes	Porphyromonadaceae	Odoribacter	Odoribacter (unc.)	0.923202	ptau
ASV2410	0.00485579	0.00283494	1.71284	0.0917395	ptau	Bacteria	Firmicutes	Ruminococcaceae	Subdoligranulum	Subdoligranulum (unc.)	0.743118	ptau
ASV242	0.00183792	0.00649895	0.282802	0.77827	ptau	Bacteria	Bacteroidetes	Prevotellaceae	Prevotella	Prevotella (unc.)	0.950927	ptau
ASV2427	-0.00601537	0.00259757	-2.31576	0.0238932	ptau	Bacteria	Firmicutes	Lachnospiraceae	Lachnospiraceae (unc.)	Lachnospiraceae (unc.)	0.71234	ptau
ASV243	-0.00523856	0.00940146	-0.557208	0.579392	ptau	Bacteria	Firmicutes	Ruminococcaceae	Faecalibacterium	Faecalibacterium (unc.)	0.923202	ptau
ASV2433	-0.00208762	0.00371006	-0.562692	0.575674	ptau	Bacteria	Firmicutes	Ruminococcaceae	Oscillibacter	Oscillibacter (unc.)	0.920795	ptau
ASV2434	0.00883926	0.00435464	2.02985	0.0466689	ptau	Bacteria	Firmicutes	Lachnospiraceae	Eisenbergiella	Eisenbergiella (unc.)	0.737588	ptau
ASV2437	0.000858248	0.00391423	0.219264	0.827165	ptau	Bacteria	Firmicutes	Lachnospiraceae	Blautia	Blautia (unc.)	0.957208	ptau
ASV244	0.0136806	0.00732657	1.86726	0.066595	ptau	Bacteria	Bacteroidetes	Prevotellaceae	Prevotella	copri	0.743118	ptau
ASV2449	0.00151167	0.0019687	0.767853	0.445489	ptau	Bacteria	Firmicutes	Ruminococcaceae	Oscillibacter	Oscillibacter (unc.)	0.871698	ptau
ASV245	0.0018515	0.00825074	0.224404	0.823181	ptau	Bacteria	Firmicutes	Ruminococcaceae	Oscillibacter	Oscillibacter (unc.)	0.957123	ptau
ASV2451	0.00306957	0.00502329	0.611068	0.543388	ptau	Bacteria	Firmicutes	Clostridiales_Incertae_Sedis_XIII	Anaerovorax	Anaerovorax (unc.)	0.907506	ptau
ASV246	0.0172235	0.00849054	2.02856	0.0468042	ptau	Bacteria	Firmicutes	Ruminococcaceae	Subdoligranulum	Subdoligranulum (unc.)	0.737588	ptau
ASV2460	0.00139493	0.0041326	0.337543	0.736848	ptau	Bacteria	Firmicutes	Lachnospiraceae	Roseburia	Roseburia (unc.)	0.941576	ptau
ASV2461	-0.000323582	0.00273073	-0.118497	0.906057	ptau	Bacteria	Firmicutes	Lachnospiraceae	Lachnospiraceae (unc.)	Lachnospiraceae (unc.)	0.976475	ptau
ASV2464	0.00822949	0.00422266	1.94889	0.0558369	ptau	Bacteria	Lentisphaerae	Victivallaceae	Victivallis	vadensis	0.737588	ptau
ASV2472	-0.00193063	0.00378767	-0.509715	0.612061	ptau	Bacteria	Firmicutes	Ruminococcaceae	Ruminococcaceae (unc.)	Ruminococcaceae (unc.)	0.930553	ptau
ASV2474	-0.000668471	0.00276142	-0.242075	0.809521	ptau	Bacteria	Firmicutes	Lachnospiraceae	Eisenbergiella	Eisenbergiella (unc.)	0.957123	ptau
ASV248	-0.00973227	0.00509474	-1.91026	0.0607278	ptau	Bacteria	Firmicutes	Acidaminococcaceae	Phascolarctobacterium	Phascolarctobacterium (unc.)	0.743118	ptau
ASV2484	-0.00168043	0.00225693	-0.744567	0.459347	ptau	Bacteria	Firmicutes	Clostridiaceae_1	Clostridium_sensu_stricto	Clostridium_sensu_stricto (unc.)	0.881588	ptau
ASV2488	0.00619449	0.00469689	1.31885	0.192071	ptau	Bacteria	Firmicutes	Lachnospiraceae	Lachnospiraceae (unc.)	Lachnospiraceae (unc.)	0.779538	ptau
ASV2489	-0.00348354	0.00293374	-1.18741	0.239597	ptau	Bacteria	Firmicutes	Lachnospiraceae	Lachnospiraceae (unc.)	Lachnospiraceae (unc.)	0.812871	ptau
ASV249	-0.0124849	0.00802533	-1.55569	0.124873	ptau	Bacteria	Firmicutes	Ruminococcaceae	Faecalibacterium	Faecalibacterium (unc.)	0.743118	ptau
ASV25	0.00442451	0.0101399	0.436345	0.664102	ptau	Bacteria	Bacteroidetes	Porphyromonadaceae	Parabacteroides	merdae	0.935781	ptau
ASV2500	0.002236	0.00410383	0.544857	0.587806	ptau	Bacteria	Firmicutes	Ruminococcaceae	Ruminococcaceae (unc.)	Ruminococcaceae (unc.)	0.923202	ptau
ASV2506	0.00700025	0.00354198	1.97637	0.0525664	ptau	Bacteria	Firmicutes	Firmicutes (unc.)	Firmicutes (unc.)	Firmicutes (unc.)	0.737588	ptau
ASV251	0.0151814	0.00569844	2.66414	0.00982445	ptau	Bacteria	Bacteroidetes	Porphyromonadaceae	Barnesiella	Barnesiella (unc.)	0.567074	ptau
ASV2516	0.00138804	0.00295539	0.469664	0.640243	ptau	Bacteria	Firmicutes	Ruminococcaceae	Oscillibacter	Oscillibacter (unc.)	0.934015	ptau
ASV252	-0.00250323	0.00632374	-0.395846	0.693578	ptau	Bacteria	Firmicutes	Ruminococcaceae	Ruminococcus	Ruminococcus (unc.)	0.941072	ptau
ASV253	-0.00744282	0.0084008	-0.885966	0.379059	ptau	Bacteria	Firmicutes	Ruminococcaceae	Oscillibacter	Oscillibacter (unc.)	0.857695	ptau
ASV255	0.011439	0.00721663	1.58508	0.118035	ptau	Bacteria	Bacteria (unc.)	Bacteria (unc.)	Bacteria (unc.)	Bacteria (unc.)	0.743118	ptau
ASV2555	0.00862116	0.00412873	2.08809	0.0409042	ptau	Bacteria	Proteobacteria	Alphaproteobacteria (unc.)	Alphaproteobacteria (unc.)	Alphaproteobacteria (unc.)	0.737588	ptau
ASV2559	0.00251521	0.0028553	0.880891	0.381779	ptau	Bacteria	Lentisphaerae	Victivallaceae	Victivallis	Victivallis (unc.)	0.857695	ptau
ASV2560	-0.00417857	0.00388754	-1.07486	0.286602	ptau	Bacteria	Firmicutes	Ruminococcaceae	Ruminococcaceae (unc.)	Ruminococcaceae (unc.)	0.8279	ptau
ASV2562	-0.00423038	0.00407221	-1.03884	0.302913	ptau	Bacteria	Firmicutes	Clostridiales_Incertae_Sedis_XIII	Anaerovorax	Anaerovorax (unc.)	0.837863	ptau
ASV257	-0.00195005	0.0065421	-0.298077	0.766641	ptau	Bacteria	Bacteroidetes	Bacteroidetes (unc.)	Bacteroidetes (unc.)	Bacteroidetes (unc.)	0.946345	ptau
ASV2571	0.0109268	0.00455653	2.39806	0.0195062	ptau	Bacteria	Actinobacteria	Coriobacteriaceae	Collinsella	Collinsella (unc.)	0.664036	ptau
ASV2572	-0.00443414	0.00315657	-1.40473	0.165092	ptau	Bacteria	Firmicutes	Ruminococcaceae	Subdoligranulum	Subdoligranulum (unc.)	0.767735	ptau
ASV258	0.00662272	0.0066101	1.00191	0.320281	ptau	Bacteria	Proteobacteria	Desulfovibrionaceae	Bilophila	wadsworthia	0.842472	ptau
ASV26	0.0136126	0.011768	1.15675	0.251813	ptau	Bacteria	Bacteroidetes	Bacteroidaceae	Bacteroides	Bacteroides (unc.)	0.812871	ptau
ASV260	0.000879649	0.00729225	0.120628	0.904376	ptau	Bacteria	Firmicutes	Erysipelotrichaceae	Clostridium_XVIII	ramosum	0.976475	ptau
ASV2608	0.00416961	0.00314101	1.32747	0.18922	ptau	Bacteria	Firmicutes	Clostridiales (unc.)	Clostridiales (unc.)	Clostridiales (unc.)	0.776609	ptau
ASV2611	0.00132617	0.00486879	0.272382	0.786234	ptau	Bacteria	Firmicutes	Ruminococcaceae	Clostridium_IV	Clostridium_IV (unc.)	0.953513	ptau
ASV2624	0.00405739	0.00372676	1.08872	0.280492	ptau	Bacteria	Firmicutes	Ruminococcaceae	Ruminococcaceae (unc.)	Ruminococcaceae (unc.)	0.8279	ptau
ASV264	-0.00246791	0.00613903	-0.402004	0.689064	ptau	Bacteria	Bacteroidetes	Bacteroidaceae	Bacteroides	Bacteroides (unc.)	0.941072	ptau
ASV2642	0.0024373	0.00433043	0.562831	0.57558	ptau	Bacteria	Actinobacteria	Coriobacteriaceae	Collinsella	aerofaciens	0.920795	ptau
ASV2645	0.00375146	0.00367262	1.02147	0.311002	ptau	Bacteria	Firmicutes	Clostridiales (unc.)	Clostridiales (unc.)	Clostridiales (unc.)	0.84149	ptau
ASV2655	0.00681004	0.00366892	1.85614	0.0681866	ptau	Bacteria	Firmicutes	Ruminococcaceae	Ruminococcaceae (unc.)	Ruminococcaceae (unc.)	0.743118	ptau
ASV2663	-0.000943282	0.00243937	-0.386692	0.700309	ptau	Bacteria	Firmicutes	Ruminococcaceae	Faecalibacterium	Faecalibacterium (unc.)	0.941072	ptau
ASV267	0.000750556	0.00633834	0.118415	0.906121	ptau	Bacteria	Bacteroidetes	Bacteroidaceae	Bacteroides	clarus	0.976475	ptau
ASV2670	-0.00428651	0.00355983	-1.20413	0.233115	ptau	Bacteria	Firmicutes	Lachnospiraceae	Blautia	Blautia (unc.)	0.812871	ptau
ASV268	-0.00194508	0.00648533	-0.299921	0.765241	ptau	Bacteria	Bacteroidetes	Bacteroidaceae	Bacteroides	salyersiae	0.946016	ptau
ASV2693	-0.013663	0.00509867	-2.67972	0.00942452	ptau	Bacteria	Firmicutes	Clostridiales (unc.)	Clostridiales (unc.)	Clostridiales (unc.)	0.567074	ptau
ASV2694	0.000385619	0.00229121	0.168304	0.866892	ptau	Bacteria	Firmicutes	Ruminococcaceae	Anaerotruncus	Anaerotruncus	0.969335	ptau
ASV2701	0.00106182	0.00379987	0.279436	0.78084	ptau	Bacteria	Actinobacteria	Coriobacteriaceae	Olsenella	Olsenella (unc.)	0.95228	ptau
ASV2702	0.000278017	0.00269124	0.103305	0.918055	ptau	Bacteria	Firmicutes	Lachnospiraceae	Clostridium_XlVa	Clostridium_XlVa (unc.)	0.97976	ptau
ASV271	-0.0111436	0.00437622	-2.5464	0.0133819	ptau	Bacteria	Bacteroidetes	Bacteroidaceae	Bacteroides	faecis	0.612193	ptau
ASV2714	-0.00371819	0.00469601	-0.791776	0.43151	ptau	Bacteria	Firmicutes	Clostridiales (unc.)	Clostridiales (unc.)	Clostridiales (unc.)	0.865735	ptau
ASV2717	-0.00246607	0.00321478	-0.767103	0.445931	ptau	Bacteria	Firmicutes	Lachnospiraceae	Blautia	Blautia (unc.)	0.871698	ptau
ASV2727	-0.00459493	0.00362789	-1.26656	0.210052	ptau	Bacteria	Firmicutes	Ruminococcaceae	Pseudoflavonifractor	Pseudoflavonifractor (unc.)	0.793313	ptau
ASV2728	0.00164767	0.00353475	0.466134	0.642753	ptau	Bacteria	Firmicutes	Clostridiales (unc.)	Clostridiales (unc.)	Clostridiales (unc.)	0.934015	ptau
ASV2729	-0.000817189	0.00341071	-0.239595	0.811435	ptau	Bacteria	Firmicutes	Ruminococcaceae	Faecalibacterium	Faecalibacterium (unc.)	0.957123	ptau
ASV2730	-0.00095331	0.00419574	-0.227209	0.821009	ptau	Bacteria	Firmicutes	Ruminococcaceae	Ruminococcaceae (unc.)	Ruminococcaceae (unc.)	0.957123	ptau
ASV274	-0.00507956	0.0089758	-0.565917	0.573493	ptau	Bacteria	Bacteroidetes	Bacteroidaceae	Bacteroides	ovatus	0.920473	ptau
ASV2742	-0.000546334	0.00317056	-0.172315	0.863751	ptau	Bacteria	Firmicutes	Peptostreptococcaceae	Romboutsia	Romboutsia (unc.)	0.96699	ptau
ASV2743	0.00760468	0.00381229	1.99478	0.0504676	ptau	Bacteria	Firmicutes	Lachnospiraceae	Lachnospiraceae (unc.)	Lachnospiraceae (unc.)	0.737588	ptau
ASV2754	-0.0022394	0.00496058	-0.451439	0.653248	ptau	Bacteria	Firmicutes	Lachnospiraceae	Lachnospiraceae (unc.)	Lachnospiraceae (unc.)	0.934015	ptau
ASV2756	-0.00228422	0.00328917	-0.694467	0.489984	ptau	Bacteria	Firmicutes	Lachnospiraceae	Clostridium_XlVa	Clostridium_XlVa (unc.)	0.8925	ptau
ASV2761	-0.00128216	0.00504185	-0.254303	0.800103	ptau	Bacteria	Firmicutes	Lachnospiraceae	Lachnospiraceae (unc.)	Lachnospiraceae (unc.)	0.954669	ptau
ASV2762	-0.00484185	0.00416284	-1.16311	0.24924	ptau	Bacteria	Firmicutes	Ruminococcaceae	Butyricicoccus	Butyricicoccus (unc.)	0.812871	ptau
ASV277	0.00053027	0.00828616	0.0639947	0.94918	ptau	Bacteria	Firmicutes	Ruminococcaceae	Oscillibacter	Oscillibacter (unc.)	0.990042	ptau
ASV2778	-0.00141324	0.00370081	-0.381873	0.703861	ptau	Bacteria	Firmicutes	Ruminococcaceae	Ruminococcaceae (unc.)	Ruminococcaceae (unc.)	0.941072	ptau
ASV278	0.00705967	0.00654754	1.07822	0.285114	ptau	Bacteria	Firmicutes	Ruminococcaceae	Ruminococcus	Ruminococcus (unc.)	0.8279	ptau
ASV2781	-0.00323158	0.00311608	-1.03706	0.303734	ptau	Bacteria	Bacteroidetes	Porphyromonadaceae	Butyricimonas	Butyricimonas (unc.)	0.837863	ptau
ASV2801	-0.000709673	0.00449263	-0.157964	0.874999	ptau	Bacteria	Firmicutes	Ruminococcaceae	Ruminococcaceae (unc.)	Ruminococcaceae (unc.)	0.97415	ptau
ASV2802	-0.00265691	0.00272971	-0.973332	0.334171	ptau	Bacteria	Firmicutes	Ruminococcaceae	Oscillibacter	Oscillibacter (unc.)	0.842472	ptau
ASV2817	-0.00400941	0.00296181	-1.3537	0.180745	ptau	Bacteria	Actinobacteria	Coriobacteriaceae	Coriobacteriaceae (unc.)	Coriobacteriaceae (unc.)	0.771286	ptau
ASV282	7.44318e-05	0.00438171	0.0169869	0.986502	ptau	Bacteria	Proteobacteria	Enterobacteriaceae	Citrobacter	Citrobacter (unc.)	0.996915	ptau
ASV2827	-0.00650305	0.00402175	-1.61697	0.110962	ptau	Bacteria	Firmicutes	Lachnospiraceae	Lachnospiraceae (unc.)	Lachnospiraceae (unc.)	0.743118	ptau
ASV283	-0.006419	0.00838932	-0.76514	0.447091	ptau	Bacteria	Bacteroidetes	Bacteroidaceae	Bacteroides	thetaiotaomicron	0.872994	ptau
ASV2836	-0.00124677	0.00402671	-0.309625	0.757884	ptau	Bacteria	Bacteroidetes	Porphyromonadaceae	Butyricimonas	Butyricimonas (unc.)	0.944604	ptau
ASV284	0.0022048	0.00664369	0.331864	0.741111	ptau	Bacteria	Firmicutes	Clostridiales (unc.)	Clostridiales (unc.)	Clostridiales (unc.)	0.941576	ptau
ASV2841	-0.00474694	0.00443212	-1.07103	0.288307	ptau	Bacteria	Firmicutes	Ruminococcaceae	Ruminococcaceae (unc.)	Ruminococcaceae (unc.)	0.8279	ptau
ASV285	-0.00411753	0.00603431	-0.682353	0.497557	ptau	Bacteria	Bacteroidetes	Bacteroidaceae	Bacteroides	Bacteroides (unc.)	0.893241	ptau
ASV2854	-0.00872939	0.00345709	-2.52507	0.0141395	ptau	Bacteria	Firmicutes	Erysipelotrichaceae	Erysipelotrichaceae (unc.)	Erysipelotrichaceae (unc.)	0.621945	ptau
ASV2859	-0.00499721	0.00410475	-1.21742	0.228058	ptau	Bacteria	Firmicutes	Clostridiales (unc.)	Clostridiales (unc.)	Clostridiales (unc.)	0.812871	ptau
ASV2869	0.000721553	0.00471159	0.153144	0.878782	ptau	Bacteria	Firmicutes	Ruminococcaceae	Ruminococcaceae (unc.)	Ruminococcaceae (unc.)	0.97415	ptau
ASV287	-0.00359428	0.00624159	-0.575859	0.566795	ptau	Bacteria	Proteobacteria	Sutterellaceae	Parasutterella	Parasutterella (unc.)	0.916052	ptau
ASV2870	0.0030191	0.00357611	0.844241	0.401781	ptau	Bacteria	Firmicutes	Clostridiales (unc.)	Clostridiales (unc.)	Clostridiales (unc.)	0.860518	ptau
ASV289	0.0117407	0.00456823	2.57007	0.0125845	ptau	Bacteria	Verrucomicrobia	Verrucomicrobiaceae	Akkermansia	Akkermansia (unc.)	0.612193	ptau
ASV2892	0.00754313	0.00363079	2.07754	0.0418997	ptau	Bacteria	Firmicutes	Lachnospiraceae	Lachnospiraceae (unc.)	Lachnospiraceae (unc.)	0.737588	ptau
ASV2893	-0.00132673	0.00188131	-0.705217	0.483316	ptau	Bacteria	Firmicutes	Ruminococcaceae	Ruminococcaceae (unc.)	Ruminococcaceae (unc.)	0.889999	ptau
ASV290	-0.00339097	0.00503413	-0.673597	0.503071	ptau	Bacteria	Bacteroidetes	Bacteroidaceae	Bacteroides	Bacteroides (unc.)	0.895263	ptau
ASV2904	-0.00765008	0.00304684	-2.51082	0.0146667	ptau	Bacteria	Firmicutes	Lachnospiraceae	Blautia	Blautia (unc.)	0.628157	ptau
ASV2907	0.00142353	0.00383382	0.37131	0.711673	ptau	Bacteria	Firmicutes	Lachnospiraceae	Clostridium_XlVa	Clostridium_XlVa (unc.)	0.941072	ptau
ASV2908	-0.00686226	0.00266708	-2.57295	0.0124908	ptau	Bacteria	Firmicutes	Ruminococcaceae	Oscillibacter	Oscillibacter (unc.)	0.612193	ptau
ASV292	-0.002703	0.00656448	-0.411761	0.681934	ptau	Bacteria	Bacteroidetes	Prevotellaceae	Prevotella	Prevotella (unc.)	0.939894	ptau
ASV2921	0.00238754	0.00266317	0.896505	0.373451	ptau	Bacteria	Actinobacteria	Coriobacteriaceae	Asaccharobacter	Asaccharobacter (unc.)	0.856785	ptau
ASV2927	0.0057803	0.00423921	1.36353	0.177646	ptau	Bacteria	Firmicutes	Lachnospiraceae	Lachnospiraceae (unc.)	Lachnospiraceae (unc.)	0.767735	ptau
ASV2933	0.00119044	0.0043565	0.273257	0.785564	ptau	Bacteria	Firmicutes	Lachnospiraceae	Clostridium_XlVa	Clostridium_XlVa (unc.)	0.953513	ptau
ASV2945	0.00307486	0.00276905	1.11044	0.271098	ptau	Bacteria	Firmicutes	Lachnospiraceae	Ruminococcus2	Ruminococcus2 (unc.)	0.820096	ptau
ASV2952	0.00629519	0.00314713	2.00029	0.0498534	ptau	Bacteria	Firmicutes	Ruminococcaceae	Oscillibacter	Oscillibacter (unc.)	0.737588	ptau
ASV296	-0.00307161	0.00454334	-0.676068	0.501511	ptau	Bacteria	Firmicutes	Firmicutes (unc.)	Firmicutes (unc.)	Firmicutes (unc.)	0.894967	ptau
ASV2964	-0.00517328	0.00407232	-1.27035	0.208706	ptau	Bacteria	Firmicutes	Ruminococcaceae	Ruminococcaceae (unc.)	Ruminococcaceae (unc.)	0.793313	ptau
ASV2977	0.00224957	0.00261165	0.861359	0.39236	ptau	Bacteria	Firmicutes	Lachnospiraceae	Clostridium_XlVa	Clostridium_XlVa (unc.)	0.857695	ptau
ASV299	-0.00436614	0.00671872	-0.649847	0.518192	ptau	Bacteria	Firmicutes	Firmicutes (unc.)	Firmicutes (unc.)	Firmicutes (unc.)	0.901504	ptau
ASV2991	-0.000877791	0.00226148	-0.388148	0.699236	ptau	Bacteria	Firmicutes	Lachnospiraceae	Blautia	Blautia (unc.)	0.941072	ptau
ASV2995	0.00987026	0.00429009	2.30071	0.0247842	ptau	Bacteria	Firmicutes	Ruminococcaceae	Faecalibacterium	Faecalibacterium (unc.)	0.71234	ptau
ASV2996	-0.00206213	0.00238488	-0.864672	0.390552	ptau	Bacteria	Proteobacteria	Enterobacteriaceae	Citrobacter	Citrobacter (unc.)	0.857695	ptau
ASV3	0.0100184	0.0115493	0.867453	0.389039	ptau	Bacteria	Bacteroidetes	Rikenellaceae	Alistipes	putredinis	0.857695	ptau
ASV30	0.00677527	0.0105032	0.64507	0.521262	ptau	Bacteria	Bacteroidetes	Bacteroidaceae	Bacteroides	massiliensis	0.902984	ptau
ASV300	-0.00207302	0.00558523	-0.371161	0.711783	ptau	Bacteria	Proteobacteria	Enterobacteriaceae	Escherichia/Shigella	coli	0.941072	ptau
ASV3006	0.00190063	0.00341757	0.556136	0.580119	ptau	Bacteria	Firmicutes	Ruminococcaceae	Ruminococcaceae (unc.)	Ruminococcaceae (unc.)	0.923202	ptau
ASV3014	0.00695732	0.0042886	1.62228	0.109818	ptau	Bacteria	Firmicutes	Catabacteriaceae	Catabacter	Catabacter (unc.)	0.743118	ptau
ASV3017	-0.000889846	0.00343846	-0.258792	0.796653	ptau	Bacteria	Firmicutes	Ruminococcaceae	Ruminococcaceae (unc.)	Ruminococcaceae (unc.)	0.953698	ptau
ASV3025	-0.00110005	0.00368164	-0.298793	0.766097	ptau	Bacteria	Proteobacteria	Desulfovibrionaceae	Desulfovibrionaceae (unc.)	Desulfovibrionaceae (unc.)	0.946345	ptau
ASV3026	-0.000755962	0.00263295	-0.287116	0.774981	ptau	Bacteria	Firmicutes	Lachnospiraceae	Ruminococcus2	Ruminococcus2 (unc.)	0.950834	ptau
ASV303	-0.00386808	0.00581001	-0.66576	0.508034	ptau	Bacteria	Firmicutes	Ruminococcaceae	Ruminococcaceae (unc.)	Ruminococcaceae (unc.)	0.895902	ptau
ASV3034	-0.00217974	0.00456048	-0.477963	0.634357	ptau	Bacteria	Firmicutes	Lachnospiraceae	Howardella	Howardella (unc.)	0.934015	ptau
ASV304	-0.00372332	0.00720901	-0.516481	0.607356	ptau	Bacteria	Proteobacteria	Enterobacteriaceae	Citrobacter	Citrobacter (unc.)	0.928925	ptau
ASV305	-0.00244994	0.00623904	-0.39268	0.695903	ptau	Bacteria	Firmicutes	Lachnospiraceae	Roseburia	faecis	0.941072	ptau
ASV3052	0.0031258	0.00244153	1.28026	0.205222	ptau	Bacteria	Firmicutes	Ruminococcaceae	Oscillibacter	Oscillibacter (unc.)	0.792047	ptau
ASV3061	0.00661408	0.00294817	2.24345	0.0284498	ptau	Bacteria	Firmicutes	Lachnospiraceae	Lachnospiraceae (unc.)	Lachnospiraceae (unc.)	0.71234	ptau
ASV3067	0.000826607	0.00372625	0.221834	0.825173	ptau	Bacteria	Firmicutes	Streptococcaceae	Lactococcus	lactis	0.957123	ptau
ASV307	-0.00702553	0.00466196	-1.50699	0.136891	ptau	Bacteria	Bacteroidetes	Rikenellaceae	Alistipes	Alistipes (unc.)	0.759524	ptau
ASV3074	0.000758508	0.00359724	0.210858	0.833689	ptau	Bacteria	Firmicutes	Lachnospiraceae	Lachnospiraceae (unc.)	Lachnospiraceae (unc.)	0.958203	ptau
ASV308	0.00663963	0.00729163	0.910582	0.366042	ptau	Bacteria	Firmicutes	Ruminococcaceae	Anaerotruncus	Anaerotruncus	0.853479	ptau
ASV3080	-0.000515202	0.00339695	-0.151666	0.879943	ptau	Bacteria	Firmicutes	Ruminococcaceae	Ruminococcaceae (unc.)	Ruminococcaceae (unc.)	0.97415	ptau
ASV3089	0.0037286	0.00289286	1.2889	0.202222	ptau	Bacteria	Firmicutes	Lachnospiraceae	Eisenbergiella	Eisenbergiella (unc.)	0.791579	ptau
ASV3092	0.00170179	0.00375917	0.452704	0.652342	ptau	Bacteria	Firmicutes	Clostridiales (unc.)	Clostridiales (unc.)	Clostridiales (unc.)	0.934015	ptau
ASV3097	-0.00710092	0.00335542	-2.11626	0.0383451	ptau	Bacteria	Firmicutes	Ruminococcaceae	Ruminococcaceae (unc.)	Ruminococcaceae (unc.)	0.737588	ptau
ASV31	0.0091774	0.00863989	1.06221	0.292259	ptau	Bacteria	Proteobacteria	Enterobacteriaceae	Escherichia/Shigella	Escherichia/Shigella (unc.)	0.829758	ptau
ASV310	-0.00361787	0.00626499	-0.577474	0.565711	ptau	Bacteria	Bacteroidetes	Prevotellaceae	Prevotella	Prevotella (unc.)	0.916052	ptau
ASV3100	0.00727532	0.00383765	1.89578	0.0626529	ptau	Bacteria	Firmicutes	Ruminococcaceae	Ruminococcaceae (unc.)	Ruminococcaceae (unc.)	0.743118	ptau
ASV311	0.00545431	0.00769187	0.709101	0.48092	ptau	Bacteria	Firmicutes	Lachnospiraceae	Lachnospiraceae (unc.)	Lachnospiraceae (unc.)	0.889478	ptau
ASV3113	0.00133999	0.00356518	0.375855	0.708308	ptau	Bacteria	Firmicutes	Ruminococcaceae	Ruminococcaceae (unc.)	Ruminococcaceae (unc.)	0.941072	ptau
ASV3126	0.00159125	0.00387631	0.410508	0.682849	ptau	Bacteria	Firmicutes	Lachnospiraceae	Clostridium_XlVa	Clostridium_XlVa (unc.)	0.939894	ptau
ASV314	-0.00166162	0.00764284	-0.217408	0.828604	ptau	Bacteria	Firmicutes	Ruminococcaceae	Ruminococcaceae (unc.)	Ruminococcaceae (unc.)	0.957439	ptau
ASV3143	-0.00311236	0.00266203	-1.16917	0.246811	ptau	Bacteria	Firmicutes	Peptostreptococcaceae	Terrisporobacter	Terrisporobacter (unc.)	0.812871	ptau
ASV3149	-0.000615597	0.00054303	-1.13363	0.261313	ptau	Bacteria	Bacteroidetes	Bacteroidaceae	Bacteroides	Bacteroides (unc.)	0.812871	ptau
ASV315	-0.00132165	0.00791732	-0.166931	0.867968	ptau	Bacteria	Firmicutes	Ruminococcaceae	Oscillibacter	Oscillibacter (unc.)	0.969538	ptau
ASV3151	0.00156868	0.00287943	0.544791	0.587852	ptau	Bacteria	Firmicutes	Lachnospiraceae	Dorea	Dorea (unc.)	0.923202	ptau
ASV316	0.00990513	0.00671945	1.4741	0.145514	ptau	Bacteria	Firmicutes	Erysipelotrichaceae	Holdemanella	Holdemanella (unc.)	0.759524	ptau
ASV3162	-0.00221552	0.00123401	-1.79539	0.0774659	ptau	Bacteria	Firmicutes	Lachnospiraceae	Blautia	Blautia (unc.)	0.743118	ptau
ASV3165	0.00871092	0.00418895	2.0795	0.0417136	ptau	Bacteria	Firmicutes	Lachnospiraceae	Lachnospiraceae (unc.)	Lachnospiraceae (unc.)	0.737588	ptau
ASV3168	0.00211959	0.00280777	0.7549	0.453167	ptau	Bacteria	Firmicutes	Ruminococcaceae	Butyricicoccus	Butyricicoccus (unc.)	0.876967	ptau
ASV317	-0.00307074	0.00792151	-0.387646	0.699606	ptau	Bacteria	Firmicutes	Lachnospiraceae	Lachnospiraceae (unc.)	Lachnospiraceae (unc.)	0.941072	ptau
ASV3170	-0.00184898	0.00264555	-0.698902	0.487227	ptau	Bacteria	Firmicutes	Erysipelotrichaceae	Coprobacillus	Coprobacillus (unc.)	0.890081	ptau
ASV3175	0.0011523	0.00435028	0.264879	0.791981	ptau	Bacteria	Firmicutes	Lachnospiraceae	Lachnospiraceae (unc.)	Lachnospiraceae (unc.)	0.953513	ptau
ASV32	-0.00212315	0.00987132	-0.215083	0.830408	ptau	Bacteria	Bacteroidetes	Rikenellaceae	Alistipes	finegoldii	0.957684	ptau
ASV320	-0.0105826	0.00633115	-1.67151	0.0996615	ptau	Bacteria	Firmicutes	Ruminococcaceae	Ruminococcaceae (unc.)	Ruminococcaceae (unc.)	0.743118	ptau
ASV321	-0.0131092	0.00671507	-1.9522	0.0554342	ptau	Bacteria	Firmicutes	Ruminococcaceae	Flavonifractor	plautii	0.737588	ptau
ASV3215	-0.00192641	0.00349041	-0.551915	0.58299	ptau	Bacteria	Bacteroidetes	Porphyromonadaceae	Butyricimonas	Butyricimonas (unc.)	0.923202	ptau
ASV3216	0.00466156	0.00361671	1.28889	0.202223	ptau	Bacteria	Firmicutes	Lachnospiraceae	Coprococcus	Coprococcus (unc.)	0.791579	ptau
ASV322	0.0142654	0.00529555	2.69385	0.00907503	ptau	Bacteria	Proteobacteria	Moraxellaceae	Acinetobacter	Acinetobacter (unc.)	0.567074	ptau
ASV3228	0.00156757	0.00390669	0.401252	0.689614	ptau	Bacteria	Proteobacteria	Desulfovibrionaceae	Bilophila	Bilophila (unc.)	0.941072	ptau
ASV3229	0.00167986	0.00335733	0.500357	0.618595	ptau	Bacteria	Firmicutes	Lachnospiraceae	Lachnospiraceae (unc.)	Lachnospiraceae (unc.)	0.931757	ptau
ASV323	0.0116624	0.00532315	2.19088	0.0322285	ptau	Bacteria	Proteobacteria	Moraxellaceae	Acinetobacter	Acinetobacter (unc.)	0.737588	ptau
ASV3236	-0.00677017	0.00344006	-1.96804	0.0535401	ptau	Bacteria	Firmicutes	Lachnospiraceae	Lachnospiraceae (unc.)	Lachnospiraceae (unc.)	0.737588	ptau
ASV3240	-0.00290721	0.00291017	-0.998981	0.321687	ptau	Bacteria	Firmicutes	Lachnospiraceae	Blautia	Blautia (unc.)	0.842472	ptau
ASV3248	-0.000340206	0.00248569	-0.136866	0.89158	ptau	Bacteria	Firmicutes	Lachnospiraceae	Roseburia	Roseburia (unc.)	0.974937	ptau
ASV3261	-0.00144267	0.0024808	-0.581535	0.562989	ptau	Bacteria	Firmicutes	Firmicutes (unc.)	Firmicutes (unc.)	Firmicutes (unc.)	0.915806	ptau
ASV3262	-0.00780302	0.0036024	-2.16606	0.0341604	ptau	Bacteria	Firmicutes	Clostridiales (unc.)	Clostridiales (unc.)	Clostridiales (unc.)	0.737588	ptau
ASV3274	-0.00374793	0.00352956	-1.06187	0.292414	ptau	Bacteria	Firmicutes	Lachnospiraceae	Anaerostipes	Anaerostipes (unc.)	0.829758	ptau
ASV33	0.0171776	0.00986983	1.74041	0.0867483	ptau	Bacteria	Bacteroidetes	Rikenellaceae	Alistipes	shahii	0.743118	ptau
ASV330	-0.00622237	0.00657821	-0.945907	0.347868	ptau	Bacteria	Firmicutes	Erysipelotrichaceae	Turicibacter	Turicibacter (unc.)	0.844322	ptau
ASV331	0.00194832	0.00743242	0.262138	0.794084	ptau	Bacteria	Firmicutes	Clostridiaceae_1	Clostridium_sensu_stricto	Clostridium_sensu_stricto (unc.)	0.953513	ptau
ASV3311	0.00833698	0.00312762	2.6656	0.00978636	ptau	Bacteria	Firmicutes	Lachnospiraceae	Roseburia	Roseburia (unc.)	0.567074	ptau
ASV3315	0.00263407	0.00263862	0.998274	0.322027	ptau	Bacteria	Firmicutes	Ruminococcaceae	Ethanoligenens	Ethanoligenens (unc.)	0.842472	ptau
ASV3339	-0.00343218	0.00366731	-0.935886	0.352963	ptau	Bacteria	Firmicutes	Lachnospiraceae	Blautia	Blautia (unc.)	0.848818	ptau
ASV334	0.00773089	0.00792834	0.975095	0.333302	ptau	Bacteria	Firmicutes	Lachnospiraceae	Lachnospiraceae (unc.)	Lachnospiraceae (unc.)	0.842472	ptau
ASV335	-0.00794058	0.00682078	-1.16417	0.248813	ptau	Bacteria	Firmicutes	Ruminococcaceae	Ruminococcus	Ruminococcus (unc.)	0.812871	ptau
ASV3365	-0.00437281	0.00353999	-1.23526	0.221393	ptau	Bacteria	Firmicutes	Clostridiales (unc.)	Clostridiales (unc.)	Clostridiales (unc.)	0.804238	ptau
ASV3366	0.000197924	0.000896985	0.220655	0.826086	ptau	Bacteria	Firmicutes	Ruminococcaceae	Ruminococcaceae (unc.)	Ruminococcaceae (unc.)	0.957123	ptau
ASV337	0.0113599	0.0067728	1.67728	0.0985233	ptau	Bacteria	Bacteroidetes	Porphyromonadaceae	Barnesiella	Barnesiella (unc.)	0.743118	ptau
ASV338	0.00015466	0.00615125	0.0251429	0.980022	ptau	Bacteria	Bacteroidetes	Rikenellaceae	Alistipes	massiliensis	0.996848	ptau
ASV340	0.0129864	0.00704501	1.84335	0.0700592	ptau	Bacteria	Firmicutes	Ruminococcaceae	Faecalibacterium	Faecalibacterium (unc.)	0.743118	ptau
ASV3406	-0.00309081	0.00345507	-0.894574	0.374475	ptau	Bacteria	Firmicutes	Ruminococcaceae	Anaerotruncus	Anaerotruncus	0.856785	ptau
ASV3408	0.00339051	0.00431297	0.78612	0.434792	ptau	Bacteria	Firmicutes	Ruminococcaceae	Ruminococcaceae (unc.)	Ruminococcaceae (unc.)	0.866655	ptau
ASV3409	-0.0013151	0.00239587	-0.548903	0.585043	ptau	Bacteria	Firmicutes	Ruminococcaceae	Pseudoflavonifractor	Pseudoflavonifractor (unc.)	0.923202	ptau
ASV341	0.00821926	0.0060344	1.36207	0.178105	ptau	Bacteria	Firmicutes	Acidaminococcaceae	Phascolarctobacterium	Phascolarctobacterium (unc.)	0.767735	ptau
ASV342	-0.00285136	0.0025572	-1.11503	0.26914	ptau	Bacteria	Proteobacteria	Campylobacteraceae	Campylobacter	gracilis	0.819334	ptau
ASV343	-0.0014269	0.00548854	-0.259978	0.795742	ptau	Bacteria	Bacteroidetes	Rikenellaceae	Alistipes	Alistipes (unc.)	0.953513	ptau
ASV3432	3.65013e-05	0.00506192	0.00721096	0.99427	ptau	Bacteria	Firmicutes	Ruminococcaceae	Flavonifractor	Flavonifractor (unc.)	0.999015	ptau
ASV3434	0.00317278	0.00312826	1.01423	0.314414	ptau	Bacteria	Actinobacteria	Coriobacteriaceae	Coriobacteriaceae (unc.)	Coriobacteriaceae (unc.)	0.842381	ptau
ASV344	0.000807748	0.006003	0.134557	0.893398	ptau	Bacteria	Proteobacteria	Enterobacteriaceae	Escherichia/Shigella	Escherichia/Shigella (unc.)	0.974953	ptau
ASV3446	-0.00191426	0.00376154	-0.508902	0.612627	ptau	Bacteria	Firmicutes	Lachnospiraceae	Roseburia	Roseburia (unc.)	0.930553	ptau
ASV345	0.00321564	0.00828024	0.388352	0.699086	ptau	Bacteria	Bacteroidetes	Rikenellaceae	Alistipes	Alistipes (unc.)	0.941072	ptau
ASV346	-0.000637578	0.0080352	-0.0793481	0.937011	ptau	Bacteria	Firmicutes	Ruminococcaceae	Ruminococcaceae (unc.)	Ruminococcaceae (unc.)	0.985349	ptau
ASV347	-0.00439386	0.00481883	-0.91181	0.365401	ptau	Bacteria	Proteobacteria	Enterobacteriaceae	Hafnia	Hafnia (unc.)	0.853479	ptau
ASV3474	-0.000519986	0.00382369	-0.135991	0.892269	ptau	Bacteria	Firmicutes	Lachnospiraceae	Blautia	Blautia (unc.)	0.974937	ptau
ASV3483	-0.00407835	0.00389595	-1.04682	0.299248	ptau	Bacteria	Firmicutes	Ruminococcaceae	Oscillibacter	Oscillibacter (unc.)	0.837863	ptau
ASV349	0.00988508	0.00712527	1.38733	0.170309	ptau	Bacteria	Firmicutes	Ruminococcaceae	Oscillibacter	Oscillibacter (unc.)	0.767735	ptau
ASV35	0.0035925	0.00979187	0.366886	0.714953	ptau	Bacteria	Bacteroidetes	Bacteroidaceae	Bacteroides	cellulosilyticus	0.941072	ptau
ASV350	-0.00268454	0.00281112	-0.954974	0.343299	ptau	Bacteria	Verrucomicrobia	Verrucomicrobiaceae	Akkermansia	Akkermansia (unc.)	0.843567	ptau
ASV3502	-0.0028168	0.00372347	-0.756498	0.452216	ptau	Bacteria	Firmicutes	Catabacteriaceae	Catabacter	Catabacter (unc.)	0.876168	ptau
ASV3513	0.00395278	0.0034627	1.14153	0.258038	ptau	Bacteria	Firmicutes	Ruminococcaceae	Ruminococcaceae (unc.)	Ruminococcaceae (unc.)	0.812871	ptau
ASV3526	-0.00331633	0.00416873	-0.795524	0.429344	ptau	Bacteria	Proteobacteria	Vibrionaceae	Vibrio	Vibrio (unc.)	0.865735	ptau
ASV3528	0.000942136	0.00355519	0.265003	0.791886	ptau	Bacteria	Actinobacteria	Coriobacteriaceae	Asaccharobacter	Asaccharobacter (unc.)	0.953513	ptau
ASV354	-0.00131338	0.00443802	-0.295939	0.768265	ptau	Bacteria	Bacteroidetes	Porphyromonadaceae	Barnesiella	Barnesiella (unc.)	0.946345	ptau
ASV3543	-0.0050495	0.00408806	-1.23518	0.221423	ptau	Bacteria	Firmicutes	Lachnospiraceae	Ruminococcus2	Ruminococcus2 (unc.)	0.804238	ptau
ASV355	0.00227252	0.00707844	0.321048	0.749254	ptau	Bacteria	Actinobacteria	Coriobacteriaceae	Collinsella	aerofaciens	0.943735	ptau
ASV3551	-0.00725101	0.00374141	-1.93804	0.0571754	ptau	Bacteria	Firmicutes	Ruminococcaceae	Faecalibacterium	Faecalibacterium (unc.)	0.737588	ptau
ASV3568	-9.5124e-05	0.0024139	-0.0394068	0.968693	ptau	Bacteria	Actinobacteria	Bifidobacteriaceae	Bifidobacterium	longum	0.993984	ptau
ASV3572	-0.00738272	0.00369634	-1.9973	0.0501855	ptau	Bacteria	Firmicutes	Erysipelotrichaceae	Faecalitalea	cylindroides	0.737588	ptau
ASV3574	-0.00167333	0.00187608	-0.891928	0.37588	ptau	Bacteria	Firmicutes	Ruminococcaceae	Ruminococcaceae (unc.)	Ruminococcaceae (unc.)	0.856785	ptau
ASV358	0.00067619	0.00741713	0.0911659	0.927655	ptau	Bacteria	Firmicutes	Peptostreptococcaceae	Romboutsia	Romboutsia (unc.)	0.982479	ptau
ASV359	0.00945667	0.00775685	1.21914	0.22741	ptau	Bacteria	Firmicutes	Lachnospiraceae	Coprococcus	Coprococcus (unc.)	0.812871	ptau
ASV3591	-0.00207963	0.00260307	-0.798915	0.42739	ptau	Bacteria	Firmicutes	Ruminococcaceae	Oscillibacter	Oscillibacter (unc.)	0.865735	ptau
ASV360	0.00170574	0.00302936	0.56307	0.575418	ptau	Bacteria	Proteobacteria	Enterobacteriaceae	Escherichia/Shigella	coli	0.920795	ptau
ASV361	-0.00267866	0.00629116	-0.425782	0.671741	ptau	Bacteria	Proteobacteria	Enterobacteriaceae	Escherichia/Shigella	Escherichia/Shigella (unc.)	0.936148	ptau
ASV3617	-0.00299722	0.00446017	-0.671998	0.504082	ptau	Bacteria	Firmicutes	Ruminococcaceae	Ruminococcaceae (unc.)	Ruminococcaceae (unc.)	0.895263	ptau
ASV3618	-0.0054281	0.00209092	-2.59603	0.0117598	ptau	Bacteria	Firmicutes	Lachnospiraceae	Lachnospiraceae (unc.)	Lachnospiraceae (unc.)	0.612193	ptau
ASV363	-0.00369894	0.00509653	-0.725776	0.470707	ptau	Bacteria	Bacteroidetes	Bacteroidaceae	Bacteroides	caccae	0.886662	ptau
ASV364	-0.000340055	0.00711567	-0.0477896	0.962038	ptau	Bacteria	Proteobacteria	Burkholderiales (unc.)	Burkholderiales (unc.)	Burkholderiales (unc.)	0.993984	ptau
ASV3658	0.00108437	0.00356471	0.304196	0.761997	ptau	Bacteria	Firmicutes	Ruminococcaceae	Clostridium_IV	Clostridium_IV (unc.)	0.94582	ptau
ASV3659	0.00554942	0.0036566	1.51765	0.134186	ptau	Bacteria	Firmicutes	Ruminococcaceae	Flavonifractor	Flavonifractor (unc.)	0.759524	ptau
ASV3662	0.00151207	0.00164048	0.921724	0.360246	ptau	Bacteria	Firmicutes	Lachnospiraceae	Lachnospiraceae (unc.)	Lachnospiraceae (unc.)	0.853105	ptau
ASV3677	0.001939	0.00324205	0.598078	0.551966	ptau	Bacteria	Firmicutes	Ruminococcaceae	Faecalibacterium	Faecalibacterium (unc.)	0.911529	ptau
ASV368	-0.00668122	0.00775276	-0.861785	0.392127	ptau	Bacteria	Firmicutes	Lachnospiraceae	Roseburia	hominis	0.857695	ptau
ASV3680	-0.00214954	0.00341356	-0.629705	0.531201	ptau	Bacteria	Actinobacteria	Coriobacteriaceae	Slackia	Slackia (unc.)	0.904055	ptau
ASV3681	-0.00140117	0.00376778	-0.371881	0.71125	ptau	Bacteria	Firmicutes	Ruminococcaceae	Oscillibacter	Oscillibacter (unc.)	0.941072	ptau
ASV3685	-0.00145008	0.00284955	-0.508879	0.612644	ptau	Bacteria	Firmicutes	Ruminococcaceae	Ruminococcaceae (unc.)	Ruminococcaceae (unc.)	0.930553	ptau
ASV3690	-0.0028188	0.00289334	-0.974239	0.333724	ptau	Bacteria	Firmicutes	Ruminococcaceae	Intestinimonas	Intestinimonas (unc.)	0.842472	ptau
ASV3698	-0.000193235	0.00259137	-0.0745685	0.940798	ptau	Bacteria	Firmicutes	Lachnospiraceae	Clostridium_XlVa	Clostridium_XlVa (unc.)	0.987593	ptau
ASV37	0.0108859	0.00863037	1.26135	0.211907	ptau	Bacteria	Bacteroidetes	Bacteroidaceae	Bacteroides	Bacteroides (unc.)	0.793313	ptau
ASV370	-0.00238517	0.00749243	-0.318345	0.751293	ptau	Bacteria	Firmicutes	Ruminococcaceae	Faecalibacterium	Faecalibacterium (unc.)	0.943743	ptau
ASV371	-0.0115585	0.00541864	-2.1331	0.0368824	ptau	Bacteria	Bacteroidetes	Porphyromonadaceae	Barnesiella	Barnesiella (unc.)	0.737588	ptau
ASV3718	0.00328909	0.00403226	0.815695	0.417797	ptau	Bacteria	Firmicutes	Ruminococcaceae	Ruminococcaceae (unc.)	Ruminococcaceae (unc.)	0.865735	ptau
ASV3727	-0.00286685	0.00294642	-0.972995	0.334337	ptau	Bacteria	Firmicutes	Ruminococcaceae	Faecalibacterium	Faecalibacterium (unc.)	0.842472	ptau
ASV3728	7.7183e-05	0.00342746	0.022519	0.982106	ptau	Bacteria	Firmicutes	Ruminococcaceae	Oscillibacter	Oscillibacter (unc.)	0.996848	ptau
ASV3729	0.00275318	0.00331919	0.829475	0.410018	ptau	Bacteria	Firmicutes	Ruminococcaceae	Faecalibacterium	Faecalibacterium (unc.)	0.865735	ptau
ASV3733	-0.00456533	0.00291695	-1.5651	0.122649	ptau	Bacteria	Firmicutes	Ruminococcaceae	Oscillibacter	Oscillibacter (unc.)	0.743118	ptau
ASV374	-0.00214788	0.00244649	-0.877943	0.383364	ptau	Bacteria	Firmicutes	Veillonellaceae	Dialister	invisus	0.857695	ptau
ASV3748	-0.00476456	0.00354951	-1.34231	0.184389	ptau	Bacteria	Bacteroidetes	Porphyromonadaceae	Butyricimonas	Butyricimonas (unc.)	0.774435	ptau
ASV3749	-0.000754784	0.00421314	-0.17915	0.858404	ptau	Bacteria	Firmicutes	Ruminococcaceae	Ruminococcaceae (unc.)	Ruminococcaceae (unc.)	0.965164	ptau
ASV376	-0.000271147	0.00497676	-0.0544826	0.956726	ptau	Bacteria	Tenericutes	Mollicutes (unc.)	Mollicutes (unc.)	Mollicutes (unc.)	0.992081	ptau
ASV3778	0.000887072	0.00348098	0.254834	0.799695	ptau	Bacteria	Firmicutes	Ruminococcaceae	Faecalibacterium	Faecalibacterium (unc.)	0.954531	ptau
ASV3779	-9.53258e-05	0.00405374	-0.0235155	0.981315	ptau	Bacteria	Firmicutes	Lachnospiraceae	Lachnospiraceae (unc.)	Lachnospiraceae (unc.)	0.996848	ptau
ASV378	-0.0128836	0.00725179	-1.77661	0.0805386	ptau	Bacteria	Firmicutes	Firmicutes (unc.)	Firmicutes (unc.)	Firmicutes (unc.)	0.743118	ptau
ASV3787	-0.00606799	0.0035933	-1.6887	0.0963014	ptau	Bacteria	Firmicutes	Lachnospiraceae	Eisenbergiella	Eisenbergiella (unc.)	0.743118	ptau
ASV3792	0.00427792	0.0029017	1.47428	0.145466	ptau	Bacteria	Firmicutes	Ruminococcaceae	Ruminococcaceae (unc.)	Ruminococcaceae (unc.)	0.759524	ptau
ASV38	-0.0038516	0.00854787	-0.450592	0.653856	ptau	Bacteria	Proteobacteria	Pasteurellaceae	Haemophilus	Haemophilus (unc.)	0.934015	ptau
ASV3802	-0.000385631	0.00275472	-0.139989	0.889122	ptau	Bacteria	Firmicutes	Lachnospiraceae	Lachnospiraceae (unc.)	Lachnospiraceae (unc.)	0.974937	ptau
ASV3818	-0.00133472	0.0018691	-0.714094	0.477849	ptau	Bacteria	Actinobacteria	Coriobacteriaceae	Coriobacteriaceae (unc.)	Coriobacteriaceae (unc.)	0.889478	ptau
ASV382	-0.00684308	0.00747443	-0.915532	0.363459	ptau	Bacteria	Firmicutes	Ruminococcaceae	Faecalibacterium	Faecalibacterium (unc.)	0.853479	ptau
ASV3832	-0.00827195	0.00476096	-1.73745	0.0872724	ptau	Bacteria	Proteobacteria	Burkholderiaceae	Limnobacter	Limnobacter (unc.)	0.743118	ptau
ASV384	-0.000980666	0.00672301	-0.145867	0.884499	ptau	Bacteria	Firmicutes	Ruminococcaceae	Ruminococcus	Ruminococcus (unc.)	0.974887	ptau
ASV385	0.0179149	0.00738181	2.4269	0.0181484	ptau	Bacteria	Bacteroidetes	Porphyromonadaceae	Parabacteroides	goldsteinii	0.659094	ptau
ASV386	0.00239606	0.006905	0.347003	0.729764	ptau	Bacteria	Proteobacteria	Pseudomonadaceae	Pseudomonas	Pseudomonas (unc.)	0.941072	ptau
ASV3863	-0.00201207	0.00252848	-0.795762	0.429207	ptau	Bacteria	Firmicutes	Clostridiales (unc.)	Clostridiales (unc.)	Clostridiales (unc.)	0.865735	ptau
ASV3870	-0.00352777	0.00367618	-0.959627	0.34097	ptau	Bacteria	Firmicutes	Clostridiales (unc.)	Clostridiales (unc.)	Clostridiales (unc.)	0.843567	ptau
ASV3877	-0.00320245	0.00395431	-0.809865	0.421115	ptau	Bacteria	Firmicutes	Ruminococcaceae	Subdoligranulum	Subdoligranulum (unc.)	0.865735	ptau
ASV388	-0.01378	0.00683384	-2.01644	0.048091	ptau	Bacteria	Proteobacteria	Sutterellaceae	Parasutterella	Parasutterella (unc.)	0.737588	ptau
ASV3881	-9.71428e-05	0.00401547	-0.0241921	0.980777	ptau	Bacteria	Firmicutes	Lachnospiraceae	Coprococcus	Coprococcus (unc.)	0.996848	ptau
ASV3882	0.00420206	0.00405831	1.03542	0.304494	ptau	Bacteria	Firmicutes	Lachnospiraceae	Lachnospiraceae (unc.)	Lachnospiraceae (unc.)	0.837863	ptau
ASV3885	-0.0037888	0.00419434	-0.903313	0.369856	ptau	Bacteria	Firmicutes	Ruminococcaceae	Ruminococcaceae (unc.)	Ruminococcaceae (unc.)	0.85503	ptau
ASV389	0.00231445	0.00437808	0.528645	0.598939	ptau	Bacteria	Firmicutes	Streptococcaceae	Streptococcus	parasanguinis	0.927932	ptau
ASV3891	0.000339036	0.00286029	0.118532	0.906029	ptau	Bacteria	Firmicutes	Ruminococcaceae	Intestinimonas	Intestinimonas (unc.)	0.976475	ptau
ASV3899	-0.000514635	0.00388486	-0.132472	0.89504	ptau	Bacteria	Firmicutes	Clostridiales (unc.)	Clostridiales (unc.)	Clostridiales (unc.)	0.974953	ptau
ASV3903	-0.0020311	0.00310323	-0.654511	0.515203	ptau	Bacteria	Firmicutes	Lachnospiraceae	Blautia	Blautia (unc.)	0.900392	ptau
ASV3904	0.00228444	0.00253823	0.900013	0.371596	ptau	Bacteria	Firmicutes	Ruminococcaceae	Ruminococcaceae (unc.)	Ruminococcaceae (unc.)	0.855253	ptau
ASV391	-0.00141204	0.00446132	-0.316508	0.75268	ptau	Bacteria	Proteobacteria	Enterobacteriaceae	Escherichia/Shigella	coli	0.943743	ptau
ASV3933	-0.0021649	0.00273197	-0.792434	0.43113	ptau	Bacteria	Firmicutes	Lachnospiraceae	Clostridium_XlVa	Clostridium_XlVa (unc.)	0.865735	ptau
ASV3937	0.00384528	0.00373904	1.02841	0.30775	ptau	Bacteria	Firmicutes	Clostridia (unc.)	Clostridia (unc.)	Clostridia (unc.)	0.839096	ptau
ASV3939	-0.00567195	0.00207904	-2.72816	0.00827486	ptau	Bacteria	Firmicutes	Clostridiales (unc.)	Clostridiales (unc.)	Clostridiales (unc.)	0.567074	ptau
ASV394	-0.00449105	0.00768767	-0.584189	0.561213	ptau	Bacteria	Firmicutes	Ruminococcaceae	Ruminococcaceae (unc.)	Ruminococcaceae (unc.)	0.914746	ptau
ASV3947	0.00425136	0.00338893	1.25448	0.214375	ptau	Bacteria	Firmicutes	Erysipelotrichaceae	Erysipelotrichaceae (unc.)	Erysipelotrichaceae (unc.)	0.793313	ptau
ASV395	0.00514948	0.00723116	0.712123	0.47906	ptau	Bacteria	Actinobacteria	Coriobacteriaceae	Collinsella	aerofaciens	0.889478	ptau
ASV3986	0.00576592	0.0021729	2.65356	0.0101045	ptau	Bacteria	Firmicutes	Ruminococcaceae	Butyricicoccus	Butyricicoccus (unc.)	0.567074	ptau
ASV399	-0.00667015	0.00704701	-0.946522	0.347557	ptau	Bacteria	Proteobacteria	Desulfovibrionaceae	Bilophila	Bilophila (unc.)	0.844322	ptau
ASV3990	-0.00281606	0.004434	-0.635105	0.527697	ptau	Bacteria	Firmicutes	Clostridiales (unc.)	Clostridiales (unc.)	Clostridiales (unc.)	0.903765	ptau
ASV40	-0.00250163	0.00799676	-0.312831	0.755459	ptau	Bacteria	Bacteroidetes	Porphyromonadaceae	Barnesiella	Barnesiella (unc.)	0.944203	ptau
ASV400	0.00325291	0.00752383	0.432348	0.666988	ptau	Bacteria	Bacteroidetes	Porphyromonadaceae	Butyricimonas	Butyricimonas (unc.)	0.935833	ptau
ASV4022	0.00633802	0.0031067	2.04012	0.0456043	ptau	Bacteria	Firmicutes	Lachnospiraceae	Blautia	Blautia (unc.)	0.737588	ptau
ASV4023	-0.000173193	0.00443051	-0.0390909	0.968944	ptau	Bacteria	Firmicutes	Catabacteriaceae	Catabacter	Catabacter (unc.)	0.993984	ptau
ASV4027	-0.00349165	0.00361499	-0.965883	0.337855	ptau	Bacteria	Firmicutes	Lachnospiraceae	Clostridium_XlVa	Clostridium_XlVa (unc.)	0.842472	ptau
ASV404	-0.00650807	0.00543065	-1.1984	0.235324	ptau	Bacteria	Firmicutes	Ruminococcaceae	Clostridium_IV	Clostridium_IV (unc.)	0.812871	ptau
ASV4057	-0.00180547	0.00262761	-0.687114	0.494573	ptau	Bacteria	Firmicutes	Ruminococcaceae	Ruminococcaceae (unc.)	Ruminococcaceae (unc.)	0.892953	ptau
ASV4058	0.000695556	0.00459873	0.15125	0.88027	ptau	Bacteria	Firmicutes	Lachnospiraceae	Lachnospiraceae (unc.)	Lachnospiraceae (unc.)	0.97415	ptau
ASV4070	0.000791743	0.00226815	0.349071	0.728219	ptau	Bacteria	Firmicutes	Ruminococcaceae	Oscillibacter	Oscillibacter (unc.)	0.941072	ptau
ASV4076	-0.00769514	0.00412273	-1.86652	0.0667001	ptau	Bacteria	Firmicutes	Ruminococcaceae	Ruminococcaceae (unc.)	Ruminococcaceae (unc.)	0.743118	ptau
ASV4082	-0.00127608	0.00194279	-0.65683	0.513721	ptau	Bacteria	Firmicutes	Ruminococcaceae	Butyricicoccus	Butyricicoccus (unc.)	0.899496	ptau
ASV4083	0.0109674	0.00324372	3.38111	0.00125417	ptau	Bacteria	Actinobacteria	Coriobacteriaceae	Senegalimassilia	Senegalimassilia (unc.)	0.340193	ptau
ASV4088	0.00137823	0.00289194	0.476575	0.63534	ptau	Bacteria	Firmicutes	Ruminococcaceae	Ruminococcaceae (unc.)	Ruminococcaceae (unc.)	0.934015	ptau
ASV4089	0.00502912	0.00229954	2.18701	0.0325227	ptau	Bacteria	Firmicutes	Clostridiales (unc.)	Clostridiales (unc.)	Clostridiales (unc.)	0.737588	ptau
ASV410	-0.0055277	0.00754719	-0.732419	0.466673	ptau	Bacteria	Firmicutes	Ruminococcaceae	Faecalibacterium	Faecalibacterium (unc.)	0.884515	ptau
ASV4104	0.000359583	0.00269308	0.133521	0.894214	ptau	Bacteria	Firmicutes	Ruminococcaceae	Intestinimonas	Intestinimonas (unc.)	0.974953	ptau
ASV4105	-0.00171166	0.00172492	-0.992312	0.324902	ptau	Bacteria	Firmicutes	Lachnospiraceae	Blautia	Blautia (unc.)	0.842472	ptau
ASV411	-0.00159807	0.00742123	-0.215338	0.830211	ptau	Bacteria	Firmicutes	Ruminococcaceae	Oscillibacter	Oscillibacter (unc.)	0.957684	ptau
ASV4113	-0.00173299	0.00303173	-0.571617	0.569648	ptau	Bacteria	Firmicutes	Ruminococcaceae	Ruminococcaceae (unc.)	Ruminococcaceae (unc.)	0.916158	ptau
ASV412	0.00176412	0.00540502	0.326386	0.745232	ptau	Bacteria	Firmicutes	Veillonellaceae	Dialister	invisus	0.942045	ptau
ASV413	0.00214928	0.00756014	0.284291	0.777135	ptau	Bacteria	Firmicutes	Lachnospiraceae	Anaerostipes	hadrus	0.950925	ptau
ASV4130	0.00105856	0.00348757	0.303522	0.762508	ptau	Bacteria	Firmicutes	Clostridiales (unc.)	Clostridiales (unc.)	Clostridiales (unc.)	0.94587	ptau
ASV4131	0.00847195	0.00342965	2.47021	0.0162684	ptau	Bacteria	Firmicutes	Lachnospiraceae	Lachnospiraceae (unc.)	Lachnospiraceae (unc.)	0.659094	ptau
ASV4156	0.00734169	0.00366114	2.0053	0.0493007	ptau	Bacteria	Firmicutes	Clostridiales (unc.)	Clostridiales (unc.)	Clostridiales (unc.)	0.737588	ptau
ASV416	0.00850043	0.00822874	1.03302	0.305609	ptau	Bacteria	Firmicutes	Ruminococcaceae	Faecalibacterium	Faecalibacterium (unc.)	0.838042	ptau
ASV417	-0.000203137	0.00771587	-0.0263271	0.979081	ptau	Bacteria	Proteobacteria	Oxalobacteraceae	Oxalobacter	Oxalobacter (unc.)	0.99622	ptau
ASV4170	-0.00142739	0.00294987	-0.483881	0.630175	ptau	Bacteria	Firmicutes	Clostridiales (unc.)	Clostridiales (unc.)	Clostridiales (unc.)	0.934015	ptau
ASV418	-0.00231531	0.00740016	-0.312873	0.755427	ptau	Bacteria	Firmicutes	Lachnospiraceae	Blautia	Blautia (unc.)	0.944203	ptau
ASV4190	-0.00376759	0.00382089	-0.986051	0.327941	ptau	Bacteria	Firmicutes	Lachnospiraceae	Lachnospiraceae (unc.)	Lachnospiraceae (unc.)	0.842472	ptau
ASV4196	-0.00054633	0.00205408	-0.265973	0.791142	ptau	Bacteria	Firmicutes	Ruminococcaceae	Ruminococcaceae (unc.)	Ruminococcaceae (unc.)	0.953513	ptau
ASV42	-0.0102798	0.00638331	-1.61041	0.112388	ptau	Bacteria	Proteobacteria	Pasteurellaceae	Haemophilus	Haemophilus (unc.)	0.743118	ptau
ASV422	0.00175371	0.00616714	0.284363	0.77708	ptau	Bacteria	Firmicutes	Firmicutes (unc.)	Firmicutes (unc.)	Firmicutes (unc.)	0.950925	ptau
ASV4221	0.00367869	0.00321906	1.14278	0.257523	ptau	Bacteria	Firmicutes	Clostridiales_Incertae_Sedis_XIII	Anaerovorax	Anaerovorax (unc.)	0.812871	ptau
ASV4225	0.00297848	0.00313556	0.949904	0.345849	ptau	Bacteria	Firmicutes	Lachnospiraceae	Clostridium_XlVa	Clostridium_XlVa (unc.)	0.843883	ptau
ASV425	-0.000564449	0.00545461	-0.103481	0.917915	ptau	Bacteria	Proteobacteria	Enterobacteriaceae	Escherichia/Shigella	coli	0.97976	ptau
ASV427	0.000259193	0.00580892	0.0446198	0.964554	ptau	Bacteria	Firmicutes	Peptostreptococcaceae	Intestinibacter	Intestinibacter (unc.)	0.993984	ptau
ASV428	-0.00119039	0.00533596	-0.223088	0.824201	ptau	Bacteria	Bacteroidetes	Bacteroidaceae	Bacteroides	Bacteroides (unc.)	0.957123	ptau
ASV429	0.00552686	0.00430897	1.28264	0.204392	ptau	Bacteria	Bacteroidetes	Bacteroidaceae	Bacteroides	Bacteroides (unc.)	0.792047	ptau
ASV430	0.00617637	0.00776861	0.795041	0.429623	ptau	Bacteria	Firmicutes	Lachnospiraceae	Lachnospiraceae (unc.)	Lachnospiraceae (unc.)	0.865735	ptau
ASV431	0.00718623	0.00602132	1.19346	0.237235	ptau	Bacteria	Bacteroidetes	Bacteroidales (unc.)	Bacteroidales (unc.)	Bacteroidales (unc.)	0.812871	ptau
ASV432	0.000104687	0.00724236	0.0144549	0.988514	ptau	Bacteria	Firmicutes	Lachnospiraceae	Lachnospiraceae (unc.)	Lachnospiraceae (unc.)	0.997714	ptau
ASV433	-0.0089429	0.00557805	-1.60323	0.113967	ptau	Bacteria	Firmicutes	Ruminococcaceae	Ruminococcaceae (unc.)	Ruminococcaceae (unc.)	0.743118	ptau
ASV4331	0.000407097	0.00328398	0.123965	0.901744	ptau	Bacteria	Firmicutes	Lachnospiraceae	Lachnospiraceae (unc.)	Lachnospiraceae (unc.)	0.976475	ptau
ASV4353	-0.000788121	0.00331603	-0.23767	0.812921	ptau	Bacteria	Actinobacteria	Bifidobacteriaceae	Bifidobacterium	adolescentis	0.957123	ptau
ASV438	-0.015885	0.00676779	-2.34715	0.0221261	ptau	Bacteria	Bacteroidetes	Porphyromonadaceae	Odoribacter	splanchnicus	0.706082	ptau
ASV4384	-0.00066206	0.00184063	-0.359691	0.7203	ptau	Bacteria	Firmicutes	Ruminococcaceae	Intestinimonas	Intestinimonas (unc.)	0.941072	ptau
ASV439	-0.00329768	0.00308961	-1.06734	0.289956	ptau	Bacteria	Bacteroidetes	Bacteroidaceae	Bacteroides	Bacteroides (unc.)	0.8279	ptau
ASV4393	-0.00286905	0.00284047	-1.01006	0.31639	ptau	Bacteria	Firmicutes	Clostridiales_Incertae_Sedis_XIII	Mogibacterium	Mogibacterium (unc.)	0.842472	ptau
ASV44	0.0125319	0.0100189	1.25082	0.215699	ptau	Bacteria	Bacteroidetes	Porphyromonadaceae	Parabacteroides	distasonis	0.795132	ptau
ASV441	-0.00391749	0.00356336	-1.09938	0.275852	ptau	Bacteria	Verrucomicrobia	Verrucomicrobiaceae	Akkermansia	Akkermansia (unc.)	0.824515	ptau
ASV442	-0.0123658	0.00717032	-1.72458	0.0895853	ptau	Bacteria	Firmicutes	Lachnospiraceae	Lachnospiraceae (unc.)	Lachnospiraceae (unc.)	0.743118	ptau
ASV4429	0.00335184	0.00298133	1.12428	0.26523	ptau	Bacteria	Firmicutes	Lachnospiraceae	Lachnospiraceae (unc.)	Lachnospiraceae (unc.)	0.81676	ptau
ASV4432	-0.00173626	0.00237722	-0.730372	0.467914	ptau	Bacteria	Firmicutes	Lachnospiraceae	Clostridium_XlVa	Clostridium_XlVa (unc.)	0.884575	ptau
ASV4437	-0.00473999	0.00269739	-1.75725	0.0838115	ptau	Bacteria	Firmicutes	Lachnospiraceae	Roseburia	Roseburia (unc.)	0.743118	ptau
ASV4439	-0.00200048	0.0038036	-0.525944	0.600804	ptau	Bacteria	Firmicutes	Clostridiales_Incertae_Sedis_XIII	Anaerovorax	Anaerovorax (unc.)	0.928152	ptau
ASV444	0.00623809	0.00529939	1.17713	0.243641	ptau	Bacteria	Proteobacteria	Moraxellaceae	Acinetobacter	Acinetobacter (unc.)	0.812871	ptau
ASV4457	0.00654043	0.00372577	1.75545	0.084121	ptau	Bacteria	Firmicutes	Ruminococcaceae	Pseudoflavonifractor	Pseudoflavonifractor (unc.)	0.743118	ptau
ASV446	0.00382963	0.00438311	0.873723	0.385641	ptau	Bacteria	Proteobacteria	Enterobacteriaceae	Escherichia/Shigella	coli	0.857695	ptau
ASV447	-0.00744857	0.00757564	-0.983227	0.329317	ptau	Bacteria	Firmicutes	Lachnospiraceae	Fusicatenibacter	Fusicatenibacter (unc.)	0.842472	ptau
ASV449	0.000559354	0.00479287	0.116705	0.907471	ptau	Bacteria	Proteobacteria	Enterobacteriaceae	Escherichia/Shigella	Escherichia/Shigella (unc.)	0.976475	ptau
ASV450	-0.00436738	0.00423656	-1.03088	0.306602	ptau	Bacteria	Firmicutes	Clostridiales (unc.)	Clostridiales (unc.)	Clostridiales (unc.)	0.838647	ptau
ASV4502	0.00208652	0.0025174	0.82884	0.410375	ptau	Bacteria	Firmicutes	Lachnospiraceae	Ruminococcus2	Ruminococcus2 (unc.)	0.865735	ptau
ASV4511	-0.00515192	0.00324368	-1.58829	0.117307	ptau	Bacteria	Firmicutes	Ruminococcaceae	Ruminococcaceae (unc.)	Ruminococcaceae (unc.)	0.743118	ptau
ASV4519	-0.00746059	0.00308182	-2.42084	0.0184263	ptau	Bacteria	Firmicutes	Ruminococcaceae	Ruminococcaceae (unc.)	Ruminococcaceae (unc.)	0.659094	ptau
ASV4531	-0.00265134	0.00376995	-0.703282	0.484513	ptau	Bacteria	Firmicutes	Clostridiales (unc.)	Clostridiales (unc.)	Clostridiales (unc.)	0.889999	ptau
ASV4535	-0.00167915	0.00263715	-0.636728	0.526646	ptau	Bacteria	Bacteroidetes	Bacteroidetes (unc.)	Bacteroidetes (unc.)	Bacteroidetes (unc.)	0.903765	ptau
ASV454	0.00242526	0.00410979	0.590119	0.557256	ptau	Bacteria	Bacteroidetes	Bacteroidaceae	Bacteroides	Bacteroides (unc.)	0.913327	ptau
ASV4545	-0.00221287	0.00337432	-0.655799	0.51438	ptau	Bacteria	Firmicutes	Lachnospiraceae	Roseburia	Roseburia (unc.)	0.900165	ptau
ASV456	0.00628009	0.0080773	0.777499	0.439821	ptau	Bacteria	Firmicutes	Ruminococcaceae	Ruminococcaceae (unc.)	Ruminococcaceae (unc.)	0.87042	ptau
ASV457	-0.00137925	0.00718337	-0.192006	0.848365	ptau	Bacteria	Firmicutes	Ruminococcaceae	Oscillibacter	Oscillibacter (unc.)	0.962145	ptau
ASV4585	0.000616201	0.00332365	0.185399	0.853522	ptau	Bacteria	Firmicutes	Lachnospiraceae	Lachnospiraceae (unc.)	Lachnospiraceae (unc.)	0.963653	ptau
ASV4599	-0.00160609	0.00339773	-0.472693	0.638092	ptau	Bacteria	Firmicutes	Ruminococcaceae	Pseudoflavonifractor	Pseudoflavonifractor (unc.)	0.934015	ptau
ASV46	-0.000176935	0.010271	-0.0172267	0.986311	ptau	Bacteria	Bacteroidetes	Bacteroidaceae	Bacteroides	vulgatus	0.996915	ptau
ASV460	-0.00707538	0.00539448	-1.3116	0.194493	ptau	Bacteria	Firmicutes	Lactobacillaceae	Lactobacillus	gasseri	0.782969	ptau
ASV4606	-0.00736895	0.00308298	-2.39021	0.0198911	ptau	Bacteria	Firmicutes	Catabacteriaceae	Catabacter	Catabacter (unc.)	0.664036	ptau
ASV463	-0.00651056	0.00589497	-1.10443	0.273676	ptau	Bacteria	Bacteroidetes	Porphyromonadaceae	Parabacteroides	Parabacteroides (unc.)	0.82289	ptau
ASV464	0.00360325	0.00467372	0.77096	0.443659	ptau	Bacteria	Bacteroidetes	Bacteroidales (unc.)	Bacteroidales (unc.)	Bacteroidales (unc.)	0.871698	ptau
ASV4649	-0.00261287	0.00321011	-0.81395	0.418789	ptau	Bacteria	Firmicutes	Ruminococcaceae	Anaerotruncus	Anaerotruncus	0.865735	ptau
ASV466	-0.00195539	0.0052165	-0.374847	0.709054	ptau	Bacteria	Proteobacteria	Sutterellaceae	Parasutterella	Parasutterella (unc.)	0.941072	ptau
ASV467	0.00497279	0.00477773	1.04083	0.301998	ptau	Bacteria	Bacteroidetes	Bacteroidaceae	Bacteroides	Bacteroides (unc.)	0.837863	ptau
ASV4678	0.00477638	0.0025212	1.89448	0.062827	ptau	Bacteria	Bacteria (unc.)	Bacteria (unc.)	Bacteria (unc.)	Bacteria (unc.)	0.743118	ptau
ASV469	-0.000362011	0.00586111	-0.0617649	0.950949	ptau	Bacteria	Firmicutes	Ruminococcaceae	Ruminococcaceae (unc.)	Ruminococcaceae (unc.)	0.991005	ptau
ASV4692	-0.0012374	0.00215797	-0.573407	0.568443	ptau	Bacteria	Firmicutes	Ruminococcaceae	Ruminococcaceae (unc.)	Ruminococcaceae (unc.)	0.916052	ptau
ASV4695	0.00432789	0.00376383	1.14986	0.254616	ptau	Bacteria	Firmicutes	Erysipelotrichaceae	Holdemania	Holdemania (unc.)	0.812871	ptau
ASV473	-0.00723224	0.00631595	-1.14508	0.256579	ptau	Bacteria	Actinobacteria	Coriobacteriaceae	Collinsella	aerofaciens	0.812871	ptau
ASV474	-0.000416984	0.00796314	-0.0523643	0.958407	ptau	Bacteria	Firmicutes	Lachnospiraceae	Lachnospiraceae (unc.)	Lachnospiraceae (unc.)	0.992875	ptau
ASV4762	-0.0021289	0.00347008	-0.613502	0.541789	ptau	Bacteria	Firmicutes	Catabacteriaceae	Catabacter	Catabacter (unc.)	0.906229	ptau
ASV477	0.00971471	0.00675742	1.43764	0.155566	ptau	Bacteria	Firmicutes	Lachnospiraceae	Ruminococcus2	Ruminococcus2 (unc.)	0.760793	ptau
ASV478	0.00109845	0.0052626	0.208727	0.835345	ptau	Bacteria	Proteobacteria	Enterobacteriaceae	Escherichia/Shigella	coli	0.958273	ptau
ASV4781	0.0032273	0.0037167	0.868324	0.388566	ptau	Bacteria	Firmicutes	Lachnospiraceae	Blautia	Blautia (unc.)	0.857695	ptau
ASV4782	-0.00278834	0.00249445	-1.11782	0.267957	ptau	Bacteria	Firmicutes	Ruminococcaceae	Flavonifractor	Flavonifractor (unc.)	0.818199	ptau
ASV4784	-0.00546109	0.0034028	-1.60488	0.113602	ptau	Bacteria	Firmicutes	Ruminococcaceae	Ruminococcaceae (unc.)	Ruminococcaceae (unc.)	0.743118	ptau
ASV479	-0.00915915	0.00770046	-1.18943	0.238806	ptau	Bacteria	Firmicutes	Lachnospiraceae	Lachnospiraceae (unc.)	Lachnospiraceae (unc.)	0.812871	ptau
ASV480	-0.00166788	0.00713387	-0.233797	0.815912	ptau	Bacteria	Bacteroidetes	Porphyromonadaceae	Coprobacter	Coprobacter (unc.)	0.957123	ptau
ASV4816	-0.00867914	0.00437705	-1.98287	0.0518162	ptau	Bacteria	Proteobacteria	Comamonadaceae	Rhodoferax	Rhodoferax (unc.)	0.737588	ptau
ASV4817	-0.0106857	0.00418003	-2.55638	0.0130405	ptau	Bacteria	Bacteroidetes	Cytophagaceae	Flectobacillus	Flectobacillus (unc.)	0.612193	ptau
ASV4824	0.00269433	0.00244197	1.10334	0.274142	ptau	Bacteria	Firmicutes	Clostridiales (unc.)	Clostridiales (unc.)	Clostridiales (unc.)	0.82289	ptau
ASV4839	0.00279153	0.0032776	0.8517	0.397659	ptau	Bacteria	Proteobacteria	Comamonadaceae	Comamonadaceae (unc.)	Comamonadaceae (unc.)	0.857695	ptau
ASV484	-0.00570921	0.00791439	-0.721371	0.473393	ptau	Bacteria	Firmicutes	Lachnospiraceae	Roseburia	intestinalis	0.887368	ptau
ASV485	0.00943259	0.00606138	1.55618	0.124756	ptau	Bacteria	Firmicutes	Erysipelotrichaceae	Holdemanella	Holdemanella (unc.)	0.743118	ptau
ASV4862	-0.00826911	0.00354193	-2.33464	0.0228161	ptau	Bacteria	Firmicutes	Lachnospiraceae	Roseburia	Roseburia (unc.)	0.707299	ptau
ASV4888	0.00564358	0.00273931	2.06022	0.043581	ptau	Bacteria	Firmicutes	Ruminococcaceae	Ruminococcaceae (unc.)	Ruminococcaceae (unc.)	0.737588	ptau
ASV49	-0.0130811	0.00914869	-1.42983	0.157785	ptau	Bacteria	Firmicutes	Clostridiales (unc.)	Clostridiales (unc.)	Clostridiales (unc.)	0.760793	ptau
ASV492	0.00236244	0.00493748	0.47847	0.633999	ptau	Bacteria	Actinobacteria	Coriobacteriaceae	Coriobacteriaceae (unc.)	Coriobacteriaceae (unc.)	0.934015	ptau
ASV4934	-0.000483069	0.00371096	-0.130173	0.896851	ptau	Bacteria	Firmicutes	Clostridiales_Incertae_Sedis_XII	Clostridiales_Incertae_Sedis_XII (unc.)	Clostridiales_Incertae_Sedis_XII (unc.)	0.976005	ptau
ASV494	0.00612785	0.00572628	1.07013	0.28871	ptau	Bacteria	Proteobacteria	Desulfovibrionaceae	Desulfovibrio	piger	0.8279	ptau
ASV495	0.00307312	0.00684171	0.449174	0.654873	ptau	Bacteria	Firmicutes	Ruminococcaceae	Oscillibacter	Oscillibacter (unc.)	0.934015	ptau
ASV4954	-0.000709729	0.00325479	-0.218057	0.828101	ptau	Bacteria	Firmicutes	Lachnospiraceae	Clostridium_XlVa	Clostridium_XlVa (unc.)	0.957439	ptau
ASV497	0.0104148	0.00761196	1.36822	0.176182	ptau	Bacteria	Actinobacteria	Coriobacteriaceae	Eggerthella	Eggerthella (unc.)	0.767735	ptau
ASV498	-0.00275358	0.00682551	-0.403425	0.688024	ptau	Bacteria	Proteobacteria	Desulfovibrionaceae	Desulfovibrionaceae (unc.)	Desulfovibrionaceae (unc.)	0.941072	ptau
ASV4983	-0.00124765	0.00279255	-0.446778	0.656592	ptau	Bacteria	Firmicutes	Clostridiales (unc.)	Clostridiales (unc.)	Clostridiales (unc.)	0.934015	ptau
ASV5	0.0139106	0.00901574	1.54292	0.127938	ptau	Bacteria	Bacteroidetes	Bacteroidaceae	Bacteroides	Bacteroides (unc.)	0.746306	ptau
ASV50	-0.0120745	0.00840269	-1.43698	0.155752	ptau	Bacteria	Firmicutes	Acidaminococcaceae	Phascolarctobacterium	Phascolarctobacterium (unc.)	0.760793	ptau
ASV500	0.000974871	0.00739728	0.131788	0.895579	ptau	Bacteria	Firmicutes	Lachnospiraceae	Ruminococcus2	Ruminococcus2 (unc.)	0.974953	ptau
ASV5002	0.000925673	0.00313581	0.295194	0.768832	ptau	Bacteria	Firmicutes	Ruminococcaceae	Clostridium_IV	Clostridium_IV (unc.)	0.946501	ptau
ASV501	-0.000663978	0.0055162	-0.120369	0.90458	ptau	Bacteria	Firmicutes	Erysipelotrichaceae	Catenibacterium	Catenibacterium (unc.)	0.976475	ptau
ASV503	0.000660331	0.00592711	0.111408	0.911652	ptau	Bacteria	Firmicutes	Ruminococcaceae	Ruminococcus	Ruminococcus (unc.)	0.978777	ptau
ASV505	-0.00313059	0.0060456	-0.517829	0.606421	ptau	Bacteria	Firmicutes	Ruminococcaceae	Oscillibacter	Oscillibacter (unc.)	0.928156	ptau
ASV5054	-0.00105722	0.00121808	-0.867942	0.388773	ptau	Bacteria	Firmicutes	Ruminococcaceae	Oscillibacter	Oscillibacter (unc.)	0.857695	ptau
ASV506	0.00274023	0.00670129	0.408911	0.684014	ptau	Bacteria	Firmicutes	Lachnospiraceae	Lachnospiraceae (unc.)	Lachnospiraceae (unc.)	0.939894	ptau
ASV5062	0.00516285	0.00259634	1.98851	0.0511737	ptau	Bacteria	Firmicutes	Clostridiales (unc.)	Clostridiales (unc.)	Clostridiales (unc.)	0.737588	ptau
ASV508	-0.00845787	0.00612443	-1.38101	0.172235	ptau	Bacteria	Bacteroidetes	Rikenellaceae	Alistipes	shahii	0.767735	ptau
ASV5087	-0.00374863	0.00283818	-1.32079	0.191427	ptau	Bacteria	Firmicutes	Ruminococcaceae	Ruminococcaceae (unc.)	Ruminococcaceae (unc.)	0.779462	ptau
ASV510	-0.00534886	0.00789737	-0.677297	0.500737	ptau	Bacteria	Firmicutes	Ruminococcaceae	Faecalibacterium	Faecalibacterium (unc.)	0.894566	ptau
ASV513	0.00342676	0.00655797	0.522534	0.603161	ptau	Bacteria	Firmicutes	Clostridiales (unc.)	Clostridiales (unc.)	Clostridiales (unc.)	0.928156	ptau
ASV5130	-0.00284189	0.00255305	-1.11314	0.269947	ptau	Bacteria	Firmicutes	Ruminococcaceae	Oscillibacter	Oscillibacter (unc.)	0.819334	ptau
ASV5147	-0.00181363	0.00300259	-0.604021	0.548034	ptau	Bacteria	Firmicutes	Lachnospiraceae	Lachnospiraceae (unc.)	Lachnospiraceae (unc.)	0.910127	ptau
ASV518	-0.0119988	0.00531308	-2.25836	0.0274524	ptau	Bacteria	Bacteroidetes	Rikenellaceae	Alistipes	Alistipes (unc.)	0.71234	ptau
ASV5180	-0.001717	0.00367088	-0.467734	0.641615	ptau	Bacteria	Firmicutes	Ruminococcaceae	Ruminococcaceae (unc.)	Ruminococcaceae (unc.)	0.934015	ptau
ASV5181	-0.00334772	0.00305908	-1.09436	0.278032	ptau	Bacteria	Firmicutes	Ruminococcaceae	Pseudoflavonifractor	Pseudoflavonifractor (unc.)	0.825733	ptau
ASV5182	-0.000292373	0.00325658	-0.0897793	0.928752	ptau	Bacteria	Firmicutes	Ruminococcaceae	Pseudoflavonifractor	Pseudoflavonifractor (unc.)	0.982479	ptau
ASV5183	-0.00101787	0.00283698	-0.358786	0.720974	ptau	Bacteria	Firmicutes	Clostridiales (unc.)	Clostridiales (unc.)	Clostridiales (unc.)	0.941072	ptau
ASV522	0.00216973	0.00454907	0.47696	0.635067	ptau	Bacteria	Firmicutes	Clostridiales (unc.)	Clostridiales (unc.)	Clostridiales (unc.)	0.934015	ptau
ASV5245	-0.0013659	0.00154884	-0.881887	0.381244	ptau	Bacteria	Firmicutes	Clostridiales_Incertae_Sedis_XIII	Anaerovorax	Anaerovorax (unc.)	0.857695	ptau
ASV5252	0.00322301	0.00317836	1.01405	0.314501	ptau	Bacteria	Firmicutes	Ruminococcaceae	Ruminococcaceae (unc.)	Ruminococcaceae (unc.)	0.842381	ptau
ASV5253	-0.000406747	0.0028059	-0.144961	0.885212	ptau	Bacteria	Firmicutes	Lachnospiraceae	Anaerostipes	Anaerostipes (unc.)	0.974887	ptau
ASV5254	0.00394315	0.00421323	0.935897	0.352958	ptau	Bacteria	Firmicutes	Clostridiales (unc.)	Clostridiales (unc.)	Clostridiales (unc.)	0.848818	ptau
ASV526	0.00144701	0.00802011	0.180422	0.857409	ptau	Bacteria	Firmicutes	Ruminococcaceae	Oscillibacter	Oscillibacter (unc.)	0.965164	ptau
ASV5260	-0.00245263	0.0011993	-2.04505	0.0451007	ptau	Bacteria	Firmicutes	Ruminococcaceae	Intestinimonas	Intestinimonas (unc.)	0.737588	ptau
ASV5270	-0.0024865	0.00213713	-1.16348	0.249093	ptau	Bacteria	Firmicutes	Ruminococcaceae	Ruminococcaceae (unc.)	Ruminococcaceae (unc.)	0.812871	ptau
ASV528	-0.00103239	0.00461053	-0.223919	0.823556	ptau	Bacteria	Firmicutes	Clostridiales (unc.)	Clostridiales (unc.)	Clostridiales (unc.)	0.957123	ptau
ASV5281	-0.000924581	0.00184423	-0.501337	0.61791	ptau	Bacteria	Firmicutes	Ruminococcaceae	Anaerotruncus	Anaerotruncus	0.931757	ptau
ASV53	-0.00500246	0.00789824	-0.633365	0.528825	ptau	Bacteria	Firmicutes	Veillonellaceae	Dialister	invisus	0.904049	ptau
ASV532	0.0142542	0.00735621	1.9377	0.0572174	ptau	Bacteria	Bacteria (unc.)	Bacteria (unc.)	Bacteria (unc.)	Bacteria (unc.)	0.737588	ptau
ASV5324	-0.0039299	0.00306835	-1.28079	0.205039	ptau	Bacteria	Firmicutes	Ruminococcaceae	Ruminococcaceae (unc.)	Ruminococcaceae (unc.)	0.792047	ptau
ASV5326	-0.00172508	0.00274601	-0.628215	0.53217	ptau	Bacteria	Firmicutes	Ruminococcaceae	Ruminococcaceae (unc.)	Ruminococcaceae (unc.)	0.904055	ptau
ASV533	0.00978629	0.00589265	1.66076	0.101811	ptau	Bacteria	Proteobacteria	Alphaproteobacteria (unc.)	Alphaproteobacteria (unc.)	Alphaproteobacteria (unc.)	0.743118	ptau
ASV538	0.00414962	0.0043684	0.949918	0.345842	ptau	Bacteria	Bacteroidetes	Bacteroidaceae	Bacteroides	Bacteroides (unc.)	0.843883	ptau
ASV539	-0.00147192	0.00706182	-0.208433	0.835574	ptau	Bacteria	Firmicutes	Lachnospiraceae	Fusicatenibacter	Fusicatenibacter (unc.)	0.958273	ptau
ASV542	0.000406213	0.00482806	0.084136	0.933219	ptau	Bacteria	Proteobacteria	Enterobacteriaceae	Citrobacter	Citrobacter (unc.)	0.984334	ptau
ASV5433	-0.00393738	0.0026935	-1.46181	0.148845	ptau	Bacteria	Firmicutes	Clostridiales (unc.)	Clostridiales (unc.)	Clostridiales (unc.)	0.759524	ptau
ASV544	0.000951625	0.00658096	0.144603	0.885494	ptau	Bacteria	Firmicutes	Ruminococcaceae	Ruminococcaceae (unc.)	Ruminococcaceae (unc.)	0.974887	ptau
ASV5453	0.00029904	0.00317384	0.0942203	0.925238	ptau	Bacteria	Firmicutes	Ruminococcaceae	Butyricicoccus	Butyricicoccus (unc.)	0.982248	ptau
ASV547	0.00240639	0.0067542	0.35628	0.72284	ptau	Bacteria	Firmicutes	Ruminococcaceae	Faecalibacterium	prausnitzii	0.941072	ptau
ASV5473	0.00335863	0.0033271	1.00947	0.31667	ptau	Bacteria	Firmicutes	Lachnospiraceae	Coprococcus	Coprococcus (unc.)	0.842472	ptau
ASV549	-0.000713686	0.00582368	-0.122549	0.902861	ptau	Bacteria	Bacteroidetes	Porphyromonadaceae	Parabacteroides	Parabacteroides (unc.)	0.976475	ptau
ASV5494	0.006381	0.00239786	2.66112	0.00990353	ptau	Bacteria	Firmicutes	Clostridiales (unc.)	Clostridiales (unc.)	Clostridiales (unc.)	0.567074	ptau
ASV55	-0.0145592	0.00897435	-1.62231	0.109811	ptau	Bacteria	Firmicutes	Lachnospiraceae	Lachnospiraceae (unc.)	Lachnospiraceae (unc.)	0.743118	ptau
ASV551	-0.00549301	0.00436261	-1.25911	0.21271	ptau	Bacteria	Bacteroidetes	Porphyromonadaceae	Barnesiella	Barnesiella (unc.)	0.793313	ptau
ASV5525	-0.00273253	0.00350981	-0.778539	0.439213	ptau	Bacteria	Firmicutes	Erysipelotrichaceae	Holdemania	Holdemania (unc.)	0.870139	ptau
ASV554	0.000205734	0.00700944	0.029351	0.976679	ptau	Bacteria	Proteobacteria	Sutterellaceae	Parasutterella	excrementihominis	0.996052	ptau
ASV555	1.96232e-05	0.00572984	0.00342473	0.997278	ptau	Bacteria	Firmicutes	Streptococcaceae	Streptococcus	salivarius	0.999739	ptau
ASV5557	-0.00180526	0.00422819	-0.426958	0.670889	ptau	Bacteria	Firmicutes	Lachnospiraceae	Lachnospiraceae (unc.)	Lachnospiraceae (unc.)	0.936024	ptau
ASV557	-0.00634039	0.00783934	-0.808791	0.421728	ptau	Bacteria	Firmicutes	Lachnospiraceae	Dorea	longicatena	0.865735	ptau
ASV5577	-0.000435192	0.00211799	-0.205474	0.837875	ptau	Bacteria	Firmicutes	Clostridiales (unc.)	Clostridiales (unc.)	Clostridiales (unc.)	0.958674	ptau
ASV559	-0.00508014	0.00481636	-1.05477	0.295625	ptau	Bacteria	Firmicutes	Acidaminococcaceae	Phascolarctobacterium	Phascolarctobacterium (unc.)	0.835294	ptau
ASV5601	-0.00384269	0.00277204	-1.38623	0.170641	ptau	Bacteria	Firmicutes	Lachnospiraceae	Lachnospiraceae (unc.)	Lachnospiraceae (unc.)	0.767735	ptau
ASV561	0.00179192	0.00701753	0.255348	0.799299	ptau	Bacteria	Firmicutes	Ruminococcaceae	Faecalibacterium	Faecalibacterium (unc.)	0.954531	ptau
ASV5621	-0.0029724	0.00259408	-1.14584	0.256265	ptau	Bacteria	Firmicutes	Ruminococcaceae	Ruminococcaceae (unc.)	Ruminococcaceae (unc.)	0.812871	ptau
ASV563	-2.28577e-05	0.00489019	-0.00467419	0.996286	ptau	Bacteria	Bacteroidetes	Porphyromonadaceae	Barnesiella	Barnesiella (unc.)	0.999664	ptau
ASV564	0.00934952	0.00765471	1.22141	0.226556	ptau	Bacteria	Proteobacteria	Desulfovibrionaceae	Bilophila	Bilophila (unc.)	0.812871	ptau
ASV5644	-0.000498699	0.00268327	-0.185855	0.853165	ptau	Bacteria	Firmicutes	Ruminococcaceae	Ruminococcaceae (unc.)	Ruminococcaceae (unc.)	0.963653	ptau
ASV565	-0.00240045	0.00462932	-0.518532	0.605933	ptau	Bacteria	Firmicutes	Ruminococcaceae	Faecalibacterium	Faecalibacterium (unc.)	0.928156	ptau
ASV566	0.00157391	0.005511	0.285594	0.776141	ptau	Bacteria	Firmicutes	Erysipelotrichaceae	Catenibacterium	Catenibacterium (unc.)	0.950925	ptau
ASV5670	-0.00395474	0.00203828	-1.94023	0.0569031	ptau	Bacteria	Firmicutes	Ruminococcaceae	Anaerotruncus	Anaerotruncus	0.737588	ptau
ASV5682	0.00258995	0.00271047	0.955532	0.34302	ptau	Bacteria	Firmicutes	Ruminococcaceae	Ruminococcaceae (unc.)	Ruminococcaceae (unc.)	0.843567	ptau
ASV5683	-0.000347611	0.00304254	-0.11425	0.909409	ptau	Bacteria	Actinobacteria	Coriobacteriaceae	Coriobacteriaceae (unc.)	Coriobacteriaceae (unc.)	0.978231	ptau
ASV57	0.00200784	0.00839303	0.239227	0.811719	ptau	Bacteria	Proteobacteria	Rhodospirillaceae	Aestuariispira	Aestuariispira (unc.)	0.957123	ptau
ASV5704	0.00215012	0.00153448	1.40121	0.166138	ptau	Bacteria	Firmicutes	Ruminococcaceae	Oscillibacter	Oscillibacter (unc.)	0.767735	ptau
ASV572	0.00112365	0.00367538	0.305722	0.760841	ptau	Bacteria	Bacteroidetes	Prevotellaceae	Paraprevotella	Paraprevotella (unc.)	0.945746	ptau
ASV5739	0.00343245	0.00353382	0.971312	0.335167	ptau	Bacteria	Firmicutes	Ruminococcaceae	Oscillibacter	Oscillibacter (unc.)	0.842472	ptau
ASV575	0.00287498	0.00585224	0.491262	0.624976	ptau	Bacteria	Firmicutes	Ruminococcaceae	Subdoligranulum	Subdoligranulum (unc.)	0.933591	ptau
ASV576	-0.000444697	0.00691673	-0.0642929	0.948944	ptau	Bacteria	Firmicutes	Ruminococcaceae	Ruminococcaceae (unc.)	Ruminococcaceae (unc.)	0.990042	ptau
ASV577	0.00158788	0.0060738	0.261431	0.794626	ptau	Bacteria	Bacteroidetes	Prevotellaceae	Paraprevotella	Paraprevotella (unc.)	0.953513	ptau
ASV5781	-0.00452465	0.00321364	-1.40795	0.164139	ptau	Bacteria	Firmicutes	Ruminococcaceae	Pseudoflavonifractor	Pseudoflavonifractor (unc.)	0.767735	ptau
ASV5784	0.0046482	0.00386996	1.2011	0.234282	ptau	Bacteria	Firmicutes	Lachnospiraceae	Blautia	Blautia (unc.)	0.812871	ptau
ASV579	-0.00430166	0.00389806	-1.10354	0.274058	ptau	Bacteria	Firmicutes	Ruminococcaceae	Ruminococcus	Ruminococcus (unc.)	0.82289	ptau
ASV58	-0.00693417	0.00938362	-0.738965	0.462717	ptau	Bacteria	Proteobacteria	Sutterellaceae	Sutterella	wadsworthensis	0.882704	ptau
ASV580	0.0127227	0.00689685	1.84471	0.0698584	ptau	Bacteria	Firmicutes	Lachnospiraceae	Fusicatenibacter	Fusicatenibacter (unc.)	0.743118	ptau
ASV5832	0.0015896	0.00215938	0.736136	0.464424	ptau	Bacteria	Firmicutes	Ruminococcaceae	Oscillibacter	Oscillibacter (unc.)	0.883661	ptau
ASV584	-0.00555189	0.00726208	-0.764504	0.447467	ptau	Bacteria	Firmicutes	Ruminococcaceae	Ruminococcaceae (unc.)	Ruminococcaceae (unc.)	0.873205	ptau
ASV585	-0.00359887	0.00550036	-0.654298	0.51534	ptau	Bacteria	Firmicutes	Ruminococcaceae	Ruminococcaceae (unc.)	Ruminococcaceae (unc.)	0.900392	ptau
ASV587	0.00650026	0.0074606	0.871279	0.386963	ptau	Bacteria	Firmicutes	Lachnospiraceae	Blautia	Blautia (unc.)	0.857695	ptau
ASV5877	0.00384282	0.0030656	1.25353	0.214719	ptau	Bacteria	Firmicutes	Ruminococcaceae	Sporobacter	Sporobacter (unc.)	0.793313	ptau
ASV59	-0.00943435	0.00959036	-0.983733	0.32907	ptau	Bacteria	Bacteroidetes	Bacteroidaceae	Bacteroides	cellulosilyticus	0.842472	ptau
ASV591	-0.00715962	0.0081386	-0.879711	0.382413	ptau	Bacteria	Firmicutes	Ruminococcaceae	Faecalibacterium	Faecalibacterium (unc.)	0.857695	ptau
ASV593	0.00191833	0.00479822	0.3998	0.690678	ptau	Bacteria	Proteobacteria	Moraxellaceae	Acinetobacter	johnsonii	0.941072	ptau
ASV594	0.00131772	0.00677836	0.1944	0.846498	ptau	Bacteria	Firmicutes	Lachnospiraceae	Lachnospiraceae (unc.)	Lachnospiraceae (unc.)	0.961728	ptau
ASV595	0.000239197	0.00559575	0.0427462	0.966041	ptau	Bacteria	Firmicutes	Ruminococcaceae	Subdoligranulum	Subdoligranulum (unc.)	0.993984	ptau
ASV597	-0.00772157	0.00482807	-1.59931	0.114836	ptau	Bacteria	Bacteroidetes	Bacteroidaceae	Bacteroides	Bacteroides (unc.)	0.743118	ptau
ASV599	-0.00990475	0.00570378	-1.73652	0.0874378	ptau	Bacteria	Firmicutes	Ruminococcaceae	Oscillibacter	Oscillibacter (unc.)	0.743118	ptau
ASV60	-0.00277143	0.00850364	-0.325911	0.745589	ptau	Bacteria	Bacteroidetes	Porphyromonadaceae	Coprobacter	Coprobacter (unc.)	0.942045	ptau
ASV601	0.000701983	0.00596886	0.117607	0.906759	ptau	Bacteria	Firmicutes	Ruminococcaceae	Faecalibacterium	Faecalibacterium (unc.)	0.976475	ptau
ASV605	-0.0013929	0.0049843	-0.279457	0.780824	ptau	Bacteria	Firmicutes	Ruminococcaceae	Clostridium_IV	Clostridium_IV (unc.)	0.95228	ptau
ASV6064	0.00113288	0.00229199	0.494277	0.622857	ptau	Bacteria	Firmicutes	Lachnospiraceae	Ruminococcus2	Ruminococcus2 (unc.)	0.933073	ptau
ASV607	0.014946	0.00548327	2.72574	0.00832908	ptau	Bacteria	Firmicutes	Ruminococcaceae	Ruminococcaceae (unc.)	Ruminococcaceae (unc.)	0.567074	ptau
ASV608	2.35833e-05	0.00442335	0.00533156	0.995763	ptau	Bacteria	Firmicutes	Erysipelotrichaceae	Holdemanella	Holdemanella (unc.)	0.999448	ptau
ASV61	0.0196484	0.00891817	2.20319	0.0313061	ptau	Bacteria	Firmicutes	Ruminococcaceae	Subdoligranulum	Subdoligranulum (unc.)	0.737588	ptau
ASV611	-0.00268975	0.00180045	-1.49393	0.140265	ptau	Bacteria	Firmicutes	Streptococcaceae	Lactococcus	lactis	0.759524	ptau
ASV6124	0.00390542	0.0018539	2.1066	0.0392064	ptau	Bacteria	Firmicutes	Christensenellaceae	Christensenella	minuta	0.737588	ptau
ASV613	0.00870062	0.00432563	2.01141	0.0486342	ptau	Bacteria	Proteobacteria	Sutterellaceae	Parasutterella	Parasutterella (unc.)	0.737588	ptau
ASV618	0.00681326	0.006991	0.974576	0.333558	ptau	Bacteria	Bacteroidetes	Bacteroidaceae	Bacteroides	thetaiotaomicron	0.842472	ptau
ASV62	-0.0115453	0.00671311	-1.71981	0.0904555	ptau	Bacteria	Proteobacteria	Pasteurellaceae	Haemophilus	parainfluenzae	0.743118	ptau
ASV6200	-0.00446151	0.00266922	-1.67147	0.0996699	ptau	Bacteria	Proteobacteria	Comamonadaceae	Acidovorax	Acidovorax (unc.)	0.743118	ptau
ASV6214	0.000995131	0.00209509	0.474982	0.636469	ptau	Bacteria	Firmicutes	Ruminococcaceae	Oscillibacter	Oscillibacter (unc.)	0.934015	ptau
ASV623	-0.0117278	0.00708418	-1.65549	0.10288	ptau	Bacteria	Firmicutes	Ruminococcaceae	Ruminococcaceae (unc.)	Ruminococcaceae (unc.)	0.743118	ptau
ASV624	0.00538318	0.00561924	0.957991	0.341788	ptau	Bacteria	Actinobacteria	Coriobacteriaceae	Collinsella	aerofaciens	0.843567	ptau
ASV625	0.00533722	0.0050998	1.04655	0.299368	ptau	Bacteria	Proteobacteria	Desulfovibrionaceae	Bilophila	Bilophila (unc.)	0.837863	ptau
ASV626	-0.00259278	0.00528519	-0.490576	0.625458	ptau	Bacteria	Firmicutes	Lachnospiraceae	Clostridium_XlVa	Clostridium_XlVa (unc.)	0.933884	ptau
ASV627	0.00111026	0.00501736	0.221285	0.825598	ptau	Bacteria	Firmicutes	Clostridiales (unc.)	Clostridiales (unc.)	Clostridiales (unc.)	0.957123	ptau
ASV6276	-0.00619038	0.00310071	-1.99644	0.0502822	ptau	Bacteria	Proteobacteria	Comamonadaceae	Caenimonas	Caenimonas (unc.)	0.737588	ptau
ASV6282	0.000135171	0.00274127	0.0493097	0.960831	ptau	Bacteria	Firmicutes	Clostridiales (unc.)	Clostridiales (unc.)	Clostridiales (unc.)	0.993984	ptau
ASV63	0.00104341	0.0105647	0.0987642	0.921644	ptau	Bacteria	Bacteroidetes	Bacteroidaceae	Bacteroides	Bacteroides (unc.)	0.980806	ptau
ASV6302	-0.00188904	0.0031019	-0.608993	0.544754	ptau	Bacteria	Bacteria (unc.)	Bacteria (unc.)	Bacteria (unc.)	Bacteria (unc.)	0.907972	ptau
ASV631	-0.00367722	0.00269624	-1.36383	0.177551	ptau	Bacteria	Firmicutes	Streptococcaceae	Streptococcus	parasanguinis	0.767735	ptau
ASV6310	0.0137646	0.00337495	4.07847	0.00013155	ptau	Bacteria	Firmicutes	Ruminococcaceae	Ruminococcaceae (unc.)	Ruminococcaceae (unc.)	0.107049	ptau
ASV6321	-0.000902908	0.00206772	-0.436668	0.663869	ptau	Bacteria	Firmicutes	Lachnospiraceae	Lachnospiraceae (unc.)	Lachnospiraceae (unc.)	0.935781	ptau
ASV634	0.00383649	0.00420683	0.911968	0.365318	ptau	Bacteria	Proteobacteria	Enterobacteriaceae	Escherichia/Shigella	Escherichia/Shigella (unc.)	0.853479	ptau
ASV636	0.00226852	0.00374574	0.605626	0.546974	ptau	Bacteria	Proteobacteria	Enterobacteriaceae	Citrobacter	Citrobacter (unc.)	0.909675	ptau
ASV6386	-0.000223154	0.0022763	-0.0980337	0.922222	ptau	Bacteria	Firmicutes	Ruminococcaceae	Ruminococcaceae (unc.)	Ruminococcaceae (unc.)	0.980991	ptau
ASV64	-0.000448206	0.00241293	-0.185752	0.853246	ptau	Bacteria	Firmicutes	Carnobacteriaceae	Granulicatella	Granulicatella (unc.)	0.963653	ptau
ASV641	0.000201702	0.00542239	0.0371981	0.970447	ptau	Bacteria	Bacteroidetes	Porphyromonadaceae	Parabacteroides	Parabacteroides (unc.)	0.994193	ptau
ASV642	0.00329312	0.00424114	0.776469	0.440425	ptau	Bacteria	Bacteroidetes	Bacteroidaceae	Bacteroides	Bacteroides (unc.)	0.87042	ptau
ASV643	0.0161546	0.00556901	2.9008	0.00514473	ptau	Bacteria	Firmicutes	Lachnospiraceae	Roseburia	Roseburia (unc.)	0.50978	ptau
ASV647	0.0153312	0.00674185	2.27403	0.0264369	ptau	Bacteria	Firmicutes	Ruminococcaceae	Ruminococcaceae (unc.)	Ruminococcaceae (unc.)	0.71234	ptau
ASV65	-0.0218669	0.00996475	-2.19442	0.0319604	ptau	Bacteria	Bacteroidetes	Bacteroidaceae	Bacteroides	xylanisolvens	0.737588	ptau
ASV650	-0.00391181	0.0064238	-0.608955	0.544779	ptau	Bacteria	Firmicutes	Lachnospiraceae	Blautia	Blautia (unc.)	0.907972	ptau
ASV651	0.00103161	0.00385315	0.267731	0.789795	ptau	Bacteria	Bacteroidetes	Rikenellaceae	Alistipes	Alistipes (unc.)	0.953513	ptau
ASV652	0.00339666	0.0076088	0.446412	0.656855	ptau	Bacteria	Firmicutes	Firmicutes (unc.)	Firmicutes (unc.)	Firmicutes (unc.)	0.934015	ptau
ASV653	-0.00056079	0.00446582	-0.125574	0.900476	ptau	Bacteria	Proteobacteria	Sutterellaceae	Parasutterella	Parasutterella (unc.)	0.976174	ptau
ASV654	0.0163939	0.00549171	2.98521	0.00405201	ptau	Bacteria	Bacteroidetes	Porphyromonadaceae	Coprobacter	Coprobacter (unc.)	0.50978	ptau
ASV655	-0.0042915	0.00579149	-0.741002	0.46149	ptau	Bacteria	Firmicutes	Peptostreptococcaceae	Intestinibacter	Intestinibacter (unc.)	0.882704	ptau
ASV656	0.00134747	0.0053429	0.252198	0.801722	ptau	Bacteria	Bacteroidetes	Bacteroidaceae	Bacteroides	nordii	0.955348	ptau
ASV657	0.00327645	0.00237786	1.37789	0.173189	ptau	Bacteria	Firmicutes	Ruminococcaceae	Ruminococcaceae (unc.)	Ruminococcaceae (unc.)	0.767735	ptau
ASV659	0.00549449	0.00666566	0.824298	0.41293	ptau	Bacteria	Firmicutes	Lachnospiraceae	Blautia	Blautia (unc.)	0.865735	ptau
ASV6590	-0.000946749	0.0025657	-0.369002	0.713384	ptau	Bacteria	Firmicutes	Lactobacillaceae	Lactobacillus	acidophilus	0.941072	ptau
ASV66	7.20102e-05	0.0083838	0.00858922	0.993174	ptau	Bacteria	Proteobacteria	Enterobacteriaceae	Escherichia/Shigella	Escherichia/Shigella (unc.)	0.999006	ptau
ASV661	0.000953397	0.00666963	0.142946	0.886796	ptau	Bacteria	Firmicutes	Lachnospiraceae	Blautia	Blautia (unc.)	0.974887	ptau
ASV662	0.00281669	0.00625926	0.450004	0.654277	ptau	Bacteria	Firmicutes	Clostridiales (unc.)	Clostridiales (unc.)	Clostridiales (unc.)	0.934015	ptau
ASV664	0.0064945	0.00722871	0.898431	0.372432	ptau	Bacteria	Firmicutes	Ruminococcaceae	Faecalibacterium	Faecalibacterium (unc.)	0.855515	ptau
[truncated: 5,597 more rows]

## Sheet: Swab
Correlation between ASV abundance and Alzheimer scores for swab samples
Genomes	Estimate	Std..Error	t.value	Pr...t..	Covariate	Kingdom	Phylum	Family	Genus	Species	P.adj.fdr	Measure
ASV1	-0.095453	0.836034	-0.114174	0.909701	`ptau/Aß42`	Bacteria	Bacteroidetes	Bacteroidaceae	Bacteroides	uniformis	0.992996	ptau/Aß42
ASV10	1.91285	4.11341	0.465028	0.644565	`ptau/Aß42`	Bacteria	Proteobacteria	Neisseriaceae	Neisseria	Neisseria (unc.)	0.954805	ptau/Aß42
ASV100	-5.49241	2.81237	-1.95295	0.0582194	`ptau/Aß42`	Bacteria	Firmicutes	Veillonellaceae	Veillonella	Veillonella (unc.)	0.885455	ptau/Aß42
ASV1002	0.201433	0.746354	0.269889	0.788706	`ptau/Aß42`	Bacteria	Proteobacteria	Pasteurellaceae	Haemophilus	Haemophilus (unc.)	0.984233	ptau/Aß42
ASV1004	5.34599	1.51426	3.53044	0.00110544	`ptau/Aß42`	Bacteria	Proteobacteria	Neisseriaceae	Neisseria	elongata	0.154887	ptau/Aß42
ASV1008	-0.0992832	1.85188	-0.0536122	0.957525	`ptau/Aß42`	Bacteria	Fusobacteria	Fusobacteriaceae	Fusobacterium	periodonticum	0.999198	ptau/Aß42
ASV1009	4.16174	1.70426	2.44196	0.0193723	`ptau/Aß42`	Bacteria	Bacteroidetes	Flavobacteriaceae	Capnocytophaga	granulosa	0.763143	ptau/Aß42
ASV1010	-1.33348	1.86818	-0.713788	0.47972	`ptau/Aß42`	Bacteria	Bacteroidetes	Porphyromonadaceae	Porphyromonas	Porphyromonas (unc.)	0.936449	ptau/Aß42
ASV1012	2.09424	0.654651	3.19902	0.00278099	`ptau/Aß42`	Bacteria	Firmicutes	Streptococcaceae	Streptococcus	mitis	0.267309	ptau/Aß42
ASV1015	1.7505	1.13561	1.54146	0.131492	`ptau/Aß42`	Bacteria	Firmicutes	Carnobacteriaceae	Granulicatella	elegans	0.885455	ptau/Aß42
ASV1022	-0.888392	1.49379	-0.594722	0.555554	`ptau/Aß42`	Bacteria	Firmicutes	Streptococcaceae	Streptococcus	Streptococcus (unc.)	0.950488	ptau/Aß42
ASV1024	-2.64135	1.80013	-1.46731	0.15052	`ptau/Aß42`	Bacteria	Firmicutes	Streptococcaceae	Streptococcus	Streptococcus (unc.)	0.885455	ptau/Aß42
ASV1025	-0.723961	1.38445	-0.522923	0.604064	`ptau/Aß42`	Bacteria	Bacteroidetes	Prevotellaceae	Prevotella	intermedia	0.954805	ptau/Aß42
ASV1026	2.80855	2.20915	1.27133	0.21134	`ptau/Aß42`	Bacteria	Fusobacteria	Leptotrichiaceae	Leptotrichia	Leptotrichia (unc.)	0.885455	ptau/Aß42
ASV1031	1.71666	2.21548	0.77485	0.443223	`ptau/Aß42`	Bacteria	Firmicutes	Streptococcaceae	Streptococcus	Streptococcus (unc.)	0.925033	ptau/Aß42
ASV1036	0.0307888	1.36554	0.0225471	0.98213	`ptau/Aß42`	Bacteria	Firmicutes	Streptococcaceae	Streptococcus	Streptococcus (unc.)	0.999787	ptau/Aß42
ASV1039	-2.7184	1.97705	-1.37498	0.177192	`ptau/Aß42`	Bacteria	Firmicutes	Streptococcaceae	Streptococcus	oralis	0.885455	ptau/Aß42
ASV104	1.72101	3.63933	0.472892	0.638995	`ptau/Aß42`	Bacteria	Firmicutes	Streptococcaceae	Streptococcus	Streptococcus (unc.)	0.954805	ptau/Aß42
ASV1042	0.139817	0.294498	0.474764	0.637672	`ptau/Aß42`	Bacteria	Firmicutes	Carnobacteriaceae	Granulicatella	Granulicatella (unc.)	0.954805	ptau/Aß42
ASV1046	1.69839	2.04114	0.832076	0.410565	`ptau/Aß42`	Bacteria	Bacteroidetes	Prevotellaceae	Alloprevotella	Alloprevotella (unc.)	0.919157	ptau/Aß42
ASV1049	-2.07798	2.4357	-0.853132	0.398932	`ptau/Aß42`	Bacteria	Fusobacteria	Fusobacteriaceae	Fusobacterium	Fusobacterium (unc.)	0.918925	ptau/Aß42
ASV105	-3.03016	3.4533	-0.877468	0.385747	`ptau/Aß42`	Bacteria	Bacteroidetes	Prevotellaceae	Prevotella	histicola	0.916866	ptau/Aß42
ASV1051	-2.95106	2.05464	-1.43629	0.159101	`ptau/Aß42`	Bacteria	Actinobacteria	Coriobacteriaceae	Atopobium	Atopobium (unc.)	0.885455	ptau/Aß42
ASV1052	-0.49874	2.17128	-0.229699	0.819558	`ptau/Aß42`	Bacteria	Bacteroidetes	Bacteroidales (unc.)	Bacteroidales (unc.)	Bacteroidales (unc.)	0.984233	ptau/Aß42
ASV1053	-1.97339	2.36592	-0.834091	0.409443	`ptau/Aß42`	Bacteria	Tenericutes	Mycoplasmataceae	Mycoplasma	salivarium	0.919157	ptau/Aß42
ASV1054	-0.0425891	1.72027	-0.0247572	0.980378	`ptau/Aß42`	Bacteria	Actinobacteria	Actinomycetaceae	Actinomyces	Actinomyces (unc.)	0.999787	ptau/Aß42
ASV1060	-1.28995	1.9062	-0.676712	0.502688	`ptau/Aß42`	Bacteria	Actinobacteria	Actinomycetaceae	Actinomyces	oris	0.941643	ptau/Aß42
ASV1063	1.51408	2.15818	0.701556	0.48723	`ptau/Aß42`	Bacteria	Firmicutes	Lachnospiraceae	Oribacterium	sinus	0.941643	ptau/Aß42
ASV10649	-0.763316	1.15059	-0.663411	0.511072	`ptau/Aß42`	Bacteria	Chloroflexi	Anaerolineaceae	Anaerolineaceae (unc.)	Anaerolineaceae (unc.)	0.941643	ptau/Aß42
ASV1065	1.28761	2.30415	0.558823	0.579561	`ptau/Aß42`	Bacteria	Proteobacteria	Pasteurellaceae	Aggregatibacter	aphrophilus	0.954805	ptau/Aß42
ASV1067	-1.28719	1.89373	-0.67971	0.500808	`ptau/Aß42`	Bacteria	Proteobacteria	Pasteurellaceae	Pasteurellaceae (unc.)	Pasteurellaceae (unc.)	0.941643	ptau/Aß42
ASV1068	2.2254	2.07299	1.07352	0.289808	`ptau/Aß42`	Bacteria	Actinobacteria	Actinomycetaceae	Actinomyces	odontolyticus	0.912227	ptau/Aß42
ASV1069	0.581069	2.45319	0.236863	0.814036	`ptau/Aß42`	Bacteria	Bacteroidetes	Prevotellaceae	Prevotella	Prevotella (unc.)	0.984233	ptau/Aß42
ASV1079	-1.86408	1.95941	-0.951345	0.347441	`ptau/Aß42`	Bacteria	Actinobacteria	Propionibacteriaceae	Propionibacterium	acidifaciens	0.9166	ptau/Aß42
ASV1086	-3.01277	2.31116	-1.30358	0.200221	`ptau/Aß42`	Bacteria	Bacteroidetes	Prevotellaceae	Prevotella	dentalis	0.885455	ptau/Aß42
ASV1090	0.336572	1.9972	0.168522	0.867067	`ptau/Aß42`	Bacteria	Firmicutes	Streptococcaceae	Streptococcus	parasanguinis	0.984401	ptau/Aß42
ASV10916	-0.514009	0.757447	-0.678608	0.501499	`ptau/Aß42`	Bacteria	Firmicutes	Peptostreptococcaceae	Peptostreptococcaceae (unc.)	Peptostreptococcaceae (unc.)	0.941643	ptau/Aß42
ASV110	-1.64096	2.01426	-0.814669	0.420338	`ptau/Aß42`	Bacteria	Firmicutes	Veillonellaceae	Dialister	invisus	0.919157	ptau/Aß42
ASV1101	-2.15575	2.16413	-0.99613	0.325488	`ptau/Aß42`	Bacteria	Firmicutes	Streptococcaceae	Streptococcus	cristatus	0.912227	ptau/Aß42
ASV1103	-0.755383	1.50809	-0.500887	0.61934	`ptau/Aß42`	Bacteria	Firmicutes	Streptococcaceae	Streptococcus	Streptococcus (unc.)	0.954805	ptau/Aß42
ASV1105	0.99601	1.84256	0.540558	0.591967	`ptau/Aß42`	Bacteria	Actinobacteria	Coriobacteriaceae	Atopobium	Atopobium (unc.)	0.954805	ptau/Aß42
ASV1109	0.167129	0.8209	0.203592	0.839758	`ptau/Aß42`	Bacteria	Actinobacteria	Actinomycetaceae	Actinomyces	Actinomyces (unc.)	0.984361	ptau/Aß42
ASV1118	5.03494	1.6477	3.05574	0.00409285	`ptau/Aß42`	Bacteria	Actinobacteria	Actinomycetaceae	Actinomyces	Actinomyces (unc.)	0.317262	ptau/Aß42
ASV1124	-0.78977	1.8525	-0.426326	0.672276	`ptau/Aß42`	Bacteria	Fusobacteria	Leptotrichiaceae	Leptotrichiaceae (unc.)	Leptotrichiaceae (unc.)	0.958103	ptau/Aß42
ASV1127	1.35202	2.28484	0.591735	0.557532	`ptau/Aß42`	Bacteria	Firmicutes	Streptococcaceae	Streptococcus	Streptococcus (unc.)	0.951527	ptau/Aß42
ASV1129	4.75421	2.37908	1.99834	0.0528721	`ptau/Aß42`	Bacteria	Firmicutes	Bacillales_Incertae_Sedis_XI	Gemella	morbillorum	0.885455	ptau/Aß42
ASV1134	3.63799	1.92009	1.8947	0.0657608	`ptau/Aß42`	Bacteria	Bacteroidetes	Porphyromonadaceae	Porphyromonas	Porphyromonas (unc.)	0.885455	ptau/Aß42
ASV1136	0.265836	1.82168	0.145929	0.884749	`ptau/Aß42`	Bacteria	Bacteroidetes	Porphyromonadaceae	Porphyromonas	Porphyromonas (unc.)	0.987749	ptau/Aß42
ASV1138	-0.447199	2.22566	-0.200928	0.841826	`ptau/Aß42`	Bacteria	Firmicutes	Streptococcaceae	Streptococcus	Streptococcus (unc.)	0.984384	ptau/Aß42
ASV1145	0.254428	1.48741	0.171054	0.865089	`ptau/Aß42`	Bacteria	Firmicutes	Streptococcaceae	Streptococcus	parasanguinis	0.984401	ptau/Aß42
ASV115	3.07076	3.223	0.952767	0.34673	`ptau/Aß42`	Bacteria	Firmicutes	Veillonellaceae	Veillonella	parvula	0.9166	ptau/Aß42
ASV1154	2.86788	1.71477	1.67246	0.102648	`ptau/Aß42`	Bacteria	Fusobacteria	Leptotrichiaceae	Leptotrichia	wadei	0.885455	ptau/Aß42
ASV1159	-0.960325	1.80369	-0.532422	0.597533	`ptau/Aß42`	Bacteria	Proteobacteria	Pasteurellaceae	Haemophilus	Haemophilus (unc.)	0.954805	ptau/Aß42
ASV1165	-0.744425	1.97667	-0.376605	0.708562	`ptau/Aß42`	Bacteria	Actinobacteria	Coriobacteriaceae	Olsenella	Olsenella (unc.)	0.972401	ptau/Aß42
ASV1166	-1.88937	2.39428	-0.789118	0.434939	`ptau/Aß42`	Bacteria	Firmicutes	Streptococcaceae	Streptococcus	gordonii	0.925033	ptau/Aß42
ASV11794	0.227703	0.69547	0.327408	0.745156	`ptau/Aß42`	Bacteria	Firmicutes	Eubacteriaceae	Eubacterium	minutum	0.980062	ptau/Aß42
ASV1194	-2.88767	2.36559	-1.2207	0.229721	`ptau/Aß42`	Bacteria	Fusobacteria	Leptotrichiaceae	Leptotrichia	hofstadii	0.885455	ptau/Aß42
ASV1199	-1.80675	1.87631	-0.962924	0.341674	`ptau/Aß42`	Bacteria	Firmicutes	Streptococcaceae	Streptococcus	infantis	0.9166	ptau/Aß42
ASV1202	1.20978	2.04987	0.590174	0.558568	`ptau/Aß42`	Bacteria	Proteobacteria	Pasteurellaceae	Haemophilus	Haemophilus (unc.)	0.951942	ptau/Aß42
ASV1222	-0.311676	1.6562	-0.188188	0.851731	`ptau/Aß42`	Bacteria	Proteobacteria	Pasteurellaceae	Haemophilus	Haemophilus (unc.)	0.984401	ptau/Aß42
ASV1225	-1.782	1.92345	-0.926459	0.360054	`ptau/Aß42`	Bacteria	Bacteroidetes	Prevotellaceae	Alloprevotella	tannerae	0.9166	ptau/Aß42
ASV1226	0.136334	2.25397	0.060486	0.952086	`ptau/Aß42`	Bacteria	Firmicutes	Streptococcaceae	Streptococcus	mutans	0.999198	ptau/Aß42
ASV1229	-2.08511	1.45647	-1.43162	0.160428	`ptau/Aß42`	Bacteria	Firmicutes	Bacillales_Incertae_Sedis_XI	Gemella	Gemella (unc.)	0.885455	ptau/Aß42
ASV1231	-2.57041	2.33433	-1.10113	0.277765	`ptau/Aß42`	Bacteria	Firmicutes	Lactobacillaceae	Lactobacillus	Lactobacillus (unc.)	0.911539	ptau/Aß42
ASV1232	-1.8164	2.42492	-0.749054	0.458436	`ptau/Aß42`	Bacteria	Proteobacteria	Neisseriaceae	Neisseria	bacilliformis	0.931678	ptau/Aß42
ASV1242	-0.53973	1.74981	-0.30845	0.759425	`ptau/Aß42`	Bacteria	Firmicutes	Streptococcaceae	Streptococcus	Streptococcus (unc.)	0.980062	ptau/Aß42
ASV1243	5.60731	2.26854	2.47177	0.0180386	`ptau/Aß42`	Bacteria	Fusobacteria	Leptotrichiaceae	Leptotrichia	Leptotrichia (unc.)	0.749799	ptau/Aß42
ASV12451	-0.0425208	0.601295	-0.0707154	0.943995	`ptau/Aß42`	Bacteria	Bacteroidetes	Prevotellaceae	Prevotella	Prevotella (unc.)	0.998039	ptau/Aß42
ASV1248	-0.822597	0.989001	-0.831745	0.410749	`ptau/Aß42`	Bacteria	Actinobacteria	Actinomycetaceae	Actinomyces	Actinomyces (unc.)	0.919157	ptau/Aß42
ASV125	1.72878	3.09959	0.557745	0.58029	`ptau/Aß42`	Bacteria	Bacteroidetes	Prevotellaceae	Prevotella	melaninogenica	0.954805	ptau/Aß42
ASV1251	0.425509	0.957706	0.4443	0.659346	`ptau/Aß42`	Bacteria	Actinobacteria	Actinomycetaceae	Actinomyces	Actinomyces (unc.)	0.954805	ptau/Aß42
ASV1253	0.000568321	2.1138	0.000268862	0.999787	`ptau/Aß42`	Bacteria	Fusobacteria	Fusobacteriaceae	Fusobacterium	nucleatum	0.999787	ptau/Aß42
ASV1254	-1.42679	1.25568	-1.13628	0.262957	`ptau/Aß42`	Bacteria	Firmicutes	Streptococcaceae	Streptococcus	salivarius	0.893209	ptau/Aß42
ASV1258	-0.189918	2.32641	-0.0816357	0.935365	`ptau/Aß42`	Bacteria	Firmicutes	Veillonellaceae	Veillonella	dispar	0.996094	ptau/Aß42
ASV1261	-1.93406	2.09489	-0.923231	0.361712	`ptau/Aß42`	Bacteria	Firmicutes	Streptococcaceae	Streptococcus	Streptococcus (unc.)	0.9166	ptau/Aß42
ASV127	-3.70976	2.47521	-1.49877	0.142197	`ptau/Aß42`	Bacteria	Firmicutes	Carnobacteriaceae	Granulicatella	adiacens	0.885455	ptau/Aß42
ASV1270	-0.416398	2.33095	-0.178639	0.85917	`ptau/Aß42`	Bacteria	Bacteroidetes	Prevotellaceae	Alloprevotella	rava	0.984401	ptau/Aß42
ASV1281	-4.5782	2.23171	-2.05143	0.0471638	`ptau/Aß42`	Bacteria	Proteobacteria	Burkholderiaceae	Lautropia	mirabilis	0.885455	ptau/Aß42
ASV1282	0.640624	1.97213	0.324839	0.747085	`ptau/Aß42`	Bacteria	Actinobacteria	Actinomycetaceae	Actinomyces	naeslundii	0.980062	ptau/Aß42
ASV1287	-1.44889	2.16505	-0.669216	0.507404	`ptau/Aß42`	Bacteria	Fusobacteria	Fusobacteriaceae	Fusobacterium	Fusobacterium (unc.)	0.941643	ptau/Aß42
ASV1301	0.811151	1.58828	0.51071	0.612508	`ptau/Aß42`	Bacteria	Actinobacteria	Actinomycetaceae	Actinomyces	Actinomyces (unc.)	0.954805	ptau/Aß42
ASV1302	-1.2619	1.32786	-0.950327	0.347952	`ptau/Aß42`	Bacteria	Firmicutes	Streptococcaceae	Streptococcus	Streptococcus (unc.)	0.9166	ptau/Aß42
ASV1321	1.78877	0.612989	2.91812	0.00588635	`ptau/Aß42`	Bacteria	Firmicutes	Streptococcaceae	Streptococcus	australis	0.392914	ptau/Aß42
ASV1325	-0.508594	2.08712	-0.243682	0.808788	`ptau/Aß42`	Bacteria	Actinobacteria	Coriobacteriaceae	Atopobium	Atopobium (unc.)	0.984233	ptau/Aß42
ASV1331	-3.25621	1.89455	-1.71872	0.0938029	`ptau/Aß42`	Bacteria	Firmicutes	Streptococcaceae	Streptococcus	intermedius	0.885455	ptau/Aß42
ASV1333	-3.00329	1.91109	-1.5715	0.124356	`ptau/Aß42`	Bacteria	Proteobacteria	Neisseriaceae	Kingella	denitrificans	0.885455	ptau/Aß42
ASV1334	-3.52042	2.33125	-1.5101	0.139289	`ptau/Aß42`	Bacteria	Bacteroidetes	Prevotellaceae	Prevotella	Prevotella (unc.)	0.885455	ptau/Aß42
ASV1337	-3.87885	2.5866	-1.4996	0.141982	`ptau/Aß42`	Bacteria	Actinobacteria	Actinomycetaceae	Actinomyces	gerencseriae	0.885455	ptau/Aß42
ASV134	-1.21618	2.70326	-0.449894	0.655343	`ptau/Aß42`	Bacteria	Proteobacteria	Pasteurellaceae	Haemophilus	Haemophilus (unc.)	0.954805	ptau/Aß42
ASV1351	-0.983901	1.38302	-0.711414	0.481172	`ptau/Aß42`	Bacteria	Spirochaetes	Spirochaetaceae	Treponema	lecithinolyticum	0.936449	ptau/Aß42
ASV1353	-2.0665	1.87854	-1.10005	0.278229	`ptau/Aß42`	Bacteria	Fusobacteria	Fusobacteriaceae	Fusobacterium	Fusobacterium (unc.)	0.911539	ptau/Aß42
ASV1379	-1.36226	2.05995	-0.661309	0.512404	`ptau/Aß42`	Bacteria	Actinobacteria	Actinomycetaceae	Actinomyces	Actinomyces (unc.)	0.941643	ptau/Aß42
ASV1382	-2.9031	2.34551	-1.23773	0.223411	`ptau/Aß42`	Bacteria	Actinobacteria	Actinomycetaceae	Actinomyces	Actinomyces (unc.)	0.885455	ptau/Aß42
ASV1383	-1.24991	2.2945	-0.544742	0.589114	`ptau/Aß42`	Bacteria	Bacteroidetes	Prevotellaceae	Prevotella	oris	0.954805	ptau/Aß42
ASV13898	-0.533765	0.705259	-0.756834	0.453816	`ptau/Aß42`	Bacteria	Firmicutes	Lachnospiraceae	Lachnospiraceae (unc.)	Lachnospiraceae (unc.)	0.929689	ptau/Aß42
ASV14	5.06695	3.5524	1.42634	0.161933	`ptau/Aß42`	Bacteria	Firmicutes	Streptococcaceae	Streptococcus	mitis	0.885455	ptau/Aß42
ASV1400	5.56367	1.4269	3.89914	0.000380451	`ptau/Aß42`	Bacteria	Fusobacteria	Fusobacteriaceae	Fusobacterium	Fusobacterium (unc.)	0.114278	ptau/Aß42
ASV1401	1.08134	1.73371	0.623714	0.536542	`ptau/Aß42`	Bacteria	Firmicutes	Streptococcaceae	Streptococcus	Streptococcus (unc.)	0.948384	ptau/Aß42
ASV1405	0.0347442	0.800458	0.0434053	0.965606	`ptau/Aß42`	Bacteria	Firmicutes	Streptococcaceae	Streptococcus	Streptococcus (unc.)	0.999198	ptau/Aß42
ASV1407	3.15218	1.40509	2.24341	0.030779	`ptau/Aß42`	Bacteria	Firmicutes	Carnobacteriaceae	Granulicatella	elegans	0.809751	ptau/Aß42
ASV141	2.87554	3.31118	0.868434	0.390609	`ptau/Aß42`	Bacteria	Firmicutes	Bacillales_Incertae_Sedis_XI	Gemella	morbillorum	0.916866	ptau/Aß42
ASV1421	2.23865	2.0029	1.11771	0.270709	`ptau/Aß42`	Bacteria	Firmicutes	Streptococcaceae	Streptococcus	Streptococcus (unc.)	0.899344	ptau/Aß42
ASV1422	-0.432171	2.27544	-0.189929	0.850376	`ptau/Aß42`	Bacteria	Firmicutes	Streptococcaceae	Streptococcus	Streptococcus (unc.)	0.984401	ptau/Aß42
ASV1430	-0.670489	1.35347	-0.495386	0.62318	`ptau/Aß42`	Bacteria	Synergistetes	Synergistaceae	Pyramidobacter	piscolens	0.954805	ptau/Aß42
ASV1433	-0.515618	1.21669	-0.423789	0.674109	`ptau/Aß42`	Bacteria	Firmicutes	Aerococcaceae	Abiotrophia	defectiva	0.958103	ptau/Aß42
ASV1436	-0.900913	1.19367	-0.754744	0.455055	`ptau/Aß42`	Bacteria	Bacteroidetes	Prevotellaceae	Prevotella	intermedia	0.930536	ptau/Aß42
ASV1439	-2.27154	2.17103	-1.04629	0.302035	`ptau/Aß42`	Bacteria	Firmicutes	Streptococcaceae	Streptococcus	australis	0.912227	ptau/Aß42
ASV144	0.394992	3.6645	0.107789	0.91473	`ptau/Aß42`	Bacteria	Firmicutes	Bacillales_Incertae_Sedis_XI	Gemella	Gemella (unc.)	0.993427	ptau/Aß42
ASV1440	-1.28665	1.90711	-0.67466	0.503976	`ptau/Aß42`	Bacteria	Bacteroidetes	Porphyromonadaceae	Porphyromonas	Porphyromonas (unc.)	0.941643	ptau/Aß42
ASV1444	4.59013	1.77826	2.58125	0.013828	`ptau/Aß42`	Bacteria	Proteobacteria	Pasteurellaceae	Aggregatibacter	Aggregatibacter (unc.)	0.673687	ptau/Aß42
ASV145	-0.769429	2.09634	-0.367034	0.71563	`ptau/Aß42`	Bacteria	Firmicutes	Bacillales_Incertae_Sedis_XI	Gemella	sanguinis	0.975962	ptau/Aß42
ASV1450	0.476991	1.99389	0.239226	0.812216	`ptau/Aß42`	Bacteria	Firmicutes	Aerococcaceae	Abiotrophia	defectiva	0.984233	ptau/Aß42
ASV1454	3.58211	1.46196	2.45021	0.0189943	`ptau/Aß42`	Bacteria	Bacteroidetes	Flavobacteriaceae	Capnocytophaga	Capnocytophaga (unc.)	0.760723	ptau/Aß42
ASV1457	-2.27916	2.36329	-0.964405	0.34094	`ptau/Aß42`	Bacteria	Bacteroidetes	Prevotellaceae	Prevotella	Prevotella (unc.)	0.9166	ptau/Aß42
ASV146	8.08433	3.1962	2.52936	0.0156967	`ptau/Aß42`	Bacteria	Proteobacteria	Pasteurellaceae	Haemophilus	Haemophilus (unc.)	0.685802	ptau/Aß42
ASV1462	-0.263827	2.40048	-0.109906	0.913062	`ptau/Aß42`	Bacteria	Bacteroidetes	Prevotellaceae	Prevotella	baroniae	0.993427	ptau/Aß42
ASV1464	-1.54692	2.16474	-0.714599	0.479224	`ptau/Aß42`	Bacteria	Bacteroidetes	Prevotellaceae	Prevotella	jejuni	0.936449	ptau/Aß42
ASV1467	-0.736779	1.92103	-0.383534	0.703462	`ptau/Aß42`	Bacteria	Bacteroidetes	Prevotellaceae	Prevotella	Prevotella (unc.)	0.970161	ptau/Aß42
ASV1468	1.92669	1.60081	1.20357	0.236201	`ptau/Aß42`	Bacteria	Firmicutes	Aerococcaceae	Abiotrophia	defectiva	0.885455	ptau/Aß42
ASV1477	0.785938	1.67386	0.469536	0.64137	`ptau/Aß42`	Bacteria	Bacteroidetes	Prevotellaceae	Prevotella	Prevotella (unc.)	0.954805	ptau/Aß42
ASV1478	2.11892	2.20151	0.962485	0.341891	`ptau/Aß42`	Bacteria	Firmicutes	Lachnospiraceae	Lachnoanaerobaculum	Lachnoanaerobaculum (unc.)	0.9166	ptau/Aß42
ASV1484	-0.759336	1.20124	-0.632128	0.531089	`ptau/Aß42`	Bacteria	Firmicutes	Peptostreptococcaceae	Filifactor	alocis	0.947279	ptau/Aß42
ASV1497	-1.02438	2.2671	-0.451844	0.65395	`ptau/Aß42`	Bacteria	Spirochaetes	Spirochaetaceae	Treponema	socranskii	0.954805	ptau/Aß42
ASV1500	3.09913	1.39809	2.21669	0.0327039	`ptau/Aß42`	Bacteria	Bacteroidetes	Prevotellaceae	Prevotella	Prevotella (unc.)	0.813893	ptau/Aß42
ASV1504	0.699817	1.83021	0.38237	0.704317	`ptau/Aß42`	Bacteria	Bacteroidetes	Flavobacteriaceae	Capnocytophaga	sputigena	0.970161	ptau/Aß42
ASV153	2.18364	1.262	1.7303	0.0916918	`ptau/Aß42`	Bacteria	Proteobacteria	Neisseriaceae	Neisseria	Neisseria (unc.)	0.885455	ptau/Aß42
ASV1530	-0.908835	2.05925	-0.441344	0.661465	`ptau/Aß42`	Bacteria	Bacteroidetes	Prevotellaceae	Prevotella	Prevotella (unc.)	0.954805	ptau/Aß42
ASV1535	1.46528	1.67904	0.872692	0.388312	`ptau/Aß42`	Bacteria	Spirochaetes	Spirochaetaceae	Treponema	denticola	0.916866	ptau/Aß42
ASV1536	-0.853676	1.13684	-0.750923	0.457324	`ptau/Aß42`	Bacteria	Bacteroidetes	Prevotellaceae	Prevotella	nanceiensis	0.931313	ptau/Aß42
ASV1537	-0.923295	0.918348	-1.00539	0.32107	`ptau/Aß42`	Bacteria	Firmicutes	Streptococcaceae	Streptococcus	Streptococcus (unc.)	0.912227	ptau/Aß42
ASV154	-0.167607	3.21572	-0.0521212	0.958705	`ptau/Aß42`	Bacteria	Proteobacteria	Pasteurellaceae	Actinobacillus	Actinobacillus (unc.)	0.999198	ptau/Aß42
ASV1545	-0.0532492	1.86803	-0.0285056	0.977408	`ptau/Aß42`	Bacteria	Proteobacteria	Campylobacteraceae	Campylobacter	gracilis	0.999787	ptau/Aß42
ASV1546	1.07918	1.98665	0.543214	0.590155	`ptau/Aß42`	Bacteria	Candidatus_Saccharibacteria	Candidatus_Saccharibacteria (unc.)	Candidatus_Saccharibacteria (unc.)	Candidatus_Saccharibacteria (unc.)	0.954805	ptau/Aß42
ASV1551	0.000628186	1.70551	0.000368327	0.999708	`ptau/Aß42`	Bacteria	Bacteroidetes	Flavobacteriaceae	Capnocytophaga	sputigena	0.999787	ptau/Aß42
ASV1554	-0.353903	1.71614	-0.20622	0.83772	`ptau/Aß42`	Bacteria	Proteobacteria	Pasteurellaceae	Haemophilus	Haemophilus (unc.)	0.984233	ptau/Aß42
ASV1559	-0.494196	1.77481	-0.278451	0.782176	`ptau/Aß42`	Bacteria	Actinobacteria	Corynebacteriaceae	Corynebacterium	durum	0.983552	ptau/Aß42
ASV1561	1.09097	1.64741	0.662232	0.511819	`ptau/Aß42`	Bacteria	Fusobacteria	Leptotrichiaceae	Leptotrichia	Leptotrichia (unc.)	0.941643	ptau/Aß42
ASV1566	-0.0218786	1.55241	-0.0140933	0.988829	`ptau/Aß42`	Bacteria	Actinobacteria	Actinomycetaceae	Actinomyces	Actinomyces (unc.)	0.999787	ptau/Aß42
ASV1569	-1.05882	2.28896	-0.462578	0.646305	`ptau/Aß42`	Bacteria	Actinobacteria	Actinomycetaceae	Actinomyces	Actinomyces (unc.)	0.954805	ptau/Aß42
ASV158	-2.47246	2.83712	-0.871469	0.388971	`ptau/Aß42`	Bacteria	Firmicutes	Veillonellaceae	Veillonella	Veillonella (unc.)	0.916866	ptau/Aß42
ASV1581	2.09929	1.81931	1.15389	0.255751	`ptau/Aß42`	Bacteria	Candidatus_Saccharibacteria	Candidatus_Saccharibacteria (unc.)	Candidatus_Saccharibacteria (unc.)	Candidatus_Saccharibacteria (unc.)	0.887631	ptau/Aß42
ASV1584	0.342834	1.50453	0.227868	0.820971	`ptau/Aß42`	Bacteria	Firmicutes	Bacillales_Incertae_Sedis_XI	Gemella	Gemella (unc.)	0.984233	ptau/Aß42
ASV1587	-0.798172	1.65816	-0.481359	0.633022	`ptau/Aß42`	Bacteria	Fusobacteria	Leptotrichiaceae	Leptotrichia	Leptotrichia (unc.)	0.954805	ptau/Aß42
ASV1588	-0.146468	1.83723	-0.0797224	0.936876	`ptau/Aß42`	Bacteria	Firmicutes	Veillonellaceae	Selenomonas	noxia	0.996094	ptau/Aß42
ASV1590	2.26954	2.04851	1.1079	0.274869	`ptau/Aß42`	Bacteria	Actinobacteria	Propionibacteriaceae	Luteococcus	Luteococcus (unc.)	0.908544	ptau/Aß42
ASV1593	2.17342	1.71926	1.26416	0.213872	`ptau/Aß42`	Bacteria	Actinobacteria	Actinomycetales (unc.)	Actinomycetales (unc.)	Actinomycetales (unc.)	0.885455	ptau/Aß42
ASV1596	-2.25207	2.19335	-1.02677	0.31102	`ptau/Aß42`	Bacteria	Fusobacteria	Leptotrichiaceae	Leptotrichia	Leptotrichia (unc.)	0.912227	ptau/Aß42
ASV16	-3.5845	4.40239	-0.814218	0.420593	`ptau/Aß42`	Bacteria	Proteobacteria	Neisseriaceae	Neisseria	Neisseria (unc.)	0.919157	ptau/Aß42
ASV160	0.669701	2.14196	0.312658	0.75625	`ptau/Aß42`	Bacteria	Firmicutes	Streptococcaceae	Streptococcus	salivarius	0.980062	ptau/Aß42
ASV1603	-0.288154	2.03992	-0.141257	0.888413	`ptau/Aß42`	Bacteria	Fusobacteria	Fusobacteriaceae	Fusobacterium	Fusobacterium (unc.)	0.987749	ptau/Aß42
ASV1611	-3.87743	1.99479	-1.94377	0.0593553	`ptau/Aß42`	Bacteria	Firmicutes	Lachnospiraceae	Stomatobaculum	Stomatobaculum (unc.)	0.885455	ptau/Aß42
ASV1613	-0.767215	1.28931	-0.595059	0.555331	`ptau/Aß42`	Bacteria	Tenericutes	Mycoplasmataceae	Mycoplasma	faucium	0.950488	ptau/Aß42
ASV1614	-3.15125	2.19041	-1.43866	0.158434	`ptau/Aß42`	Bacteria	Bacteroidetes	Prevotellaceae	Prevotella	oralis	0.885455	ptau/Aß42
ASV1617	-0.651812	2.01257	-0.32387	0.747812	`ptau/Aß42`	Bacteria	Fusobacteria	Leptotrichiaceae	Leptotrichia	Leptotrichia (unc.)	0.980062	ptau/Aß42
ASV162	-3.57707	3.23501	-1.10574	0.275792	`ptau/Aß42`	Bacteria	Bacteroidetes	Porphyromonadaceae	Porphyromonas	Porphyromonas (unc.)	0.909091	ptau/Aß42
ASV1622	0.89408	1.89823	0.471008	0.640328	`ptau/Aß42`	Bacteria	Fusobacteria	Leptotrichiaceae	Leptotrichia	Leptotrichia (unc.)	0.954805	ptau/Aß42
ASV1625	0.155453	1.58714	0.0979457	0.92249	`ptau/Aß42`	Bacteria	Actinobacteria	Actinomycetaceae	Actinomyces	Actinomyces (unc.)	0.994434	ptau/Aß42
ASV163	-0.271947	3.4402	-0.0790498	0.937408	`ptau/Aß42`	Bacteria	Proteobacteria	Pasteurellaceae	Haemophilus	Haemophilus (unc.)	0.996094	ptau/Aß42
ASV1634	0.849661	1.63641	0.519224	0.606616	`ptau/Aß42`	Bacteria	Proteobacteria	Pasteurellaceae	Aggregatibacter	Aggregatibacter (unc.)	0.954805	ptau/Aß42
ASV1635	-0.693793	1.90976	-0.363289	0.718403	`ptau/Aß42`	Bacteria	Spirochaetes	Spirochaetaceae	Treponema	Treponema (unc.)	0.975962	ptau/Aß42
ASV165	-2.4327	3.23938	-0.750977	0.457292	`ptau/Aß42`	Bacteria	Proteobacteria	Neisseriaceae	Neisseria	Neisseria (unc.)	0.931313	ptau/Aß42
ASV1652	-1.18636	2.16707	-0.547449	0.587271	`ptau/Aß42`	Bacteria	Actinobacteria	Actinomycetaceae	Actinomyces	Actinomyces (unc.)	0.954805	ptau/Aß42
ASV1654	0.39196	2.30514	0.170037	0.865883	`ptau/Aß42`	Bacteria	Bacteroidetes	Prevotellaceae	Prevotella	salivae	0.984401	ptau/Aß42
ASV1655	-0.62771	1.93927	-0.323684	0.747952	`ptau/Aß42`	Bacteria	Bacteroidetes	Prevotellaceae	Prevotella	salivae	0.980062	ptau/Aß42
ASV1667	0.816182	1.72346	0.473572	0.638514	`ptau/Aß42`	Bacteria	Bacteroidetes	Prevotellaceae	Prevotella	Prevotella (unc.)	0.954805	ptau/Aß42
ASV1682	0.443211	1.39849	0.31692	0.753039	`ptau/Aß42`	Bacteria	Actinobacteria	Actinomycetaceae	Actinomyces	Actinomyces (unc.)	0.980062	ptau/Aß42
ASV169	-0.945468	2.91854	-0.323953	0.74775	`ptau/Aß42`	Bacteria	Firmicutes	Veillonellaceae	Veillonella	parvula	0.980062	ptau/Aß42
ASV170	1.89856	2.15256	0.882003	0.383321	`ptau/Aß42`	Bacteria	Firmicutes	Bacillales_Incertae_Sedis_XI	Gemella	Gemella (unc.)	0.916866	ptau/Aß42
ASV1704	6.93918	2.16025	3.21221	0.00268273	`ptau/Aß42`	Bacteria	Fusobacteria	Leptotrichiaceae	Sneathia	Sneathia (unc.)	0.267309	ptau/Aß42
ASV1707	-0.594973	1.98395	-0.299893	0.765893	`ptau/Aß42`	Bacteria	Candidatus_Saccharibacteria	Candidatus_Saccharibacteria (unc.)	Candidatus_Saccharibacteria (unc.)	Candidatus_Saccharibacteria (unc.)	0.980062	ptau/Aß42
ASV1711	-0.30004	1.59351	-0.188289	0.851652	`ptau/Aß42`	Bacteria	Fusobacteria	Leptotrichiaceae	Leptotrichia	buccalis	0.984401	ptau/Aß42
ASV1716	-2.37034	1.53052	-1.54872	0.129738	`ptau/Aß42`	Bacteria	Firmicutes	Lactobacillaceae	Lactobacillus	salivarius	0.885455	ptau/Aß42
ASV172	-3.78115	3.15041	-1.20021	0.237487	`ptau/Aß42`	Bacteria	Firmicutes	Veillonellaceae	Veillonella	Veillonella (unc.)	0.885455	ptau/Aß42
ASV1720	5.33312	1.43121	3.72631	0.000630237	`ptau/Aß42`	Bacteria	Firmicutes	Veillonellaceae	Veillonella	Veillonella (unc.)	0.116497	ptau/Aß42
ASV1728	-1.29099	1.28182	-1.00715	0.320233	`ptau/Aß42`	Bacteria	Proteobacteria	Campylobacteraceae	Campylobacter	gracilis	0.912227	ptau/Aß42
ASV173	-0.939752	2.75388	-0.341246	0.734798	`ptau/Aß42`	Bacteria	Proteobacteria	Pasteurellaceae	Haemophilus	Haemophilus (unc.)	0.980062	ptau/Aß42
ASV1740	1.66349	1.56634	1.06203	0.294926	`ptau/Aß42`	Bacteria	Fusobacteria	Fusobacteriaceae	Fusobacterium	Fusobacterium (unc.)	0.912227	ptau/Aß42
ASV175	-3.0837	2.62005	-1.17696	0.246531	`ptau/Aß42`	Bacteria	Fusobacteria	Fusobacteriaceae	Fusobacterium	nucleatum	0.885455	ptau/Aß42
ASV1754	1.282	1.59458	0.803974	0.426413	`ptau/Aß42`	Bacteria	Firmicutes	Streptococcaceae	Streptococcus	Streptococcus (unc.)	0.919812	ptau/Aß42
ASV177	-2.13959	2.88655	-0.741228	0.463111	`ptau/Aß42`	Bacteria	Firmicutes	Streptococcaceae	Streptococcus	Streptococcus (unc.)	0.934332	ptau/Aß42
ASV1780	-1.38029	1.60045	-0.862438	0.393857	`ptau/Aß42`	Bacteria	Bacteroidetes	Prevotellaceae	Prevotella	Prevotella (unc.)	0.916866	ptau/Aß42
ASV1781	0.0841063	1.61037	0.0522278	0.958621	`ptau/Aß42`	Bacteria	Bacteroidetes	Flavobacteriaceae	Capnocytophaga	Capnocytophaga (unc.)	0.999198	ptau/Aß42
ASV1782	-1.35014	1.29394	-1.04344	0.30334	`ptau/Aß42`	Bacteria	Firmicutes	Lactobacillaceae	Lactobacillus	gasseri	0.912227	ptau/Aß42
ASV1783	0.481046	1.80611	0.266344	0.791414	`ptau/Aß42`	Bacteria	Firmicutes	Carnobacteriaceae	Granulicatella	adiacens	0.984233	ptau/Aß42
ASV1789	1.55367	1.11222	1.39691	0.170546	`ptau/Aß42`	Bacteria	Firmicutes	Veillonellaceae	Veillonella	Veillonella (unc.)	0.885455	ptau/Aß42
ASV1793	-0.882381	1.61089	-0.547761	0.58706	`ptau/Aß42`	Bacteria	Proteobacteria	Campylobacteraceae	Campylobacter	Campylobacter (unc.)	0.954805	ptau/Aß42
ASV1795	-0.719041	1.98171	-0.36284	0.718735	`ptau/Aß42`	Bacteria	Bacteroidetes	Prevotellaceae	Prevotella	oris	0.975962	ptau/Aß42
ASV1799	-0.271809	1.47369	-0.184442	0.854648	`ptau/Aß42`	Bacteria	Firmicutes	Streptococcaceae	Streptococcus	Streptococcus (unc.)	0.984401	ptau/Aß42
ASV18	-2.90509	3.3572	-0.865331	0.392288	`ptau/Aß42`	Bacteria	Proteobacteria	Pasteurellaceae	Haemophilus	Haemophilus (unc.)	0.916866	ptau/Aß42
ASV1801	-1.95855	1.84175	-1.06342	0.294302	`ptau/Aß42`	Bacteria	Firmicutes	Peptostreptococcaceae	Peptostreptococcus	stomatis	0.912227	ptau/Aß42
ASV1802	-0.768689	1.83454	-0.419009	0.677569	`ptau/Aß42`	Bacteria	Bacteroidetes	Flavobacteriaceae	Capnocytophaga	Capnocytophaga (unc.)	0.958103	ptau/Aß42
ASV1803	0.399173	1.39746	0.285642	0.776704	`ptau/Aß42`	Bacteria	Bacteroidetes	Bacteroidales (unc.)	Bacteroidales (unc.)	Bacteroidales (unc.)	0.980777	ptau/Aß42
ASV1804	-1.60939	1.64735	-0.976961	0.334767	`ptau/Aß42`	Bacteria	Firmicutes	Carnobacteriaceae	Granulicatella	adiacens	0.9166	ptau/Aß42
ASV1816	-0.000377065	1.17628	-0.000320559	0.999746	`ptau/Aß42`	Bacteria	Fusobacteria	Leptotrichiaceae	Leptotrichia	wadei	0.999787	ptau/Aß42
ASV1819	0.704663	2.17465	0.324035	0.747689	`ptau/Aß42`	Bacteria	Bacteroidetes	Prevotellaceae	Prevotella	Prevotella (unc.)	0.980062	ptau/Aß42
ASV1821	3.15376	1.68337	1.87348	0.0687082	`ptau/Aß42`	Bacteria	Bacteroidetes	Prevotellaceae	Prevotella	Prevotella (unc.)	0.885455	ptau/Aß42
ASV1827	1.12069	1.3753	0.81487	0.420224	`ptau/Aß42`	Bacteria	Fusobacteria	Fusobacteriaceae	Fusobacterium	Fusobacterium (unc.)	0.919157	ptau/Aß42
ASV1831	-4.04763	2.17164	-1.86386	0.0700818	`ptau/Aß42`	Bacteria	Firmicutes	Erysipelotrichaceae	Solobacterium	moorei	0.885455	ptau/Aß42
ASV1833	-0.0347785	2.06368	-0.0168527	0.986642	`ptau/Aß42`	Bacteria	Proteobacteria	Campylobacteraceae	Campylobacter	Campylobacter (unc.)	0.999787	ptau/Aß42
ASV1834	0.439306	1.82139	0.241192	0.810703	`ptau/Aß42`	Bacteria	Bacteroidetes	Prevotellaceae	Prevotella	denticola	0.984233	ptau/Aß42
ASV1835	-2.10566	1.68351	-1.25076	0.21867	`ptau/Aß42`	Bacteria	Actinobacteria	Actinomycetaceae	Actinomyces	Actinomyces (unc.)	0.885455	ptau/Aß42
ASV1838	-0.420087	1.41359	-0.297179	0.767949	`ptau/Aß42`	Bacteria	Fusobacteria	Leptotrichiaceae	Leptotrichia	Leptotrichia (unc.)	0.980062	ptau/Aß42
ASV184	-0.602974	2.99397	-0.201396	0.841463	`ptau/Aß42`	Bacteria	Firmicutes	Streptococcaceae	Streptococcus	Streptococcus (unc.)	0.984384	ptau/Aß42
ASV1841	0.24683	1.95911	0.125991	0.900403	`ptau/Aß42`	Bacteria	Actinobacteria	Actinomycetaceae	Actinomyces	Actinomyces (unc.)	0.988822	ptau/Aß42
ASV1844	2.70145	1.60538	1.68275	0.100624	`ptau/Aß42`	Bacteria	Firmicutes	Streptococcaceae	Streptococcus	cristatus	0.885455	ptau/Aß42
ASV185	6.886	3.10579	2.21715	0.0326696	`ptau/Aß42`	Bacteria	Firmicutes	Veillonellaceae	Veillonella	Veillonella (unc.)	0.813893	ptau/Aß42
ASV1859	0.440248	0.926394	0.475228	0.637345	`ptau/Aß42`	Bacteria	Bacteroidetes	Flavobacteriaceae	Bergeyella	Bergeyella (unc.)	0.954805	ptau/Aß42
ASV187	-1.43351	2.95428	-0.485231	0.630298	`ptau/Aß42`	Bacteria	Actinobacteria	Actinomycetaceae	Actinomyces	Actinomyces (unc.)	0.954805	ptau/Aß42
ASV1905	2.07045	1.44947	1.42842	0.161339	`ptau/Aß42`	Bacteria	Firmicutes	Streptococcaceae	Streptococcus	Streptococcus (unc.)	0.885455	ptau/Aß42
ASV1906	-0.568363	2.09559	-0.271218	0.787691	`ptau/Aß42`	Bacteria	Firmicutes	Streptococcaceae	Streptococcus	constellatus	0.984233	ptau/Aß42
ASV1909	-0.710099	1.392	-0.510127	0.612913	`ptau/Aß42`	Bacteria	Bacteroidetes	Prevotellaceae	Prevotella	Prevotella (unc.)	0.954805	ptau/Aß42
ASV1910	-1.30989	2.00779	-0.652406	0.518067	`ptau/Aß42`	Bacteria	Fusobacteria	Leptotrichiaceae	Leptotrichia	Leptotrichia (unc.)	0.943926	ptau/Aß42
ASV1914	0.722754	1.85228	0.390197	0.698569	`ptau/Aß42`	Bacteria	Firmicutes	Streptococcaceae	Streptococcus	Streptococcus (unc.)	0.970161	ptau/Aß42
ASV1923	-1.57277	1.65784	-0.948685	0.348775	`ptau/Aß42`	Bacteria	Firmicutes	Streptococcaceae	Streptococcus	gordonii	0.9166	ptau/Aß42
ASV193	-3.22898	3.14513	-1.02666	0.311072	`ptau/Aß42`	Bacteria	Firmicutes	Veillonellaceae	Veillonella	dispar	0.912227	ptau/Aß42
ASV1938	-0.365993	2.07433	-0.176439	0.860886	`ptau/Aß42`	Bacteria	Spirochaetes	Spirochaetaceae	Treponema	medium	0.984401	ptau/Aß42
ASV1944	0.44294	2.11566	0.209363	0.835283	`ptau/Aß42`	Bacteria	Firmicutes	Carnobacteriaceae	Granulicatella	elegans	0.984233	ptau/Aß42
ASV1945	-1.9969	1.83973	-1.08544	0.284567	`ptau/Aß42`	Bacteria	Actinobacteria	Actinomycetaceae	Actinomyces	Actinomyces (unc.)	0.912227	ptau/Aß42
ASV1946	-0.0830751	1.80086	-0.0461306	0.963448	`ptau/Aß42`	Bacteria	Bacteroidetes	Flavobacteriaceae	Bergeyella	Bergeyella (unc.)	0.999198	ptau/Aß42
ASV1947	-0.0782788	2.08012	-0.0376319	0.970178	`ptau/Aß42`	Bacteria	Firmicutes	Eubacteriaceae	Eubacterium	nodatum	0.999787	ptau/Aß42
ASV1954	1.14864	2.05128	0.559964	0.57879	`ptau/Aß42`	Bacteria	Bacteroidetes	Prevotellaceae	Prevotella	Prevotella (unc.)	0.954805	ptau/Aß42
ASV1975	-0.924324	1.63542	-0.56519	0.575266	`ptau/Aß42`	Bacteria	Proteobacteria	Neisseriaceae	Kingella	Kingella (unc.)	0.954805	ptau/Aß42
ASV1986	1.88899	2.02114	0.934618	0.355887	`ptau/Aß42`	Bacteria	Firmicutes	Clostridiales (unc.)	Clostridiales (unc.)	Clostridiales (unc.)	0.9166	ptau/Aß42
ASV1999	-0.0864409	2.0871	-0.0414167	0.967181	`ptau/Aß42`	Bacteria	Actinobacteria	Bifidobacteriaceae	Scardovia	wiggsiae	0.999198	ptau/Aß42
ASV200	3.73833	2.96811	1.2595	0.215532	`ptau/Aß42`	Bacteria	Firmicutes	Streptococcaceae	Streptococcus	Streptococcus (unc.)	0.885455	ptau/Aß42
ASV2004	1.86266	1.57457	1.18297	0.244171	`ptau/Aß42`	Bacteria	Bacteroidetes	Prevotellaceae	Prevotella	Prevotella (unc.)	0.885455	ptau/Aß42
ASV2008	-1.38104	1.44362	-0.956651	0.344791	`ptau/Aß42`	Bacteria	Firmicutes	Veillonellaceae	Selenomonas	noxia	0.9166	ptau/Aß42
ASV201	-4.18474	3.02304	-1.38428	0.174348	`ptau/Aß42`	Bacteria	Firmicutes	Veillonellaceae	Veillonella	dispar	0.885455	ptau/Aß42
ASV2012	0.0392349	1.7046	0.0230171	0.981757	`ptau/Aß42`	Bacteria	Bacteroidetes	Porphyromonadaceae	Tannerella	forsythia	0.999787	ptau/Aß42
ASV2013	-0.862804	2.08315	-0.414183	0.681069	`ptau/Aß42`	Bacteria	Fusobacteria	Fusobacteriaceae	Fusobacterium	nucleatum	0.958103	ptau/Aß42
ASV2015	2.3878	1.89978	1.25688	0.216467	`ptau/Aß42`	Bacteria	Bacteroidetes	Porphyromonadaceae	Tannerella	Tannerella (unc.)	0.885455	ptau/Aß42
ASV2032	-1.44977	1.73382	-0.836171	0.408286	`ptau/Aß42`	Bacteria	Bacteroidetes	Prevotellaceae	Prevotella	denticola	0.919157	ptau/Aß42
ASV2034	-3.09846	1.47029	-2.10738	0.0417393	`ptau/Aß42`	Bacteria	Firmicutes	Veillonellaceae	Veillonella	atypica	0.885455	ptau/Aß42
ASV2035	-2.15635	1.77134	-1.21736	0.230975	`ptau/Aß42`	Bacteria	Bacteroidetes	Flavobacteriaceae	Capnocytophaga	Capnocytophaga (unc.)	0.885455	ptau/Aß42
ASV2036	-2.6588	1.63487	-1.62631	0.11215	`ptau/Aß42`	Bacteria	Actinobacteria	Actinomycetales (unc.)	Actinomycetales (unc.)	Actinomycetales (unc.)	0.885455	ptau/Aß42
ASV204	-3.12918	3.22489	-0.97032	0.338023	`ptau/Aß42`	Bacteria	Actinobacteria	Actinomycetaceae	Actinomyces	Actinomyces (unc.)	0.9166	ptau/Aß42
ASV2040	-0.641045	1.9793	-0.323875	0.747809	`ptau/Aß42`	Bacteria	Firmicutes	Streptococcaceae	Streptococcus	cristatus	0.980062	ptau/Aß42
ASV2044	1.20474	1.72003	0.700417	0.487933	`ptau/Aß42`	Bacteria	Bacteroidetes	Prevotellaceae	Prevotella	denticola	0.941643	ptau/Aß42
ASV2045	4.23167	1.89612	2.23175	0.0316057	`ptau/Aß42`	Bacteria	Firmicutes	Lachnospiraceae	Lachnoanaerobaculum	saburreum	0.809751	ptau/Aß42
ASV2047	-0.942151	1.6793	-0.561038	0.578065	`ptau/Aß42`	Bacteria	Actinobacteria	Corynebacteriaceae	Corynebacterium	Corynebacterium (unc.)	0.954805	ptau/Aß42
ASV2049	-1.63999	1.89592	-0.865007	0.392463	`ptau/Aß42`	Bacteria	Firmicutes	Clostridiales (unc.)	Clostridiales (unc.)	Clostridiales (unc.)	0.916866	ptau/Aß42
ASV2067	-0.0639593	1.29816	-0.0492692	0.960963	`ptau/Aß42`	Bacteria	Bacteroidetes	Prevotellaceae	Prevotella	Prevotella (unc.)	0.999198	ptau/Aß42
ASV207	-1.39305	2.41911	-0.575853	0.568109	`ptau/Aß42`	Bacteria	Bacteroidetes	Prevotellaceae	Alloprevotella	Alloprevotella (unc.)	0.954805	ptau/Aß42
ASV2070	-1.15753	1.34979	-0.857565	0.396509	`ptau/Aß42`	Bacteria	Fusobacteria	Leptotrichiaceae	Leptotrichiaceae (unc.)	Leptotrichiaceae (unc.)	0.916866	ptau/Aß42
ASV2072	0.0760496	0.556564	0.136641	0.892036	`ptau/Aß42`	Bacteria	Proteobacteria	Pasteurellaceae	Pasteurellaceae (unc.)	Pasteurellaceae (unc.)	0.987749	ptau/Aß42
ASV2077	-1.00997	1.59868	-0.631754	0.53133	`ptau/Aß42`	Bacteria	Bacteroidetes	Prevotellaceae	Prevotella	Prevotella (unc.)	0.947279	ptau/Aß42
ASV2098	-2.30481	1.52193	-1.5144	0.138198	`ptau/Aß42`	Bacteria	Firmicutes	Veillonellaceae	Veillonella	Veillonella (unc.)	0.885455	ptau/Aß42
ASV2107	-0.638759	2.07484	-0.30786	0.75987	`ptau/Aß42`	Bacteria	Firmicutes	Clostridiales (unc.)	Clostridiales (unc.)	Clostridiales (unc.)	0.980062	ptau/Aß42
ASV2108	0.928801	1.92455	0.482608	0.632143	`ptau/Aß42`	Bacteria	Firmicutes	Streptococcaceae	Streptococcus	sanguinis	0.954805	ptau/Aß42
ASV211	-0.252784	1.97991	-0.127674	0.89908	`ptau/Aß42`	Bacteria	Actinobacteria	Micrococcaceae	Rothia	mucilaginosa	0.98833	ptau/Aß42
ASV212	2.04418	1.97546	1.03479	0.307309	`ptau/Aß42`	Bacteria	Bacteroidetes	Prevotellaceae	Prevotellaceae (unc.)	Prevotellaceae (unc.)	0.912227	ptau/Aß42
ASV2126	5.07349	2.16212	2.34653	0.0242645	`ptau/Aß42`	Bacteria	Firmicutes	Veillonellaceae	Veillonella	Veillonella (unc.)	0.777822	ptau/Aß42
ASV2134	-1.23627	1.36663	-0.904612	0.371371	`ptau/Aß42`	Bacteria	Bacteroidetes	Prevotellaceae	Prevotella	denticola	0.916866	ptau/Aß42
ASV2144	-1.02694	1.78769	-0.574452	0.569047	`ptau/Aß42`	Bacteria	Firmicutes	Veillonellaceae	Veillonella	Veillonella (unc.)	0.954805	ptau/Aß42
ASV2150	-1.34721	1.43068	-0.941659	0.352316	`ptau/Aß42`	Bacteria	Proteobacteria	Campylobacteraceae	Campylobacter	concisus	0.9166	ptau/Aß42
ASV2160	-0.633961	1.2395	-0.511464	0.611986	`ptau/Aß42`	Bacteria	Actinobacteria	Corynebacteriaceae	Corynebacterium	durum	0.954805	ptau/Aß42
ASV2161	-1.55942	1.42344	-1.09553	0.28018	`ptau/Aß42`	Bacteria	Firmicutes	Lachnospiraceae	Oribacterium	Oribacterium (unc.)	0.911539	ptau/Aß42
ASV2162	-0.851815	1.86736	-0.456161	0.650871	`ptau/Aß42`	Bacteria	Proteobacteria	Neisseriaceae	Eikenella	corrodens	0.954805	ptau/Aß42
ASV2172	1.79798	1.45139	1.2388	0.223018	`ptau/Aß42`	Bacteria	Actinobacteria	Actinomycetaceae	Actinomyces	odontolyticus	0.885455	ptau/Aß42
ASV2173	3.53345	1.78215	1.98269	0.0546654	`ptau/Aß42`	Bacteria	Actinobacteria	Actinomycetaceae	Actinomyces	johnsonii	0.885455	ptau/Aß42
ASV218	-2.52335	2.52323	-1.00005	0.323612	`ptau/Aß42`	Bacteria	Bacteroidetes	Porphyromonadaceae	Porphyromonas	gingivalis	0.912227	ptau/Aß42
ASV2188	1.30069	1.59523	0.81536	0.419947	`ptau/Aß42`	Bacteria	Firmicutes	Ruminococcaceae	Ruminococcaceae (unc.)	Ruminococcaceae (unc.)	0.919157	ptau/Aß42
ASV2192	-0.364827	1.70919	-0.21345	0.832117	`ptau/Aß42`	Bacteria	Fusobacteria	Leptotrichiaceae	Leptotrichia	Leptotrichia (unc.)	0.984233	ptau/Aß42
ASV2198	1.36096	1.26378	1.0769	0.288316	`ptau/Aß42`	Bacteria	Bacteroidetes	Prevotellaceae	Alloprevotella	Alloprevotella (unc.)	0.912227	ptau/Aß42
ASV220	-2.04275	3.05825	-0.667948	0.508203	`ptau/Aß42`	Bacteria	Bacteroidetes	Porphyromonadaceae	Porphyromonas	gingivalis	0.941643	ptau/Aß42
ASV2201	-1.74547	1.67221	-1.04381	0.303167	`ptau/Aß42`	Bacteria	Firmicutes	Streptococcaceae	Streptococcus	Streptococcus (unc.)	0.912227	ptau/Aß42
ASV2211	-2.36416	1.8754	-1.26062	0.215133	`ptau/Aß42`	Bacteria	Firmicutes	Lachnospiraceae	Oribacterium	Oribacterium (unc.)	0.885455	ptau/Aß42
ASV2220	1.46676	1.70168	0.86195	0.394122	`ptau/Aß42`	Bacteria	Fusobacteria	Fusobacteriaceae	Fusobacterium	Fusobacterium (unc.)	0.916866	ptau/Aß42
ASV223	-4.89239	2.82087	-1.73435	0.0909619	`ptau/Aß42`	Bacteria	Firmicutes	Veillonellaceae	Veillonella	dispar	0.885455	ptau/Aß42
ASV2233	-1.17477	1.31536	-0.893119	0.377415	`ptau/Aß42`	Bacteria	Proteobacteria	Neisseriaceae	Eikenella	corrodens	0.916866	ptau/Aß42
ASV2237	-0.352768	1.53604	-0.229661	0.819587	`ptau/Aß42`	Bacteria	Firmicutes	Peptostreptococcaceae	Filifactor	alocis	0.984233	ptau/Aß42
ASV2259	0.00039873	1.04817	0.000380405	0.999698	`ptau/Aß42`	Bacteria	Bacteroidetes	Prevotellaceae	Prevotella	intermedia	0.999787	ptau/Aß42
ASV2280	2.24756	1.56977	1.43178	0.160381	`ptau/Aß42`	Bacteria	Bacteroidetes	Prevotellaceae	Prevotella	Prevotella (unc.)	0.885455	ptau/Aß42
ASV230	7.91251	2.46182	3.2141	0.00266893	`ptau/Aß42`	Bacteria	Firmicutes	Streptococcaceae	Streptococcus	Streptococcus (unc.)	0.267309	ptau/Aß42
ASV2305	-0.410604	2.13907	-0.191955	0.8488	`ptau/Aß42`	Bacteria	Firmicutes	Streptococcaceae	Streptococcus	anginosus	0.984401	ptau/Aß42
ASV2306	-0.9586	1.80434	-0.531275	0.59832	`ptau/Aß42`	Bacteria	Actinobacteria	Actinomycetaceae	Actinomyces	Actinomyces (unc.)	0.954805	ptau/Aß42
ASV2308	-1.10828	1.85612	-0.597093	0.553986	`ptau/Aß42`	Bacteria	Proteobacteria	Campylobacteraceae	Campylobacter	Campylobacter (unc.)	0.950448	ptau/Aß42
ASV232	1.80082	2.9321	0.614176	0.542759	`ptau/Aß42`	Bacteria	Proteobacteria	Pasteurellaceae	Haemophilus	sputorum	0.948384	ptau/Aß42
ASV233	-0.329341	2.33665	-0.140946	0.888657	`ptau/Aß42`	Bacteria	Actinobacteria	Micrococcaceae	Rothia	dentocariosa	0.987749	ptau/Aß42
ASV2330	-1.49219	1.6777	-0.889427	0.37937	`ptau/Aß42`	Bacteria	Actinobacteria	Actinomycetaceae	Actinomyces	Actinomyces (unc.)	0.916866	ptau/Aß42
ASV2340	5.12352	1.76956	2.89537	0.00624584	`ptau/Aß42`	Bacteria	Fusobacteria	Fusobacteriaceae	Fusobacterium	Fusobacterium (unc.)	0.405642	ptau/Aß42
ASV2341	0.152324	1.83425	0.0830442	0.934252	`ptau/Aß42`	Bacteria	Firmicutes	Veillonellaceae	Veillonella	Veillonella (unc.)	0.996094	ptau/Aß42
ASV2343	1.26381	1.5225	0.830086	0.411675	`ptau/Aß42`	Bacteria	Bacteroidetes	Prevotellaceae	Prevotella	Prevotella (unc.)	0.919157	ptau/Aß42
ASV2344	0.114859	1.87349	0.0613077	0.951435	`ptau/Aß42`	Bacteria	Bacteroidetes	Prevotellaceae	Prevotella	oris	0.999198	ptau/Aß42
ASV2346	-2.4665	2.05373	-1.20098	0.237191	`ptau/Aß42`	Bacteria	Firmicutes	Streptococcaceae	Streptococcus	gordonii	0.885455	ptau/Aß42
ASV2349	2.74886	1.77145	1.55176	0.12901	`ptau/Aß42`	Bacteria	Proteobacteria	Pasteurellaceae	Aggregatibacter	Aggregatibacter (unc.)	0.885455	ptau/Aß42
ASV2364	0.923008	2.03427	0.453729	0.652605	`ptau/Aß42`	Bacteria	Firmicutes	Veillonellaceae	Dialister	pneumosintes	0.954805	ptau/Aß42
ASV2370	0.478222	2.24775	0.212756	0.832655	`ptau/Aß42`	Bacteria	Fusobacteria	Leptotrichiaceae	Sneathia	Sneathia (unc.)	0.984233	ptau/Aß42
ASV2371	0.139817	0.294498	0.474764	0.637672	`ptau/Aß42`	Bacteria	Firmicutes	Streptococcaceae	Streptococcus	Streptococcus (unc.)	0.954805	ptau/Aß42
ASV2374	-0.700164	1.65775	-0.422359	0.675144	`ptau/Aß42`	Bacteria	Bacteroidetes	Flavobacteriaceae	Capnocytophaga	Capnocytophaga (unc.)	0.958103	ptau/Aß42
ASV2380	2.40857	1.95255	1.23355	0.224946	`ptau/Aß42`	Bacteria	Candidatus_Saccharibacteria	Candidatus_Saccharibacteria (unc.)	Candidatus_Saccharibacteria (unc.)	Candidatus_Saccharibacteria (unc.)	0.885455	ptau/Aß42
ASV2387	0.294512	1.04309	0.282346	0.779211	`ptau/Aß42`	Bacteria	Firmicutes	Clostridiales (unc.)	Clostridiales (unc.)	Clostridiales (unc.)	0.981076	ptau/Aß42
ASV2388	-2.11565	1.73409	-1.22004	0.229969	`ptau/Aß42`	Bacteria	Firmicutes	Streptococcaceae	Streptococcus	Streptococcus (unc.)	0.885455	ptau/Aß42
ASV2390	2.0573	1.80753	1.13818	0.26217	`ptau/Aß42`	Bacteria	Proteobacteria	Campylobacteraceae	Campylobacter	showae	0.893209	ptau/Aß42
ASV2392	0.234276	1.33758	0.175149	0.861893	`ptau/Aß42`	Bacteria	Actinobacteria	Actinomycetaceae	Actinomyces	odontolyticus	0.984401	ptau/Aß42
ASV24	-4.14177	2.16816	-1.91027	0.0636671	`ptau/Aß42`	Bacteria	Firmicutes	Veillonellaceae	Veillonella	Veillonella (unc.)	0.885455	ptau/Aß42
ASV2408	0.876239	1.10484	0.79309	0.43265	`ptau/Aß42`	Bacteria	Firmicutes	Streptococcaceae	Streptococcus	sanguinis	0.925033	ptau/Aß42
ASV2422	0.149756	1.94212	0.0771095	0.938941	`ptau/Aß42`	Bacteria	Proteobacteria	Pasteurellaceae	Aggregatibacter	aphrophilus	0.996094	ptau/Aß42
ASV2424	-0.419023	1.62892	-0.25724	0.798381	`ptau/Aß42`	Bacteria	Firmicutes	Streptococcaceae	Streptococcus	parasanguinis	0.984233	ptau/Aß42
ASV2428	3.64405	1.64879	2.21013	0.0331925	`ptau/Aß42`	Bacteria	Firmicutes	Veillonellaceae	Veillonella	Veillonella (unc.)	0.813893	ptau/Aß42
ASV2458	-1.44292	1.27716	-1.12979	0.265644	`ptau/Aß42`	Bacteria	Proteobacteria	Pasteurellaceae	Aggregatibacter	aphrophilus	0.895291	ptau/Aß42
ASV2465	2.16285	0.921807	2.34632	0.0242766	`ptau/Aß42`	Bacteria	Bacteroidetes	Flavobacteriaceae	Bergeyella	Bergeyella (unc.)	0.777822	ptau/Aß42
ASV2468	-0.247736	1.15106	-0.215223	0.830744	`ptau/Aß42`	Bacteria	Bacteroidetes	Prevotellaceae	Prevotella	oris	0.984233	ptau/Aß42
ASV2482	-0.805238	1.32427	-0.60806	0.546765	`ptau/Aß42`	Bacteria	Bacteroidetes	Flavobacteriaceae	Capnocytophaga	Capnocytophaga (unc.)	0.948384	ptau/Aß42
ASV2483	-0.941371	1.91251	-0.492217	0.625398	`ptau/Aß42`	Bacteria	Firmicutes	Bacillales_Incertae_Sedis_XI	Gemella	morbillorum	0.954805	ptau/Aß42
ASV2487	-0.0121992	1.79528	-0.00679514	0.994614	`ptau/Aß42`	Bacteria	Proteobacteria	Cardiobacteriaceae	Cardiobacterium	hominis	0.999787	ptau/Aß42
ASV2503	-1.10157	1.3496	-0.816219	0.419462	`ptau/Aß42`	Bacteria	Firmicutes	Peptostreptococcaceae	Filifactor	alocis	0.919157	ptau/Aß42
ASV2509	0.25518	1.55264	0.164353	0.870325	`ptau/Aß42`	Bacteria	Firmicutes	Streptococcaceae	Streptococcus	australis	0.984948	ptau/Aß42
ASV2517	0.511506	1.71162	0.298843	0.766688	`ptau/Aß42`	Bacteria	Firmicutes	Aerococcaceae	Abiotrophia	defectiva	0.980062	ptau/Aß42
ASV2524	-1.49321	2.02237	-0.738347	0.464839	`ptau/Aß42`	Bacteria	Actinobacteria	Coriobacteriaceae	Olsenella	Olsenella (unc.)	0.935393	ptau/Aß42
ASV2532	-0.0599474	1.96699	-0.0304766	0.975846	`ptau/Aß42`	Bacteria	Fusobacteria	Leptotrichiaceae	Leptotrichia	wadei	0.999787	ptau/Aß42
ASV2534	2.77402	1.71078	1.62149	0.113182	`ptau/Aß42`	Bacteria	Bacteroidetes	Flavobacteriaceae	Capnocytophaga	Capnocytophaga (unc.)	0.885455	ptau/Aß42
ASV2537	0.267684	1.72757	0.154948	0.877682	`ptau/Aß42`	Bacteria	Firmicutes	Streptococcaceae	Streptococcus	constellatus	0.986238	ptau/Aß42
ASV2539	0.979257	0.983773	0.995409	0.325834	`ptau/Aß42`	Bacteria	Proteobacteria	Neisseriaceae	Neisseriaceae (unc.)	Neisseriaceae (unc.)	0.912227	ptau/Aß42
ASV254	-0.760239	2.8821	-0.263779	0.793375	`ptau/Aß42`	Bacteria	Fusobacteria	Fusobacteriaceae	Fusobacterium	Fusobacterium (unc.)	0.984233	ptau/Aß42
ASV2540	-0.644405	1.45978	-0.441441	0.661396	`ptau/Aß42`	Bacteria	Fusobacteria	Leptotrichiaceae	Sebaldella	Sebaldella (unc.)	0.954805	ptau/Aß42
ASV2551	3.12968	1.83535	1.70522	0.0963168	`ptau/Aß42`	Bacteria	Fusobacteria	Leptotrichiaceae	Leptotrichia	Leptotrichia (unc.)	0.885455	ptau/Aß42
ASV2553	-1.46804	1.66621	-0.881062	0.383823	`ptau/Aß42`	Bacteria	Bacteroidetes	Flavobacteriaceae	Bergeyella	Bergeyella (unc.)	0.916866	ptau/Aß42
ASV256	1.7879	3.02656	0.590736	0.558195	`ptau/Aß42`	Bacteria	Fusobacteria	Fusobacteriaceae	Fusobacterium	periodonticum	0.951942	ptau/Aß42
ASV2575	-1.18768	1.22631	-0.968498	0.33892	`ptau/Aß42`	Bacteria	Actinobacteria	Corynebacteriaceae	Corynebacterium	Corynebacterium (unc.)	0.9166	ptau/Aß42
ASV2576	-1.21961	1.47713	-0.825661	0.41415	`ptau/Aß42`	Bacteria	Firmicutes	Streptococcaceae	Streptococcus	anginosus	0.919157	ptau/Aß42
ASV2586	-0.857899	1.07566	-0.797555	0.430085	`ptau/Aß42`	Bacteria	Bacteroidetes	Prevotellaceae	Prevotella	multiformis	0.925033	ptau/Aß42
ASV259	-3.29305	3.00589	-1.09553	0.280179	`ptau/Aß42`	Bacteria	Firmicutes	Veillonellaceae	Veillonella	dispar	0.911539	ptau/Aß42
ASV2593	-0.586345	1.12941	-0.51916	0.60666	`ptau/Aß42`	Bacteria	Firmicutes	Lachnospiraceae	Stomatobaculum	Stomatobaculum (unc.)	0.954805	ptau/Aß42
ASV2605	-0.476562	0.920999	-0.517441	0.607848	`ptau/Aß42`	Bacteria	Bacteroidetes	Prevotellaceae	Prevotella	Prevotella (unc.)	0.954805	ptau/Aß42
ASV2609	-2.42929	1.79616	-1.35249	0.184213	`ptau/Aß42`	Bacteria	Spirochaetes	Spirochaetaceae	Treponema	socranskii	0.885455	ptau/Aß42
ASV261	-0.512719	1.51803	-0.337752	0.737409	`ptau/Aß42`	Bacteria	Firmicutes	Streptococcaceae	Streptococcus	vestibularis	0.980062	ptau/Aß42
ASV262	1.08911	2.48045	0.439079	0.663091	`ptau/Aß42`	Bacteria	Proteobacteria	Pasteurellaceae	Haemophilus	Haemophilus (unc.)	0.954805	ptau/Aß42
ASV2625	-0.363195	2.14997	-0.16893	0.866748	`ptau/Aß42`	Bacteria	Candidatus_Saccharibacteria	Candidatus_Saccharibacteria (unc.)	Candidatus_Saccharibacteria (unc.)	Candidatus_Saccharibacteria (unc.)	0.984401	ptau/Aß42
ASV2626	0.125776	1.28779	0.0976686	0.922709	`ptau/Aß42`	Bacteria	Bacteroidetes	Prevotellaceae	Prevotella	Prevotella (unc.)	0.994434	ptau/Aß42
ASV263	-2.21871	3.20518	-0.692224	0.493005	`ptau/Aß42`	Bacteria	Bacteroidetes	Prevotellaceae	Prevotella	oris	0.941643	ptau/Aß42
ASV2637	-2.46804	1.59282	-1.54947	0.129557	`ptau/Aß42`	Bacteria	Proteobacteria	Campylobacteraceae	Campylobacter	concisus	0.885455	ptau/Aß42
ASV265	2.30102	3.15782	0.728674	0.470669	`ptau/Aß42`	Bacteria	Firmicutes	Veillonellaceae	Veillonella	Veillonella (unc.)	0.936449	ptau/Aß42
ASV2653	0.252409	1.0963	0.230237	0.819143	`ptau/Aß42`	Bacteria	Bacteroidetes	Prevotellaceae	Prevotella	Prevotella (unc.)	0.984233	ptau/Aß42
ASV2656	-1.21579	1.42637	-0.852364	0.399352	`ptau/Aß42`	Bacteria	Candidatus_Saccharibacteria	Candidatus_Saccharibacteria (unc.)	Candidatus_Saccharibacteria (unc.)	Candidatus_Saccharibacteria (unc.)	0.918925	ptau/Aß42
ASV2657	1.96769	1.65062	1.19209	0.240617	`ptau/Aß42`	Bacteria	Firmicutes	Streptococcaceae	Streptococcus	parasanguinis	0.885455	ptau/Aß42
ASV2659	3.15627	1.51312	2.08593	0.0437506	`ptau/Aß42`	Bacteria	Fusobacteria	Leptotrichiaceae	Leptotrichiaceae (unc.)	Leptotrichiaceae (unc.)	0.885455	ptau/Aß42
ASV266	8.02166	2.07879	3.85881	0.0004283	`ptau/Aß42`	Bacteria	Proteobacteria	Pasteurellaceae	Actinobacillus	Actinobacillus (unc.)	0.114356	ptau/Aß42
ASV2667	-1.34265	1.84479	-0.727807	0.471193	`ptau/Aß42`	Bacteria	Actinobacteria	Actinomycetaceae	Actinomyces	Actinomyces (unc.)	0.936449	ptau/Aß42
ASV2684	-0.124729	0.63176	-0.197431	0.844543	`ptau/Aß42`	Bacteria	Proteobacteria	Pasteurellaceae	Aggregatibacter	Aggregatibacter (unc.)	0.984401	ptau/Aß42
ASV27	6.78741	2.96782	2.287	0.027855	`ptau/Aß42`	Bacteria	Firmicutes	Streptococcaceae	Streptococcus	Streptococcus (unc.)	0.796866	ptau/Aß42
ASV270	0.31825	3.2492	0.0979473	0.922489	`ptau/Aß42`	Bacteria	Firmicutes	Carnobacteriaceae	Granulicatella	adiacens	0.994434	ptau/Aß42
ASV2708	-0.494677	1.28996	-0.383482	0.703499	`ptau/Aß42`	Bacteria	Proteobacteria	Neisseriaceae	Eikenella	corrodens	0.970161	ptau/Aß42
ASV2711	-0.28066	0.884927	-0.317156	0.752861	`ptau/Aß42`	Bacteria	Actinobacteria	Actinomycetaceae	Actinomyces	viscosus	0.980062	ptau/Aß42
ASV2712	1.81974	1.56507	1.16272	0.252193	`ptau/Aß42`	Bacteria	Firmicutes	Lachnospiraceae	Lachnoanaerobaculum	Lachnoanaerobaculum (unc.)	0.885455	ptau/Aß42
ASV2723	0.0962543	1.57343	0.0611749	0.951541	`ptau/Aß42`	Bacteria	Firmicutes	Lactobacillaceae	Lactobacillus	Lactobacillus (unc.)	0.999198	ptau/Aß42
ASV2725	0.139817	0.294498	0.474764	0.637672	`ptau/Aß42`	Bacteria	Firmicutes	Streptococcaceae	Streptococcus	parasanguinis	0.954805	ptau/Aß42
ASV2731	-0.551094	1.76631	-0.312003	0.756743	`ptau/Aß42`	Bacteria	Firmicutes	Eubacteriaceae	Eubacterium	sulci	0.980062	ptau/Aß42
ASV2732	0.784305	0.871923	0.899511	0.374045	`ptau/Aß42`	Bacteria	Bacteroidetes	Prevotellaceae	Prevotella	Prevotella (unc.)	0.916866	ptau/Aß42
ASV2738	2.59621	1.31928	1.9679	0.056409	`ptau/Aß42`	Bacteria	Proteobacteria	Campylobacteraceae	Campylobacter	Campylobacter (unc.)	0.885455	ptau/Aß42
ASV2745	-1.3198	1.74317	-0.75713	0.453641	`ptau/Aß42`	Bacteria	Bacteroidetes	Prevotellaceae	Prevotella	Prevotella (unc.)	0.929689	ptau/Aß42
ASV2750	-0.1567	1.10222	-0.142167	0.887699	`ptau/Aß42`	Bacteria	Bacteroidetes	Prevotellaceae	Prevotella	Prevotella (unc.)	0.987749	ptau/Aß42
ASV2757	2.2189	1.68287	1.31852	0.195222	`ptau/Aß42`	Bacteria	Bacteroidetes	Prevotellaceae	Prevotella	Prevotella (unc.)	0.885455	ptau/Aß42
ASV2766	-2.74995	1.6739	-1.64284	0.108666	`ptau/Aß42`	Bacteria	Proteobacteria	Campylobacteraceae	Campylobacter	rectus	0.885455	ptau/Aß42
ASV2769	-1.06738	1.82702	-0.58422	0.562525	`ptau/Aß42`	Bacteria	Bacteroidetes	Porphyromonadaceae	Tannerella	forsythia	0.953782	ptau/Aß42
ASV279	4.40717	3.13527	1.40567	0.167945	`ptau/Aß42`	Bacteria	Fusobacteria	Fusobacteriaceae	Fusobacterium	Fusobacterium (unc.)	0.885455	ptau/Aß42
ASV2794	0.261623	1.03551	0.25265	0.8019	`ptau/Aß42`	Bacteria	Bacteroidetes	Prevotellaceae	Prevotella	Prevotella (unc.)	0.984233	ptau/Aß42
ASV2795	-0.241645	1.45293	-0.166316	0.86879	`ptau/Aß42`	Bacteria	Proteobacteria	Cardiobacteriaceae	Cardiobacterium	valvarum	0.984948	ptau/Aß42
ASV28	2.41991	3.64163	0.664513	0.510375	`ptau/Aß42`	Bacteria	Proteobacteria	Neisseriaceae	Neisseria	Neisseria (unc.)	0.941643	ptau/Aß42
ASV280	5.43825	2.75596	1.97327	0.0557708	`ptau/Aß42`	Bacteria	Proteobacteria	Pasteurellaceae	Haemophilus	haemolyticus	0.885455	ptau/Aß42
ASV2816	0.164831	1.6558	0.0995474	0.921227	`ptau/Aß42`	Bacteria	Actinobacteria	Actinomycetaceae	Actinomyces	Actinomyces (unc.)	0.994434	ptau/Aß42
ASV2853	-0.919649	1.4679	-0.626506	0.534729	`ptau/Aß42`	Bacteria	Spirochaetes	Spirochaetaceae	Treponema	socranskii	0.948384	ptau/Aß42
ASV286	0.488445	3.103	0.157411	0.875755	`ptau/Aß42`	Bacteria	Fusobacteria	Leptotrichiaceae	Leptotrichia	Leptotrichia (unc.)	0.986188	ptau/Aß42
ASV2861	-3.05641	1.68264	-1.81643	0.0771993	`ptau/Aß42`	Bacteria	Proteobacteria	Neisseriaceae	Kingella	denitrificans	0.885455	ptau/Aß42
ASV2866	-0.248651	0.81904	-0.303589	0.763097	`ptau/Aß42`	Bacteria	Bacteroidetes	Prevotellaceae	Prevotella	scopos	0.980062	ptau/Aß42
ASV2874	-0.172543	1.76966	-0.0975009	0.922841	`ptau/Aß42`	Bacteria	Bacteroidetes	Bacteroidaceae	Bacteroides	Bacteroides (unc.)	0.994434	ptau/Aß42
ASV288	1.76327	2.48948	0.708292	0.483087	`ptau/Aß42`	Bacteria	Proteobacteria	Neisseriaceae	Kingella	oralis	0.938446	ptau/Aß42
ASV2884	0.308794	1.74396	0.177065	0.860398	`ptau/Aß42`	Bacteria	Proteobacteria	Cardiobacteriaceae	Cardiobacterium	Cardiobacterium (unc.)	0.984401	ptau/Aß42
ASV2885	1.35118	1.29263	1.04529	0.302493	`ptau/Aß42`	Bacteria	Firmicutes	Lachnospiraceae	Oribacterium	sinus	0.912227	ptau/Aß42
ASV2887	2.9704	1.59761	1.85928	0.0707443	`ptau/Aß42`	Bacteria	Candidatus_Saccharibacteria	Candidatus_Saccharibacteria (unc.)	Candidatus_Saccharibacteria (unc.)	Candidatus_Saccharibacteria (unc.)	0.885455	ptau/Aß42
ASV2889	-1.04691	1.58564	-0.660241	0.513082	`ptau/Aß42`	Bacteria	Fusobacteria	Leptotrichiaceae	Leptotrichia	Leptotrichia (unc.)	0.941643	ptau/Aß42
ASV2898	0.024925	0.870476	0.0286338	0.977307	`ptau/Aß42`	Bacteria	Firmicutes	Veillonellaceae	Veillonella	Veillonella (unc.)	0.999787	ptau/Aß42
ASV29	1.43452	3.83691	0.373875	0.710575	`ptau/Aß42`	Bacteria	Firmicutes	Bacillales_Incertae_Sedis_XI	Gemella	Gemella (unc.)	0.972983	ptau/Aß42
ASV2915	-1.53737	1.32105	-1.16375	0.251782	`ptau/Aß42`	Bacteria	Bacteroidetes	Prevotellaceae	Prevotella	Prevotella (unc.)	0.885455	ptau/Aß42
ASV2916	0.810019	1.84226	0.439687	0.662655	`ptau/Aß42`	Bacteria	Bacteroidetes	Bacteroidales_incertae_sedis	Phocaeicola	abscessus	0.954805	ptau/Aß42
ASV2923	-0.697472	1.4896	-0.468227	0.642297	`ptau/Aß42`	Bacteria	Firmicutes	Lachnospiraceae	Stomatobaculum	Stomatobaculum (unc.)	0.954805	ptau/Aß42
ASV293	7.00657	2.97991	2.35127	0.0239977	`ptau/Aß42`	Bacteria	Proteobacteria	Pasteurellaceae	Haemophilus	haemolyticus	0.777822	ptau/Aß42
ASV294	-0.811596	2.24805	-0.361023	0.720082	`ptau/Aß42`	Bacteria	Proteobacteria	Pasteurellaceae	Actinobacillus	Actinobacillus (unc.)	0.975962	ptau/Aß42
ASV2942	1.84788	1.83935	1.00463	0.321428	`ptau/Aß42`	Bacteria	Fusobacteria	Leptotrichiaceae	Leptotrichia	Leptotrichia (unc.)	0.912227	ptau/Aß42
ASV295	-2.79265	2.0393	-1.36942	0.178908	`ptau/Aß42`	Bacteria	Firmicutes	Staphylococcaceae	Staphylococcus	Staphylococcus (unc.)	0.885455	ptau/Aß42
ASV2953	0.812323	1.57711	0.515071	0.609487	`ptau/Aß42`	Bacteria	Firmicutes	Peptostreptococcaceae	Peptostreptococcus	stomatis	0.954805	ptau/Aß42
ASV2954	0.0110766	0.970404	0.0114144	0.990953	`ptau/Aß42`	Bacteria	Firmicutes	Bacillales_Incertae_Sedis_XI	Gemella	morbillorum	0.999787	ptau/Aß42
ASV297	-1.42538	3.07157	-0.464057	0.645255	`ptau/Aß42`	Bacteria	Proteobacteria	Neisseriaceae	Neisseria	elongata	0.954805	ptau/Aß42
ASV2975	-1.06375	1.37792	-0.771998	0.44489	`ptau/Aß42`	Bacteria	Firmicutes	Streptococcaceae	Streptococcus	mutans	0.925033	ptau/Aß42
ASV298	-1.6974	2.31748	-0.732433	0.468398	`ptau/Aß42`	Bacteria	Firmicutes	Streptococcaceae	Streptococcus	Streptococcus (unc.)	0.936215	ptau/Aß42
ASV2983	2.43184	1.69733	1.43274	0.160108	`ptau/Aß42`	Bacteria	Proteobacteria	Campylobacteraceae	Campylobacter	concisus	0.885455	ptau/Aß42
ASV2986	-2.15544	1.85687	-1.16079	0.252968	`ptau/Aß42`	Bacteria	Firmicutes	Veillonellaceae	Selenomonas	Selenomonas (unc.)	0.885455	ptau/Aß42
ASV3007	5.19093	1.587	3.27091	0.00228407	`ptau/Aß42`	Bacteria	Bacteroidetes	Flavobacteriaceae	Flavobacteriaceae (unc.)	Flavobacteriaceae (unc.)	0.249483	ptau/Aß42
ASV301	2.2519	2.15248	1.04619	0.302083	`ptau/Aß42`	Bacteria	Proteobacteria	Neisseriaceae	Neisseria	Neisseria (unc.)	0.912227	ptau/Aß42
ASV3015	0.139817	0.294498	0.474764	0.637672	`ptau/Aß42`	Bacteria	Firmicutes	Erysipelotrichaceae	Solobacterium	Solobacterium (unc.)	0.954805	ptau/Aß42
ASV3019	-0.376849	1.5842	-0.23788	0.813252	`ptau/Aß42`	Bacteria	Bacteroidetes	Prevotellaceae	Prevotella	Prevotella (unc.)	0.984233	ptau/Aß42
ASV302	-0.862502	2.14998	-0.401168	0.690544	`ptau/Aß42`	Bacteria	Firmicutes	Streptococcaceae	Streptococcus	Streptococcus (unc.)	0.966294	ptau/Aß42
ASV3029	-0.455891	1.52019	-0.29989	0.765895	`ptau/Aß42`	Bacteria	Firmicutes	Veillonellaceae	Selenomonas	flueggei	0.980062	ptau/Aß42
ASV3053	1.57833	1.71437	0.920646	0.363044	`ptau/Aß42`	Bacteria	Bacteroidetes	Bacteroidetes (unc.)	Bacteroidetes (unc.)	Bacteroidetes (unc.)	0.9166	ptau/Aß42
ASV3054	1.39529	1.18139	1.18106	0.24492	`ptau/Aß42`	Bacteria	Proteobacteria	Cardiobacteriaceae	Cardiobacterium	Cardiobacterium (unc.)	0.885455	ptau/Aß42
ASV3057	4.37662	1.3939	3.13983	0.00326551	`ptau/Aß42`	Bacteria	Firmicutes	Erysipelotrichaceae	Solobacterium	Solobacterium (unc.)	0.290631	ptau/Aß42
ASV3063	2.17247	1.73911	1.24918	0.219238	`ptau/Aß42`	Bacteria	Actinobacteria	Corynebacteriaceae	Corynebacterium	Corynebacterium (unc.)	0.885455	ptau/Aß42
ASV3069	1.87669	1.4474	1.29659	0.20259	`ptau/Aß42`	Bacteria	Firmicutes	Veillonellaceae	Selenomonas	noxia	0.885455	ptau/Aß42
ASV3076	-0.397276	1.30888	-0.303524	0.763146	`ptau/Aß42`	Bacteria	Bacteroidetes	Bacteroidales (unc.)	Bacteroidales (unc.)	Bacteroidales (unc.)	0.980062	ptau/Aß42
ASV3083	1.47627	1.216	1.21404	0.232223	`ptau/Aß42`	Bacteria	Proteobacteria	Campylobacteraceae	Campylobacter	Campylobacter (unc.)	0.885455	ptau/Aß42
ASV3095	-2.46689	1.84128	-1.33977	0.188278	`ptau/Aß42`	Bacteria	Candidatus_Saccharibacteria	Candidatus_Saccharibacteria (unc.)	Candidatus_Saccharibacteria (unc.)	Candidatus_Saccharibacteria (unc.)	0.885455	ptau/Aß42
ASV3115	0.415508	1.35024	0.30773	0.759968	`ptau/Aß42`	Bacteria	Firmicutes	Aerococcaceae	Abiotrophia	defectiva	0.980062	ptau/Aß42
ASV3116	0.322061	0.650792	0.494875	0.623537	`ptau/Aß42`	Bacteria	Firmicutes	Streptococcaceae	Streptococcus	Streptococcus (unc.)	0.954805	ptau/Aß42
ASV312	-0.00975513	1.56558	-0.00623102	0.995061	`ptau/Aß42`	Bacteria	Firmicutes	Streptococcaceae	Streptococcus	Streptococcus (unc.)	0.999787	ptau/Aß42
ASV3134	-1.16684	1.70125	-0.685869	0.496959	`ptau/Aß42`	Bacteria	SR1	SR1 (unc.)	SR1 (unc.)	SR1 (unc.)	0.941643	ptau/Aß42
ASV3146	-2.12919	1.42252	-1.49678	0.142712	`ptau/Aß42`	Bacteria	Bacteroidetes	Flavobacteriaceae	Capnocytophaga	Capnocytophaga (unc.)	0.885455	ptau/Aß42
ASV3155	-0.924604	1.51279	-0.611191	0.544712	`ptau/Aß42`	Bacteria	Bacteroidetes	Prevotellaceae	Prevotella	Prevotella (unc.)	0.948384	ptau/Aß42
ASV318	-1.48571	2.00097	-0.742496	0.462352	`ptau/Aß42`	Bacteria	Bacteroidetes	Prevotellaceae	Prevotella	buccae	0.933641	ptau/Aß42
ASV3183	-2.91382	1.92558	-1.51322	0.138498	`ptau/Aß42`	Bacteria	Fusobacteria	Leptotrichiaceae	Leptotrichia	Leptotrichia (unc.)	0.885455	ptau/Aß42
ASV319	3.11785	2.19888	1.41793	0.16436	`ptau/Aß42`	Bacteria	Proteobacteria	Pasteurellaceae	Haemophilus	Haemophilus (unc.)	0.885455	ptau/Aß42
ASV3193	-1.36744	1.27292	-1.07426	0.289481	`ptau/Aß42`	Bacteria	Fusobacteria	Fusobacteriaceae	Fusobacterium	Fusobacterium (unc.)	0.912227	ptau/Aß42
ASV3195	-1.11675	1.31905	-0.846628	0.402503	`ptau/Aß42`	Bacteria	Candidatus_Saccharibacteria	Candidatus_Saccharibacteria (unc.)	Candidatus_Saccharibacteria (unc.)	Candidatus_Saccharibacteria (unc.)	0.919157	ptau/Aß42
ASV3217	5.0543	1.16835	4.32603	0.000106116	`ptau/Aß42`	Bacteria	Bacteroidetes	Porphyromonadaceae	Porphyromonas	gingivalis	0.0509993	ptau/Aß42
ASV3242	3.73436	1.38339	2.69943	0.0103098	`ptau/Aß42`	Bacteria	Proteobacteria	Campylobacteraceae	Campylobacter	Campylobacter (unc.)	0.563054	ptau/Aß42
ASV3244	-0.44886	1.54305	-0.290891	0.772716	`ptau/Aß42`	Bacteria	Bacteroidetes	Flavobacteriaceae	Flavobacteriaceae (unc.)	Flavobacteriaceae (unc.)	0.980777	ptau/Aß42
ASV3245	-0.301344	1.31879	-0.2285	0.820483	`ptau/Aß42`	Bacteria	Bacteroidetes	Flavobacteriaceae	Capnocytophaga	gingivalis	0.984233	ptau/Aß42
ASV3257	1.2757	0.926746	1.37654	0.176712	`ptau/Aß42`	Bacteria	Proteobacteria	Campylobacteraceae	Campylobacter	Campylobacter (unc.)	0.885455	ptau/Aß42
ASV326	1.37247	2.29279	0.598603	0.55299	`ptau/Aß42`	Bacteria	Proteobacteria	Pasteurellaceae	Haemophilus	Haemophilus (unc.)	0.950448	ptau/Aß42
ASV3265	0.616059	1.30451	0.472253	0.639447	`ptau/Aß42`	Bacteria	Actinobacteria	Actinomycetaceae	Actinomyces	Actinomyces (unc.)	0.954805	ptau/Aß42
ASV3266	0.551517	1.66807	0.330632	0.742739	`ptau/Aß42`	Bacteria	Proteobacteria	Oxalobacteraceae	Undibacterium	Undibacterium (unc.)	0.980062	ptau/Aß42
ASV3279	-0.867395	1.3233	-0.655478	0.516109	`ptau/Aß42`	Bacteria	Bacteroidetes	Flavobacteriaceae	Capnocytophaga	gingivalis	0.941693	ptau/Aß42
ASV328	-2.39437	1.90195	-1.2589	0.215746	`ptau/Aß42`	Bacteria	Firmicutes	Bacillales_Incertae_Sedis_XI	Gemella	Gemella (unc.)	0.885455	ptau/Aß42
ASV3290	0.759435	1.02006	0.744504	0.461151	`ptau/Aß42`	Bacteria	Proteobacteria	Proteobacteria (unc.)	Proteobacteria (unc.)	Proteobacteria (unc.)	0.932783	ptau/Aß42
ASV3319	-1.85212	1.61956	-1.14359	0.259946	`ptau/Aß42`	Bacteria	Firmicutes	Streptococcaceae	Streptococcus	Streptococcus (unc.)	0.893209	ptau/Aß42
ASV332	-1.80264	1.93755	-0.930372	0.358051	`ptau/Aß42`	Bacteria	Firmicutes	Streptococcaceae	Streptococcus	Streptococcus (unc.)	0.9166	ptau/Aß42
ASV333	-6.55944	2.93773	-2.23283	0.0315288	`ptau/Aß42`	Bacteria	Fusobacteria	Fusobacteriaceae	Fusobacterium	nucleatum	0.809751	ptau/Aß42
ASV3330	-2.09443	1.90624	-1.09873	0.278801	`ptau/Aß42`	Bacteria	Firmicutes	Lactobacillaceae	Lactobacillus	oris	0.911539	ptau/Aß42
ASV3348	0.486782	1.54137	0.315812	0.753873	`ptau/Aß42`	Bacteria	Actinobacteria	Actinomycetaceae	Actinomyces	Actinomyces (unc.)	0.980062	ptau/Aß42
ASV3349	1.58192	1.472	1.07467	0.289297	`ptau/Aß42`	Bacteria	Firmicutes	Streptococcaceae	Streptococcus	tigurinus	0.912227	ptau/Aß42
ASV336	9.67375	1.94794	4.96615	1.47564e-05	`ptau/Aß42`	Bacteria	Proteobacteria	Pasteurellaceae	Haemophilus	parainfluenzae	0.00886488	ptau/Aß42
ASV3363	-1.30923	1.74731	-0.749287	0.458298	`ptau/Aß42`	Bacteria	Actinobacteria	Actinomycetaceae	Actinomyces	massiliensis	0.931678	ptau/Aß42
ASV3378	-0.517929	0.540327	-0.958547	0.343847	`ptau/Aß42`	Bacteria	Fusobacteria	Fusobacteriaceae	Fusobacterium	Fusobacterium (unc.)	0.9166	ptau/Aß42
ASV3379	-0.872657	1.75345	-0.49768	0.621577	`ptau/Aß42`	Bacteria	Firmicutes	Veillonellaceae	Selenomonas	sputigena	0.954805	ptau/Aß42
ASV3383	0.714132	1.2705	0.562088	0.577357	`ptau/Aß42`	Bacteria	Firmicutes	Streptococcaceae	Streptococcus	Streptococcus (unc.)	0.954805	ptau/Aß42
ASV34	8.55021	3.74874	2.28082	0.0282537	`ptau/Aß42`	Bacteria	Proteobacteria	Neisseriaceae	Neisseria	oralis	0.796866	ptau/Aß42
ASV3411	-2.53871	1.4354	-1.76865	0.0849792	`ptau/Aß42`	Bacteria	Bacteroidetes	Flavobacteriaceae	Capnocytophaga	Capnocytophaga (unc.)	0.885455	ptau/Aß42
ASV342	-1.36059	2.75616	-0.493654	0.624392	`ptau/Aß42`	Bacteria	Proteobacteria	Campylobacteraceae	Campylobacter	gracilis	0.954805	ptau/Aß42
ASV3421	3.726	1.1839	3.14721	0.00320097	`ptau/Aß42`	Bacteria	Bacteroidetes	Porphyromonadaceae	Porphyromonas	Porphyromonas (unc.)	0.290631	ptau/Aß42
ASV3447	-0.596526	1.56072	-0.382212	0.704434	`ptau/Aß42`	Bacteria	Firmicutes	Streptococcaceae	Streptococcus	Streptococcus (unc.)	0.970161	ptau/Aß42
ASV348	-0.35908	1.24331	-0.288809	0.774297	`ptau/Aß42`	Bacteria	Firmicutes	Streptococcaceae	Streptococcus	Streptococcus (unc.)	0.980777	ptau/Aß42
ASV3482	-0.00325317	1.83772	-0.00177022	0.998597	`ptau/Aß42`	Bacteria	Actinobacteria	Propionibacteriaceae	Propionibacteriaceae (unc.)	Propionibacteriaceae (unc.)	0.999787	ptau/Aß42
ASV3503	-1.49919	1.62204	-0.924265	0.361181	`ptau/Aß42`	Bacteria	Firmicutes	Lachnospiraceae	Catonella	Catonella (unc.)	0.9166	ptau/Aß42
ASV3510	-0.0213731	1.44375	-0.0148039	0.988266	`ptau/Aß42`	Bacteria	Firmicutes	Aerococcaceae	Abiotrophia	defectiva	0.999787	ptau/Aß42
ASV3518	5.08888	0.956358	5.3211	4.85074e-06	`ptau/Aß42`	Bacteria	Bacteroidetes	Prevotellaceae	Prevotella	Prevotella (unc.)	0.00582817	ptau/Aß42
ASV352	4.93984	2.89687	1.70523	0.0963147	`ptau/Aß42`	Bacteria	Firmicutes	Streptococcaceae	Streptococcus	oralis	0.885455	ptau/Aß42
ASV3527	2.02675	1.35136	1.49978	0.141934	`ptau/Aß42`	Bacteria	Bacteroidetes	Prevotellaceae	Alloprevotella	Alloprevotella (unc.)	0.885455	ptau/Aß42
ASV353	-1.36513	1.84673	-0.739214	0.464319	`ptau/Aß42`	Bacteria	Firmicutes	Streptococcaceae	Streptococcus	Streptococcus (unc.)	0.935255	ptau/Aß42
ASV3546	1.04195	1.1866	0.8781	0.385408	`ptau/Aß42`	Bacteria	Candidatus_Saccharibacteria	Candidatus_Saccharibacteria (unc.)	Candidatus_Saccharibacteria (unc.)	Candidatus_Saccharibacteria (unc.)	0.916866	ptau/Aß42
ASV3555	2.02346	1.39522	1.45028	0.155185	`ptau/Aß42`	Bacteria	Fusobacteria	Leptotrichiaceae	Leptotrichia	Leptotrichia (unc.)	0.885455	ptau/Aß42
ASV3563	-0.331132	1.01569	-0.326016	0.746201	`ptau/Aß42`	Bacteria	Bacteroidetes	Flavobacteriaceae	Capnocytophaga	Capnocytophaga (unc.)	0.980062	ptau/Aß42
ASV3573	-0.719927	1.25784	-0.572354	0.570453	`ptau/Aß42`	Bacteria	Candidatus_Saccharibacteria	Candidatus_Saccharibacteria (unc.)	Candidatus_Saccharibacteria (unc.)	Candidatus_Saccharibacteria (unc.)	0.954805	ptau/Aß42
ASV36	4.03571	3.47829	1.16026	0.253182	`ptau/Aß42`	Bacteria	Actinobacteria	Micrococcaceae	Rothia	aeria	0.885455	ptau/Aß42
ASV3601	-0.000786871	1.3321	-0.000590698	0.999532	`ptau/Aß42`	Bacteria	Bacteroidetes	Flavobacteriaceae	Capnocytophaga	ochracea	0.999787	ptau/Aß42
ASV3620	-0.828547	1.28081	-0.646893	0.52159	`ptau/Aß42`	Bacteria	Firmicutes	Veillonellaceae	Veillonella	Veillonella (unc.)	0.944732	ptau/Aß42
ASV3630	-0.201257	0.667328	-0.301586	0.764612	`ptau/Aß42`	Bacteria	Actinobacteria	Actinomycetaceae	Actinomyces	Actinomyces (unc.)	0.980062	ptau/Aß42
ASV3631	-3.74898	1.63882	-2.28761	0.0278162	`ptau/Aß42`	Bacteria	Bacteroidetes	Prevotellaceae	Prevotella	Prevotella (unc.)	0.796866	ptau/Aß42
ASV3645	-0.734741	1.09532	-0.6708	0.506405	`ptau/Aß42`	Bacteria	Proteobacteria	Campylobacteraceae	Campylobacter	Campylobacter (unc.)	0.941643	ptau/Aß42
ASV365	1.26378	1.53399	0.823852	0.415165	`ptau/Aß42`	Bacteria	Proteobacteria	Pasteurellaceae	Haemophilus	Haemophilus (unc.)	0.919157	ptau/Aß42
ASV366	0.362289	2.0594	0.17592	0.861291	`ptau/Aß42`	Bacteria	Firmicutes	Streptococcaceae	Streptococcus	Streptococcus (unc.)	0.984401	ptau/Aß42
ASV3664	2.2535	1.64828	1.36718	0.179602	`ptau/Aß42`	Bacteria	Bacteroidetes	Prevotellaceae	Prevotella	Prevotella (unc.)	0.885455	ptau/Aß42
ASV367	2.83596	2.04054	1.38981	0.172676	`ptau/Aß42`	Bacteria	Proteobacteria	Pasteurellaceae	Haemophilus	Haemophilus (unc.)	0.885455	ptau/Aß42
ASV3684	0.473441	1.6515	0.286673	0.77592	`ptau/Aß42`	Bacteria	Firmicutes	Lachnospiraceae	Catonella	morbi	0.980777	ptau/Aß42
ASV3703	-0.000868244	1.68541	-0.000515153	0.999592	`ptau/Aß42`	Bacteria	Firmicutes	Lachnospiraceae	Lachnoanaerobaculum	saburreum	0.999787	ptau/Aß42
ASV3706	-1.2669	1.63318	-0.775725	0.442712	`ptau/Aß42`	Bacteria	Fusobacteria	Leptotrichiaceae	Leptotrichia	buccalis	0.925033	ptau/Aß42
ASV3713	-0.0728748	1.08884	-0.0669286	0.946989	`ptau/Aß42`	Bacteria	Firmicutes	Clostridiales_Incertae_Sedis_XI	Parvimonas	Parvimonas (unc.)	0.999198	ptau/Aß42
ASV372	-1.30738	1.94135	-0.673438	0.504744	`ptau/Aß42`	Bacteria	Firmicutes	Streptococcaceae	Streptococcus	Streptococcus (unc.)	0.941643	ptau/Aß42
ASV3730	0.462133	0.856713	0.539425	0.59274	`ptau/Aß42`	Bacteria	Firmicutes	Ruminococcaceae	Ruminococcaceae (unc.)	Ruminococcaceae (unc.)	0.954805	ptau/Aß42
ASV3735	0.323864	1.15004	0.28161	0.77977	`ptau/Aß42`	Bacteria	Firmicutes	Streptococcaceae	Streptococcus	Streptococcus (unc.)	0.981076	ptau/Aß42
ASV374	2.37093	1.29615	1.82921	0.0752241	`ptau/Aß42`	Bacteria	Firmicutes	Veillonellaceae	Dialister	invisus	0.885455	ptau/Aß42
ASV3758	-0.593481	1.6116	-0.368257	0.714725	`ptau/Aß42`	Bacteria	Spirochaetes	Spirochaetaceae	Treponema	Treponema (unc.)	0.975844	ptau/Aß42
ASV3759	-0.67058	1.61463	-0.415314	0.680248	`ptau/Aß42`	Bacteria	Candidatus_Saccharibacteria	Candidatus_Saccharibacteria (unc.)	Candidatus_Saccharibacteria (unc.)	Candidatus_Saccharibacteria (unc.)	0.958103	ptau/Aß42
ASV3770	2.53197	1.43602	1.76318	0.0859109	`ptau/Aß42`	Bacteria	Fusobacteria	Leptotrichiaceae	Sneathia	Sneathia (unc.)	0.885455	ptau/Aß42
ASV3773	-1.53192	1.10031	-1.39226	0.171937	`ptau/Aß42`	Bacteria	Firmicutes	Veillonellaceae	Selenomonas	Selenomonas (unc.)	0.885455	ptau/Aß42
ASV3774	2.17824	1.28168	1.69952	0.0973949	`ptau/Aß42`	Bacteria	Bacteroidetes	Prevotellaceae	Prevotella	Prevotella (unc.)	0.885455	ptau/Aß42
ASV379	-0.78211	3.2328	-0.241929	0.810136	`ptau/Aß42`	Bacteria	Bacteroidetes	Porphyromonadaceae	Porphyromonas	Porphyromonas (unc.)	0.984233	ptau/Aß42
ASV38	3.14785	3.12431	1.00753	0.320051	`ptau/Aß42`	Bacteria	Proteobacteria	Pasteurellaceae	Haemophilus	Haemophilus (unc.)	0.912227	ptau/Aß42
ASV3807	-1.00998	1.13613	-0.888964	0.379615	`ptau/Aß42`	Bacteria	Firmicutes	Veillonellaceae	Selenomonas	Selenomonas (unc.)	0.916866	ptau/Aß42
ASV381	8.0104	2.19389	3.65123	0.000782751	`ptau/Aß42`	Bacteria	Firmicutes	Carnobacteriaceae	Granulicatella	elegans	0.125397	ptau/Aß42
ASV3827	-1.19586	1.62902	-0.734093	0.467398	`ptau/Aß42`	Bacteria	Firmicutes	Aerococcaceae	Abiotrophia	defectiva	0.936215	ptau/Aß42
ASV3851	-0.37181	1.49626	-0.248494	0.805091	`ptau/Aß42`	Bacteria	Bacteroidetes	Porphyromonadaceae	Acetobacteroides	Acetobacteroides (unc.)	0.984233	ptau/Aß42
ASV3852	-1.63094	1.38205	-1.18009	0.245301	`ptau/Aß42`	Bacteria	Bacteroidetes	Flavobacteriaceae	Capnocytophaga	Capnocytophaga (unc.)	0.885455	ptau/Aß42
ASV3859	-0.902829	1.69153	-0.533736	0.596633	`ptau/Aß42`	Bacteria	Bacteroidetes	Flavobacteriaceae	Capnocytophaga	Capnocytophaga (unc.)	0.954805	ptau/Aß42
ASV3861	1.37407	0.920716	1.4924	0.143852	`ptau/Aß42`	Bacteria	Firmicutes	Streptococcaceae	Streptococcus	Streptococcus (unc.)	0.885455	ptau/Aß42
ASV3862	-0.483693	1.02579	-0.471531	0.639958	`ptau/Aß42`	Bacteria	Firmicutes	Clostridiales_Incertae_Sedis_XIII	Anaerovorax	Anaerovorax (unc.)	0.954805	ptau/Aß42
ASV3872	1.72788	1.78861	0.966045	0.34013	`ptau/Aß42`	Bacteria	Firmicutes	Veillonellaceae	Veillonella	Veillonella (unc.)	0.9166	ptau/Aß42
ASV3876	-0.70887	1.0188	-0.695787	0.490796	`ptau/Aß42`	Bacteria	Spirochaetes	Spirochaetaceae	Treponema	denticola	0.941643	ptau/Aß42
ASV389	-5.94853	2.72317	-2.18441	0.0351716	`ptau/Aß42`	Bacteria	Firmicutes	Streptococcaceae	Streptococcus	parasanguinis	0.820556	ptau/Aß42
ASV3897	-1.06278	1.34005	-0.793091	0.432649	`ptau/Aß42`	Bacteria	Firmicutes	Lachnospiraceae	Stomatobaculum	Stomatobaculum (unc.)	0.925033	ptau/Aß42
ASV39	-2.32945	3.34918	-0.695527	0.490957	`ptau/Aß42`	Bacteria	Firmicutes	Streptococcaceae	Streptococcus	mitis	0.941643	ptau/Aß42
ASV390	-3.35915	2.54712	-1.3188	0.195128	`ptau/Aß42`	Bacteria	Firmicutes	Streptococcaceae	Streptococcus	Streptococcus (unc.)	0.885455	ptau/Aß42
ASV3909	0.126927	1.01498	0.125053	0.901141	`ptau/Aß42`	Bacteria	Actinobacteria	Actinomycetaceae	Actinomyces	Actinomyces (unc.)	0.988822	ptau/Aß42
ASV3919	-2.36804	1.42283	-1.66432	0.104275	`ptau/Aß42`	Bacteria	Firmicutes	Veillonellaceae	Selenomonas	Selenomonas (unc.)	0.885455	ptau/Aß42
ASV3956	2.07588	1.35534	1.53163	0.133897	`ptau/Aß42`	Bacteria	Bacteroidetes	Flavobacteriaceae	Capnocytophaga	Capnocytophaga (unc.)	0.885455	ptau/Aß42
ASV3957	0.010184	0.974512	0.0104504	0.991717	`ptau/Aß42`	Bacteria	Firmicutes	Streptococcaceae	Streptococcus	Streptococcus (unc.)	0.999787	ptau/Aß42
ASV396	-1.67224	2.79479	-0.598341	0.553163	`ptau/Aß42`	Bacteria	Firmicutes	Veillonellaceae	Veillonella	Veillonella (unc.)	0.950448	ptau/Aß42
ASV397	-3.86295	2.92069	-1.32261	0.193869	`ptau/Aß42`	Bacteria	Firmicutes	Clostridiales_Incertae_Sedis_XI	Parvimonas	micra	0.885455	ptau/Aß42
ASV3970	0.142303	1.32251	0.107601	0.914879	`ptau/Aß42`	Bacteria	Actinobacteria	Actinomycetaceae	Actinomyces	Actinomyces (unc.)	0.993427	ptau/Aß42
ASV3971	3.06652	1.34102	2.2867	0.0278743	`ptau/Aß42`	Bacteria	Bacteria (unc.)	Bacteria (unc.)	Bacteria (unc.)	Bacteria (unc.)	0.796866	ptau/Aß42
ASV3981	1.72324	1.4551	1.18428	0.243658	`ptau/Aß42`	Bacteria	Bacteroidetes	Prevotellaceae	Prevotella	Prevotella (unc.)	0.885455	ptau/Aß42
ASV3987	0.254957	0.667276	0.382086	0.704526	`ptau/Aß42`	Bacteria	Candidatus_Saccharibacteria	Candidatus_Saccharibacteria (unc.)	Candidatus_Saccharibacteria (unc.)	Candidatus_Saccharibacteria (unc.)	0.970161	ptau/Aß42
ASV3997	-1.48454	1.55815	-0.952757	0.346735	`ptau/Aß42`	Bacteria	Bacteroidetes	Prevotellaceae	Prevotella	Prevotella (unc.)	0.9166	ptau/Aß42
ASV4	1.2191	3.60925	0.337772	0.737394	`ptau/Aß42`	Bacteria	Firmicutes	Streptococcaceae	Streptococcus	mitis	0.980062	ptau/Aß42
ASV4014	0.502962	1.55217	0.324038	0.747686	`ptau/Aß42`	Bacteria	Spirochaetes	Spirochaetaceae	Treponema	maltophilum	0.980062	ptau/Aß42
ASV4015	-0.991594	1.66988	-0.593812	0.556156	`ptau/Aß42`	Bacteria	Fusobacteria	Leptotrichiaceae	Leptotrichiaceae (unc.)	Leptotrichiaceae (unc.)	0.950529	ptau/Aß42
ASV4069	-0.817734	1.60046	-0.510938	0.612351	`ptau/Aß42`	Bacteria	Fusobacteria	Leptotrichiaceae	Leptotrichia	Leptotrichia (unc.)	0.954805	ptau/Aß42
ASV4084	3.90582	1.19208	3.27647	0.00224935	`ptau/Aß42`	Bacteria	Proteobacteria	Pasteurellaceae	Aggregatibacter	Aggregatibacter (unc.)	0.249483	ptau/Aß42
ASV4087	-1.56914	1.60409	-0.978214	0.334155	`ptau/Aß42`	Bacteria	Firmicutes	Lachnospiraceae	Oribacterium	Oribacterium (unc.)	0.9166	ptau/Aß42
ASV4097	0.426844	1.61387	0.264485	0.792836	`ptau/Aß42`	Bacteria	Bacteroidetes	Bacteroidales (unc.)	Bacteroidales (unc.)	Bacteroidales (unc.)	0.984233	ptau/Aß42
ASV4098	0.10282	1.17841	0.0872535	0.930928	`ptau/Aß42`	Bacteria	Bacteroidetes	Prevotellaceae	Prevotellaceae (unc.)	Prevotellaceae (unc.)	0.995559	ptau/Aß42
ASV41	3.54342	2.79887	1.26602	0.213213	`ptau/Aß42`	Bacteria	Firmicutes	Streptococcaceae	Streptococcus	Streptococcus (unc.)	0.885455	ptau/Aß42
ASV4112	-0.163173	1.62973	-0.100123	0.920773	`ptau/Aß42`	Bacteria	Spirochaetes	Spirochaetaceae	Sphaerochaeta	Sphaerochaeta (unc.)	0.994434	ptau/Aß42
ASV4114	-1.1805	1.46203	-0.807437	0.42444	`ptau/Aß42`	Bacteria	Firmicutes	Veillonellaceae	Selenomonas	sputigena	0.919812	ptau/Aß42
ASV412	-0.739979	1.23976	-0.596874	0.554131	`ptau/Aß42`	Bacteria	Firmicutes	Veillonellaceae	Dialister	invisus	0.950448	ptau/Aß42
ASV4124	4.57934	1.22116	3.75001	0.000588373	`ptau/Aß42`	Bacteria	Bacteroidetes	Bacteroidales (unc.)	Bacteroidales (unc.)	Bacteroidales (unc.)	0.116497	ptau/Aß42
ASV4125	-0.477693	1.4558	-0.328131	0.744614	`ptau/Aß42`	Bacteria	Actinobacteria	Coriobacteriaceae	Slackia	Slackia (unc.)	0.980062	ptau/Aß42
ASV4134	2.26278	1.27209	1.77879	0.0832756	`ptau/Aß42`	Bacteria	Bacteroidetes	Prevotellaceae	Prevotella	Prevotella (unc.)	0.885455	ptau/Aß42
ASV4144	-0.0917659	0.99615	-0.0921205	0.927086	`ptau/Aß42`	Bacteria	Bacteroidetes	Bacteroidales (unc.)	Bacteroidales (unc.)	Bacteroidales (unc.)	0.995008	ptau/Aß42
ASV4147	0.373089	1.53454	0.243127	0.809214	`ptau/Aß42`	Bacteria	Candidatus_Saccharibacteria	Candidatus_Saccharibacteria (unc.)	Candidatus_Saccharibacteria (unc.)	Candidatus_Saccharibacteria (unc.)	0.984233	ptau/Aß42
ASV4149	-0.629833	1.09817	-0.57353	0.569665	`ptau/Aß42`	Bacteria	Firmicutes	Lachnospiraceae	Lachnospiraceae (unc.)	Lachnospiraceae (unc.)	0.954805	ptau/Aß42
ASV4157	-0.0883118	0.792013	-0.111503	0.911804	`ptau/Aß42`	Bacteria	Actinobacteria	Actinomycetaceae	Actinomyces	gerencseriae	0.99323	ptau/Aß42
ASV4177	-1.85766	1.42467	-1.30393	0.200102	`ptau/Aß42`	Bacteria	Actinobacteria	Corynebacteriaceae	Corynebacterium	Corynebacterium (unc.)	0.885455	ptau/Aß42
ASV419	2.92679	2.57175	1.13805	0.262223	`ptau/Aß42`	Bacteria	Actinobacteria	Actinomycetaceae	Actinomyces	Actinomyces (unc.)	0.893209	ptau/Aß42
ASV42	-4.79323	3.71203	-1.29127	0.20441	`ptau/Aß42`	Bacteria	Proteobacteria	Pasteurellaceae	Haemophilus	Haemophilus (unc.)	0.885455	ptau/Aß42
ASV420	1.54438	2.52167	0.612444	0.543892	`ptau/Aß42`	Bacteria	Fusobacteria	Fusobacteriaceae	Fusobacterium	nucleatum	0.948384	ptau/Aß42
ASV4215	0.139817	0.294498	0.474764	0.637672	`ptau/Aß42`	Bacteria	Firmicutes	Streptococcaceae	Streptococcus	anginosus	0.954805	ptau/Aß42
ASV423	-0.727696	2.30548	-0.315638	0.754004	`ptau/Aß42`	Bacteria	Proteobacteria	Pasteurellaceae	Haemophilus	Haemophilus (unc.)	0.980062	ptau/Aß42
ASV4236	1.57207	1.51191	1.03979	0.305009	`ptau/Aß42`	Bacteria	Bacteroidetes	Porphyromonadaceae	Tannerella	Tannerella (unc.)	0.912227	ptau/Aß42
ASV4240	0.365	1.11709	0.326741	0.745656	`ptau/Aß42`	Bacteria	Firmicutes	Carnobacteriaceae	Granulicatella	Granulicatella (unc.)	0.980062	ptau/Aß42
ASV4280	-1.27974	1.32738	-0.964113	0.341085	`ptau/Aß42`	Bacteria	Bacteroidetes	Porphyromonadaceae	Porphyromonas	catoniae	0.9166	ptau/Aß42
ASV4285	1.21844	1.18492	1.02829	0.310316	`ptau/Aß42`	Bacteria	Actinobacteria	Corynebacteriaceae	Corynebacterium	Corynebacterium (unc.)	0.912227	ptau/Aß42
ASV4311	-0.46359	1.11857	-0.414448	0.680876	`ptau/Aß42`	Bacteria	Bacteroidetes	Bacteroidales (unc.)	Bacteroidales (unc.)	Bacteroidales (unc.)	0.958103	ptau/Aß42
ASV4315	0.695841	1.78016	0.390886	0.698065	`ptau/Aß42`	Bacteria	Firmicutes	Clostridiales (unc.)	Clostridiales (unc.)	Clostridiales (unc.)	0.970161	ptau/Aß42
ASV4326	-2.20312	1.17614	-1.87318	0.0687506	`ptau/Aß42`	Bacteria	Fusobacteria	Leptotrichiaceae	Leptotrichia	goodfellowii	0.885455	ptau/Aß42
ASV434	-2.60405	2.16054	-1.20528	0.235549	`ptau/Aß42`	Bacteria	Firmicutes	Streptococcaceae	Streptococcus	Streptococcus (unc.)	0.885455	ptau/Aß42
ASV4344	-1.66879	1.64382	-1.01519	0.316436	`ptau/Aß42`	Bacteria	Bacteroidetes	Prevotellaceae	Prevotella	baroniae	0.912227	ptau/Aß42
ASV437	-0.0819229	3.06588	-0.0267208	0.978822	`ptau/Aß42`	Bacteria	Firmicutes	Veillonellaceae	Veillonella	Veillonella (unc.)	0.999787	ptau/Aß42
ASV4391	-0.744881	1.21549	-0.612825	0.543643	`ptau/Aß42`	Bacteria	Bacteroidetes	Flavobacteriaceae	Capnocytophaga	Capnocytophaga (unc.)	0.948384	ptau/Aß42
ASV4404	-2.28987	1.94626	-1.17655	0.246694	`ptau/Aß42`	Bacteria	Fusobacteria	Fusobacteriaceae	Fusobacterium	Fusobacterium (unc.)	0.885455	ptau/Aß42
ASV4405	0.0701967	1.43832	0.0488045	0.961331	`ptau/Aß42`	Bacteria	Fusobacteria	Leptotrichiaceae	Leptotrichiaceae (unc.)	Leptotrichiaceae (unc.)	0.999198	ptau/Aß42
ASV4421	-0.406993	1.24577	-0.3267	0.745688	`ptau/Aß42`	Bacteria	Spirochaetes	Spirochaetaceae	Treponema	Treponema (unc.)	0.980062	ptau/Aß42
ASV4424	2.46686	1.63552	1.50831	0.139746	`ptau/Aß42`	Bacteria	Firmicutes	Veillonellaceae	Selenomonas	artemidis	0.885455	ptau/Aß42
ASV443	-2.88941	2.94712	-0.980418	0.333081	`ptau/Aß42`	Bacteria	Firmicutes	Streptococcaceae	Streptococcus	Streptococcus (unc.)	0.9166	ptau/Aß42
ASV4433	3.16148	0.922167	3.42832	0.00147478	`ptau/Aß42`	Bacteria	Bacteroidetes	Flavobacteriaceae	Capnocytophaga	Capnocytophaga (unc.)	0.185105	ptau/Aß42
ASV4441	-0.266352	0.786191	-0.338788	0.736635	`ptau/Aß42`	Bacteria	Fusobacteria	Fusobacteriaceae	Fusobacterium	nucleatum	0.980062	ptau/Aß42
ASV445	-0.964275	2.82141	-0.341771	0.734406	`ptau/Aß42`	Bacteria	Firmicutes	Carnobacteriaceae	Granulicatella	adiacens	0.980062	ptau/Aß42
ASV4462	-0.00508983	1.15367	-0.00441185	0.996503	`ptau/Aß42`	Bacteria	Bacteroidetes	Prevotellaceae	Prevotella	Prevotella (unc.)	0.999787	ptau/Aß42
ASV4474	2.525	0.673177	3.75088	0.000586883	`ptau/Aß42`	Bacteria	Fusobacteria	Fusobacteriaceae	Fusobacterium	Fusobacterium (unc.)	0.116497	ptau/Aß42
ASV45	3.9003	3.15288	1.23706	0.223654	`ptau/Aß42`	Bacteria	Proteobacteria	Burkholderiaceae	Lautropia	mirabilis	0.885455	ptau/Aß42
ASV4501	-0.370407	1.38473	-0.267495	0.790535	`ptau/Aß42`	Bacteria	Actinobacteria	Actinomycetaceae	Actinomyces	meyeri	0.984233	ptau/Aß42
ASV453	-6.02961	2.49208	-2.41951	0.0204351	`ptau/Aß42`	Bacteria	Fusobacteria	Leptotrichiaceae	Leptotrichia	Leptotrichia (unc.)	0.775083	ptau/Aß42
ASV455	-3.38468	2.55462	-1.32493	0.193108	`ptau/Aß42`	Bacteria	Actinobacteria	Actinomycetaceae	Actinomyces	Actinomyces (unc.)	0.885455	ptau/Aß42
ASV458	-0.846224	1.6857	-0.502001	0.618563	`ptau/Aß42`	Bacteria	Proteobacteria	Pasteurellaceae	Haemophilus	Haemophilus (unc.)	0.954805	ptau/Aß42
ASV4597	1.76323	1.11003	1.58844	0.120473	`ptau/Aß42`	Bacteria	Actinobacteria	Propionibacteriaceae	Propionibacteriaceae (unc.)	Propionibacteriaceae (unc.)	0.885455	ptau/Aß42
ASV460	-3.86947	2.84856	-1.3584	0.182348	`ptau/Aß42`	Bacteria	Firmicutes	Lactobacillaceae	Lactobacillus	gasseri	0.885455	ptau/Aß42
ASV462	1.76229	1.78867	0.985251	0.330733	`ptau/Aß42`	Bacteria	Firmicutes	Streptococcaceae	Streptococcus	Streptococcus (unc.)	0.915704	ptau/Aß42
ASV4633	-1.05445	1.37264	-0.768191	0.447122	`ptau/Aß42`	Bacteria	Bacteroidetes	Prevotellaceae	Prevotellaceae (unc.)	Prevotellaceae (unc.)	0.925707	ptau/Aß42
ASV4665	-0.578706	1.28683	-0.449714	0.655471	`ptau/Aß42`	Bacteria	Bacteroidetes	Prevotellaceae	Prevotella	oulorum	0.954805	ptau/Aß42
ASV4675	-0.947775	1.09692	-0.86403	0.392993	`ptau/Aß42`	Bacteria	Bacteroidetes	Prevotellaceae	Prevotella	Prevotella (unc.)	0.916866	ptau/Aß42
ASV4677	0.375763	1.59236	0.235979	0.814717	`ptau/Aß42`	Bacteria	Firmicutes	Veillonellaceae	Schwartzia	Schwartzia (unc.)	0.984233	ptau/Aß42
ASV468	-2.20804	2.50359	-0.881947	0.383351	`ptau/Aß42`	Bacteria	Firmicutes	Veillonellaceae	Veillonella	parvula	0.916866	ptau/Aß42
ASV4703	-1.11267	1.55589	-0.715135	0.478896	`ptau/Aß42`	Bacteria	Firmicutes	Clostridiales (unc.)	Clostridiales (unc.)	Clostridiales (unc.)	0.936449	ptau/Aß42
ASV4704	-1.8071	1.09632	-1.64834	0.107528	`ptau/Aß42`	Bacteria	Actinobacteria	Propionibacteriaceae	Luteococcus	Luteococcus (unc.)	0.885455	ptau/Aß42
ASV471	-1.99576	2.10592	-0.947689	0.349276	`ptau/Aß42`	Bacteria	Firmicutes	Streptococcaceae	Streptococcus	mutans	0.9166	ptau/Aß42
ASV4726	-0.775372	1.29837	-0.59719	0.553923	`ptau/Aß42`	Bacteria	Spirochaetes	Spirochaetaceae	Treponema	Treponema (unc.)	0.950448	ptau/Aß42
ASV4742	-2.11284	1.6021	-1.31879	0.195131	`ptau/Aß42`	Bacteria	Firmicutes	Veillonellaceae	Veillonellaceae (unc.)	Veillonellaceae (unc.)	0.885455	ptau/Aß42
ASV475	-0.46252	2.07679	-0.222708	0.824955	`ptau/Aß42`	Bacteria	Firmicutes	Streptococcaceae	Streptococcus	mitis	0.984233	ptau/Aß42
ASV4752	2.11532	0.8916	2.3725	0.0228334	`ptau/Aß42`	Bacteria	Actinobacteria	Propionibacteriaceae	Luteococcus	Luteococcus (unc.)	0.777822	ptau/Aß42
ASV4763	2.09898	1.01132	2.07548	0.0447606	`ptau/Aß42`	Bacteria	Fusobacteria	Fusobacteriaceae	Fusobacterium	Fusobacterium (unc.)	0.885455	ptau/Aß42
ASV48	0.122355	3.41708	0.035807	0.971624	`ptau/Aß42`	Bacteria	Actinobacteria	Micrococcaceae	Rothia	mucilaginosa	0.999787	ptau/Aß42
ASV4804	-0.412126	1.58532	-0.259963	0.796295	`ptau/Aß42`	Bacteria	Bacteroidetes	Porphyromonadaceae	Tannerella	Tannerella (unc.)	0.984233	ptau/Aß42
ASV4811	0.00308504	0.759978	0.00405938	0.996782	`ptau/Aß42`	Bacteria	Bacteroidetes	Porphyromonadaceae	Acetobacteroides	Acetobacteroides (unc.)	0.999787	ptau/Aß42
ASV4828	-1.813	1.54775	-1.17138	0.24874	`ptau/Aß42`	Bacteria	Firmicutes	Veillonellaceae	Schwartzia	Schwartzia (unc.)	0.885455	ptau/Aß42
ASV483	-0.99619	1.61733	-0.615948	0.541601	`ptau/Aß42`	Bacteria	Firmicutes	Streptococcaceae	Streptococcus	Streptococcus (unc.)	0.948384	ptau/Aß42
ASV4849	-1.03926	1.04463	-0.994868	0.326094	`ptau/Aß42`	Bacteria	Firmicutes	Lachnospiraceae	Lachnoanaerobaculum	orale	0.912227	ptau/Aß42
ASV487	1.77111	2.60911	0.678819	0.501366	`ptau/Aß42`	Bacteria	Firmicutes	Veillonellaceae	Veillonella	parvula	0.941643	ptau/Aß42
ASV4879	0.57433	1.32675	0.432884	0.667546	`ptau/Aß42`	Bacteria	Actinobacteria	Actinomycetaceae	Actinomyces	Actinomyces (unc.)	0.958103	ptau/Aß42
ASV4897	0.998424	0.982715	1.01599	0.316062	`ptau/Aß42`	Bacteria	Synergistetes	Synergistaceae	Fretibacterium	Fretibacterium (unc.)	0.912227	ptau/Aß42
ASV491	-0.65153	2.04401	-0.318752	0.75166	`ptau/Aß42`	Bacteria	Bacteroidetes	Porphyromonadaceae	Porphyromonas	endodontalis	0.980062	ptau/Aß42
ASV4913	-0.230802	1.3535	-0.170522	0.865504	`ptau/Aß42`	Bacteria	Spirochaetes	Spirochaetaceae	Spirochaetaceae (unc.)	Spirochaetaceae (unc.)	0.984401	ptau/Aß42
ASV4914	-1.68327	1.40329	-1.19952	0.237752	`ptau/Aß42`	Bacteria	Firmicutes	Eubacteriaceae	Eubacterium	infirmum	0.885455	ptau/Aß42
ASV4941	-0.13197	0.938698	-0.140588	0.888938	`ptau/Aß42`	Bacteria	Actinobacteria	Actinomycetaceae	Actinomyces	Actinomyces (unc.)	0.987749	ptau/Aß42
ASV496	-0.703709	1.56867	-0.448603	0.656266	`ptau/Aß42`	Bacteria	Firmicutes	Streptococcaceae	Streptococcus	Streptococcus (unc.)	0.954805	ptau/Aß42
ASV4962	-1.00497	1.53291	-0.655594	0.516035	`ptau/Aß42`	Bacteria	Candidatus_Saccharibacteria	Candidatus_Saccharibacteria (unc.)	Candidatus_Saccharibacteria (unc.)	Candidatus_Saccharibacteria (unc.)	0.941693	ptau/Aß42
ASV4967	2.93023	1.43609	2.04042	0.0483013	`ptau/Aß42`	Bacteria	Firmicutes	Lachnospiraceae	Catonella	Catonella (unc.)	0.885455	ptau/Aß42
ASV4989	-0.398322	1.1351	-0.350913	0.727592	`ptau/Aß42`	Bacteria	Bacteroidetes	Prevotellaceae	Prevotella	buccae	0.980047	ptau/Aß42
ASV4999	-0.750955	1.37138	-0.547592	0.587174	`ptau/Aß42`	Bacteria	Fusobacteria	Leptotrichiaceae	Leptotrichia	goodfellowii	0.954805	ptau/Aß42
ASV5	0.592024	1.0993	0.538547	0.59334	`ptau/Aß42`	Bacteria	Bacteroidetes	Bacteroidaceae	Bacteroides	Bacteroides (unc.)	0.954805	ptau/Aß42
ASV5008	1.21319	1.03214	1.17542	0.24714	`ptau/Aß42`	Bacteria	Proteobacteria	Neisseriaceae	Neisseriaceae (unc.)	Neisseriaceae (unc.)	0.885455	ptau/Aß42
ASV5014	1.11946	1.37126	0.816377	0.419373	`ptau/Aß42`	Bacteria	Bacteroidetes	Prevotellaceae	Prevotella	Prevotella (unc.)	0.919157	ptau/Aß42
ASV5016	-0.851723	1.45847	-0.583983	0.562683	`ptau/Aß42`	Bacteria	Firmicutes	Veillonellaceae	Selenomonas	noxia	0.953782	ptau/Aß42
ASV5021	-0.338009	1.67627	-0.201643	0.841271	`ptau/Aß42`	Bacteria	Bacteroidetes	Flavobacteriaceae	Capnocytophaga	gingivalis	0.984384	ptau/Aß42
ASV5035	-0.976587	1.22546	-0.796913	0.430453	`ptau/Aß42`	Bacteria	Bacteroidetes	Prevotellaceae	Prevotella	Prevotella (unc.)	0.925033	ptau/Aß42
ASV5042	-0.137551	0.717925	-0.191595	0.84908	`ptau/Aß42`	Bacteria	Actinobacteria	Corynebacteriaceae	Corynebacterium	kroppenstedtii	0.984401	ptau/Aß42
ASV5044	-1.15558	1.46234	-0.790229	0.434298	`ptau/Aß42`	Bacteria	SR1	SR1 (unc.)	SR1 (unc.)	SR1 (unc.)	0.925033	ptau/Aß42
ASV5048	-0.546947	1.21476	-0.450252	0.655087	`ptau/Aß42`	Bacteria	Candidatus_Saccharibacteria	Candidatus_Saccharibacteria (unc.)	Candidatus_Saccharibacteria (unc.)	Candidatus_Saccharibacteria (unc.)	0.954805	ptau/Aß42
ASV5063	2.41603	1.24824	1.93554	0.0603909	`ptau/Aß42`	Bacteria	Proteobacteria	Moraxellaceae	Enhydrobacter	Enhydrobacter (unc.)	0.885455	ptau/Aß42
ASV51	6.78381	2.62002	2.58922	0.0135598	`ptau/Aß42`	Bacteria	Firmicutes	Streptococcaceae	Streptococcus	mitis	0.673687	ptau/Aß42
ASV512	2.7846	1.83713	1.51573	0.137862	`ptau/Aß42`	Bacteria	Proteobacteria	Pasteurellaceae	Haemophilus	Haemophilus (unc.)	0.885455	ptau/Aß42
ASV514	3.01872	1.6067	1.87884	0.0679536	`ptau/Aß42`	Bacteria	Firmicutes	Streptococcaceae	Streptococcus	Streptococcus (unc.)	0.885455	ptau/Aß42
ASV517	-3.02552	2.5166	-1.20223	0.236714	`ptau/Aß42`	Bacteria	Firmicutes	Veillonellaceae	Megasphaera	micronuciformis	0.885455	ptau/Aß42
ASV5170	0.319507	1.12498	0.284012	0.777943	`ptau/Aß42`	Bacteria	Firmicutes	Lachnospiraceae	Lachnoanaerobaculum	Lachnoanaerobaculum (unc.)	0.981076	ptau/Aß42
ASV5194	0.139817	0.294498	0.474764	0.637672	`ptau/Aß42`	Bacteria	Actinobacteria	Corynebacteriaceae	Corynebacterium	Corynebacterium (unc.)	0.954805	ptau/Aß42
ASV52	-0.0500362	3.16195	-0.0158245	0.987457	`ptau/Aß42`	Bacteria	Fusobacteria	Fusobacteriaceae	Fusobacterium	Fusobacterium (unc.)	0.999787	ptau/Aß42
ASV5206	-1.3076	1.52075	-0.859839	0.39527	`ptau/Aß42`	Bacteria	Firmicutes	Lactobacillaceae	Lactobacillus	fermentum	0.916866	ptau/Aß42
ASV521	-1.13042	2.66489	-0.424188	0.67382	`ptau/Aß42`	Bacteria	Firmicutes	Streptococcaceae	Streptococcus	Streptococcus (unc.)	0.958103	ptau/Aß42
ASV5231	2.07025	1.24623	1.66122	0.1049	`ptau/Aß42`	Bacteria	Firmicutes	Lachnospiraceae	Lachnospiraceae (unc.)	Lachnospiraceae (unc.)	0.885455	ptau/Aß42
ASV524	-0.3942	2.7251	-0.144655	0.885747	`ptau/Aß42`	Bacteria	Fusobacteria	Fusobacteriaceae	Fusobacterium	Fusobacterium (unc.)	0.987749	ptau/Aß42
ASV527	-3.34054	2.20865	-1.51248	0.138685	`ptau/Aß42`	Bacteria	Firmicutes	Streptococcaceae	Streptococcus	Streptococcus (unc.)	0.885455	ptau/Aß42
ASV5271	-1.189	1.10803	-1.07307	0.290006	`ptau/Aß42`	Bacteria	Spirochaetes	Spirochaetaceae	Treponema	Treponema (unc.)	0.912227	ptau/Aß42
ASV529	1.6551	2.58065	0.641352	0.525144	`ptau/Aß42`	Bacteria	Bacteroidetes	Porphyromonadaceae	Tannerella	forsythia	0.945415	ptau/Aß42
ASV53	-4.49747	2.22425	-2.02202	0.0502562	`ptau/Aß42`	Bacteria	Firmicutes	Veillonellaceae	Dialister	invisus	0.885455	ptau/Aß42
ASV5308	0.0906909	1.14091	0.07949	0.93706	`ptau/Aß42`	Bacteria	Firmicutes	Clostridiales (unc.)	Clostridiales (unc.)	Clostridiales (unc.)	0.996094	ptau/Aß42
ASV5309	-0.123158	0.58561	-0.210307	0.834552	`ptau/Aß42`	Bacteria	Bacteroidetes	Prevotellaceae	Prevotella	Prevotella (unc.)	0.984233	ptau/Aß42
ASV531	-0.631953	2.71591	-0.232686	0.817254	`ptau/Aß42`	Bacteria	Firmicutes	Veillonellaceae	Veillonella	parvula	0.984233	ptau/Aß42
ASV5310	-0.245835	0.972174	-0.252872	0.80173	`ptau/Aß42`	Bacteria	Firmicutes	Peptostreptococcaceae	Peptostreptococcus	stomatis	0.984233	ptau/Aß42
ASV534	0.290761	2.2735	0.127891	0.89891	`ptau/Aß42`	Bacteria	Firmicutes	Veillonellaceae	Megasphaera	micronuciformis	0.98833	ptau/Aß42
ASV5341	1.25186	1.37089	0.913174	0.366909	`ptau/Aß42`	Bacteria	Proteobacteria	Campylobacteraceae	Campylobacter	rectus	0.916866	ptau/Aß42
ASV5342	1.55038	1.34534	1.15241	0.256353	`ptau/Aß42`	Bacteria	Firmicutes	Veillonellaceae	Megasphaera	Megasphaera (unc.)	0.887631	ptau/Aß42
ASV535	6.25209	1.7795	3.51339	0.0011602	`ptau/Aß42`	Bacteria	Firmicutes	Streptococcaceae	Streptococcus	oralis	0.154887	ptau/Aß42
ASV5384	-1.91695	1.33568	-1.43519	0.159413	`ptau/Aß42`	Bacteria	Fusobacteria	Leptotrichiaceae	Sebaldella	Sebaldella (unc.)	0.885455	ptau/Aß42
ASV54	-1.26766	3.28237	-0.386203	0.7015	`ptau/Aß42`	Bacteria	Firmicutes	Streptococcaceae	Streptococcus	Streptococcus (unc.)	0.970161	ptau/Aß42
ASV5454	1.29009	1.20236	1.07297	0.290053	`ptau/Aß42`	Bacteria	Firmicutes	Clostridiales (unc.)	Clostridiales (unc.)	Clostridiales (unc.)	0.912227	ptau/Aß42
ASV5474	0.133672	0.843599	0.158454	0.874938	`ptau/Aß42`	Bacteria	Bacteroidetes	Prevotellaceae	Prevotella	Prevotella (unc.)	0.986188	ptau/Aß42
ASV550	-2.18799	2.27557	-0.961512	0.342374	`ptau/Aß42`	Bacteria	Firmicutes	Veillonellaceae	Veillonella	parvula	0.9166	ptau/Aß42
ASV5530	-0.643192	1.45899	-0.440847	0.661821	`ptau/Aß42`	Bacteria	Firmicutes	Lachnospiraceae	Shuttleworthia	satelles	0.954805	ptau/Aß42
ASV555	-0.0634943	1.97261	-0.032188	0.974491	`ptau/Aß42`	Bacteria	Firmicutes	Streptococcaceae	Streptococcus	salivarius	0.999787	ptau/Aß42
ASV5559	-1.75291	1.41839	-1.23584	0.224104	`ptau/Aß42`	Bacteria	Bacteroidetes	Prevotellaceae	Prevotella	maculosa	0.885455	ptau/Aß42
ASV556	4.43056	1.74088	2.54501	0.0151099	`ptau/Aß42`	Bacteria	Proteobacteria	Pasteurellaceae	Haemophilus	Haemophilus (unc.)	0.673687	ptau/Aß42
ASV56	5.56703	3.4791	1.60013	0.117851	`ptau/Aß42`	Bacteria	Firmicutes	Bacillales_Incertae_Sedis_XI	Gemella	haemolysans	0.885455	ptau/Aß42
ASV5646	-0.309256	1.19393	-0.259023	0.797015	`ptau/Aß42`	Bacteria	Firmicutes	Lachnospiraceae	Catonella	Catonella (unc.)	0.984233	ptau/Aß42
ASV568	4.3437	2.65286	1.63737	0.10981	`ptau/Aß42`	Bacteria	Bacteroidetes	Prevotellaceae	Prevotella	oris	0.885455	ptau/Aß42
ASV5684	0.889246	1.33161	0.667798	0.508299	`ptau/Aß42`	Bacteria	Proteobacteria	Neisseriaceae	Eikenella	corrodens	0.941643	ptau/Aß42
ASV569	-1.76276	2.35862	-0.747367	0.459442	`ptau/Aß42`	Bacteria	Proteobacteria	Pasteurellaceae	Haemophilus	Haemophilus (unc.)	0.931678	ptau/Aß42
ASV570	-0.0436315	1.37304	-0.0317773	0.974816	`ptau/Aß42`	Bacteria	Firmicutes	Streptococcaceae	Streptococcus	Streptococcus (unc.)	0.999787	ptau/Aß42
ASV5710	-1.3917	1.01502	-1.3711	0.178386	`ptau/Aß42`	Bacteria	Firmicutes	Lachnospiraceae	Lachnospiraceae (unc.)	Lachnospiraceae (unc.)	0.885455	ptau/Aß42
ASV573	-1.18124	1.82067	-0.648791	0.520375	`ptau/Aß42`	Bacteria	Firmicutes	Streptococcaceae	Streptococcus	Streptococcus (unc.)	0.944457	ptau/Aß42
ASV5740	-0.390857	1.38173	-0.282875	0.778808	`ptau/Aß42`	Bacteria	Proteobacteria	Comamonadaceae	Ottowia	Ottowia (unc.)	0.981076	ptau/Aß42
ASV578	0.139817	0.294498	0.474764	0.637672	`ptau/Aß42`	Bacteria	Proteobacteria	Pasteurellaceae	Actinobacillus	Actinobacillus (unc.)	0.954805	ptau/Aß42
ASV5807	-0.725371	1.41705	-0.511889	0.611691	`ptau/Aß42`	Bacteria	Firmicutes	Staphylococcaceae	Staphylococcus	Staphylococcus (unc.)	0.954805	ptau/Aß42
ASV5814	-1.14548	1.23856	-0.924849	0.360881	`ptau/Aß42`	Bacteria	Bacteroidetes	Prevotellaceae	Prevotella	Prevotella (unc.)	0.9166	ptau/Aß42
ASV583	-1.2949	2.48373	-0.521353	0.605146	`ptau/Aß42`	Bacteria	Firmicutes	Streptococcaceae	Streptococcus	Streptococcus (unc.)	0.954805	ptau/Aß42
ASV5833	-0.622311	0.9545	-0.651975	0.518341	`ptau/Aß42`	Bacteria	Fusobacteria	Leptotrichiaceae	Leptotrichia	Leptotrichia (unc.)	0.943926	ptau/Aß42
ASV5866	2.19879	1.32001	1.66574	0.103989	`ptau/Aß42`	Bacteria	Proteobacteria	Sinobacteraceae	Nevskia	Nevskia (unc.)	0.885455	ptau/Aß42
ASV588	-1.71289	2.33389	-0.733921	0.467501	`ptau/Aß42`	Bacteria	Firmicutes	Lactobacillaceae	Lactobacillus	Lactobacillus (unc.)	0.936215	ptau/Aß42
ASV5888	1.24156	1.13216	1.09663	0.279705	`ptau/Aß42`	Bacteria	Actinobacteria	Corynebacteriaceae	Corynebacterium	kroppenstedtii	0.911539	ptau/Aß42
ASV5905	-0.627264	1.27821	-0.490735	0.626436	`ptau/Aß42`	Bacteria	Bacteroidetes	Porphyromonadaceae	Porphyromonas	catoniae	0.954805	ptau/Aß42
ASV5959	-0.299647	1.04292	-0.287316	0.775431	`ptau/Aß42`	Bacteria	Firmicutes	Lachnospiraceae	Catonella	morbi	0.980777	ptau/Aß42
ASV596	0.537393	2.47608	0.217034	0.829343	`ptau/Aß42`	Bacteria	Fusobacteria	Leptotrichiaceae	Leptotrichia	wadei	0.984233	ptau/Aß42
ASV6	-6.49409	2.07857	-3.12431	0.0034052	`ptau/Aß42`	Bacteria	Actinobacteria	Micrococcaceae	Rothia	dentocariosa	0.292239	ptau/Aß42
ASV604	-2.99392	2.19604	-1.36333	0.180803	`ptau/Aß42`	Bacteria	Firmicutes	Streptococcaceae	Streptococcus	gordonii	0.885455	ptau/Aß42
ASV6052	-0.828047	1.27308	-0.65043	0.519328	`ptau/Aß42`	Bacteria	Bacteroidetes	Flavobacteriaceae	Capnocytophaga	Capnocytophaga (unc.)	0.943983	ptau/Aß42
ASV6086	0.644524	1.3052	0.493811	0.624282	`ptau/Aß42`	Bacteria	Firmicutes	Veillonellaceae	Schwartzia	Schwartzia (unc.)	0.954805	ptau/Aß42
ASV609	0.308698	1.86406	0.165605	0.869346	`ptau/Aß42`	Bacteria	Actinobacteria	Actinomycetaceae	Actinomyces	Actinomyces (unc.)	0.984948	ptau/Aß42
ASV6093	1.04592	1.00111	1.04476	0.302736	`ptau/Aß42`	Bacteria	Actinobacteria	Actinomycetaceae	Actinomyces	Actinomyces (unc.)	0.912227	ptau/Aß42
ASV611	-2.19048	2.1626	-1.01289	0.317517	`ptau/Aß42`	Bacteria	Firmicutes	Streptococcaceae	Lactococcus	lactis	0.912227	ptau/Aß42
ASV614	-2.82422	1.89322	-1.49175	0.14402	`ptau/Aß42`	Bacteria	Proteobacteria	Pasteurellaceae	Haemophilus	Haemophilus (unc.)	0.885455	ptau/Aß42
ASV6177	1.67268	1.28705	1.29962	0.201559	`ptau/Aß42`	Bacteria	Proteobacteria	Campylobacteraceae	Campylobacter	Campylobacter (unc.)	0.885455	ptau/Aß42
ASV6178	0.931444	1.3413	0.694432	0.491636	`ptau/Aß42`	Bacteria	Proteobacteria	Cardiobacteriaceae	Cardiobacterium	hominis	0.941643	ptau/Aß42
ASV6179	-0.395599	1.37748	-0.28719	0.775527	`ptau/Aß42`	Bacteria	Firmicutes	Veillonellaceae	Selenomonas	Selenomonas (unc.)	0.980777	ptau/Aß42
ASV62	-5.87568	3.18674	-1.84379	0.0730226	`ptau/Aß42`	Bacteria	Proteobacteria	Pasteurellaceae	Haemophilus	parainfluenzae	0.885455	ptau/Aß42
ASV620	-2.44825	2.7429	-0.892578	0.377701	`ptau/Aß42`	Bacteria	Spirochaetes	Spirochaetaceae	Treponema	denticola	0.916866	ptau/Aß42
ASV6200	0.277314	0.69919	0.396621	0.693865	`ptau/Aß42`	Bacteria	Proteobacteria	Comamonadaceae	Acidovorax	Acidovorax (unc.)	0.96839	ptau/Aß42
ASV621	-2.48863	2.66797	-0.93278	0.356823	`ptau/Aß42`	Bacteria	Actinobacteria	Actinomycetaceae	Actinomyces	Actinomyces (unc.)	0.9166	ptau/Aß42
ASV622	-2.54722	2.24451	-1.13487	0.263539	`ptau/Aß42`	Bacteria	Firmicutes	Veillonellaceae	Veillonella	Veillonella (unc.)	0.893209	ptau/Aß42
ASV6224	0.229896	1.03231	0.222701	0.824961	`ptau/Aß42`	Bacteria	Actinobacteria	Actinomycetales (unc.)	Actinomycetales (unc.)	Actinomycetales (unc.)	0.984233	ptau/Aß42
ASV6253	-0.45272	1.17034	-0.386828	0.701042	`ptau/Aß42`	Bacteria	Actinobacteria	Actinomycetaceae	Actinomyces	Actinomyces (unc.)	0.970161	ptau/Aß42
ASV6302	-0.13959	1.08687	-0.128434	0.898483	`ptau/Aß42`	Bacteria	Bacteria (unc.)	Bacteria (unc.)	Bacteria (unc.)	Bacteria (unc.)	0.98833	ptau/Aß42
ASV631	-3.58487	2.13015	-1.68292	0.10059	`ptau/Aß42`	Bacteria	Firmicutes	Streptococcaceae	Streptococcus	parasanguinis	0.885455	ptau/Aß42
ASV6322	-0.317871	1.18506	-0.268233	0.789971	`ptau/Aß42`	Bacteria	Firmicutes	Eubacteriaceae	Pseudoramibacter	alactolyticus	0.984233	ptau/Aß42
ASV633	0.139817	0.294498	0.474764	0.637672	`ptau/Aß42`	Bacteria	Bacteroidetes	Prevotellaceae	Prevotella	intermedia	0.954805	ptau/Aß42
ASV635	0.312031	1.8367	0.169886	0.866001	`ptau/Aß42`	Bacteria	Bacteroidetes	Prevotellaceae	Prevotella	Prevotella (unc.)	0.984401	ptau/Aß42
ASV6379	1.08902	1.24002	0.878229	0.385339	`ptau/Aß42`	Bacteria	Synergistetes	Synergistaceae	Fretibacterium	Fretibacterium (unc.)	0.916866	ptau/Aß42
ASV64	-1.23663	2.03405	-0.607963	0.546829	`ptau/Aß42`	Bacteria	Firmicutes	Carnobacteriaceae	Granulicatella	Granulicatella (unc.)	0.948384	ptau/Aß42
ASV6425	-0.865374	1.16031	-0.745816	0.460368	`ptau/Aß42`	Bacteria	Actinobacteria	Propionibacteriaceae	Luteococcus	Luteococcus (unc.)	0.932769	ptau/Aß42
ASV644	0.622784	2.30568	0.270109	0.788538	`ptau/Aß42`	Bacteria	Firmicutes	Streptococcaceae	Streptococcus	sanguinis	0.984233	ptau/Aß42
ASV648	-1.02623	2.18643	-0.469364	0.641492	`ptau/Aß42`	Bacteria	Proteobacteria	Pasteurellaceae	Haemophilus	parainfluenzae	0.954805	ptau/Aß42
ASV6494	5.88746	1.00255	5.87247	8.51734e-07	`ptau/Aß42`	Bacteria	Bacteroidetes	Flavobacteriaceae	Capnocytophaga	Capnocytophaga (unc.)	0.00204672	ptau/Aß42
ASV6521	-1.64944	1.34545	-1.22594	0.227764	`ptau/Aß42`	Bacteria	Bacteroidetes	Flavobacteriaceae	Capnocytophaga	Capnocytophaga (unc.)	0.885455	ptau/Aß42
ASV6554	-0.260093	1.39778	-0.186076	0.853375	`ptau/Aß42`	Bacteria	Firmicutes	Lachnospiraceae	Catonella	morbi	0.984401	ptau/Aß42
ASV6580	-0.34189	1.36488	-0.25049	0.803558	`ptau/Aß42`	Bacteria	Proteobacteria	Desulfobulbaceae	Desulfobulbus	Desulfobulbus (unc.)	0.984233	ptau/Aß42
ASV6625	-0.174745	0.985319	-0.177349	0.860177	`ptau/Aß42`	Bacteria	Candidatus_Saccharibacteria	Candidatus_Saccharibacteria (unc.)	Candidatus_Saccharibacteria (unc.)	Candidatus_Saccharibacteria (unc.)	0.984401	ptau/Aß42
ASV668	-1.03371	1.9275	-0.536294	0.594881	`ptau/Aß42`	Bacteria	Firmicutes	Streptococcaceae	Streptococcus	Streptococcus (unc.)	0.954805	ptau/Aß42
ASV67	-3.45271	2.72675	-1.26624	0.213136	`ptau/Aß42`	Bacteria	Firmicutes	Veillonellaceae	Dialister	invisus	0.885455	ptau/Aß42
ASV671	-1.9342	2.16443	-0.893633	0.377143	`ptau/Aß42`	Bacteria	Fusobacteria	Fusobacteriaceae	Fusobacterium	nucleatum	0.916866	ptau/Aß42
ASV6730	-1.71031	1.1642	-1.46908	0.150042	`ptau/Aß42`	Bacteria	Proteobacteria	Cardiobacteriaceae	Cardiobacterium	Cardiobacterium (unc.)	0.885455	ptau/Aß42
ASV6743	0.0350359	0.963568	0.0363605	0.971185	`ptau/Aß42`	Bacteria	Bacteroidetes	Flavobacteriaceae	Capnocytophaga	Capnocytophaga (unc.)	0.999787	ptau/Aß42
ASV6764	-1.89684	1.24596	-1.52238	0.136192	`ptau/Aß42`	Bacteria	Actinobacteria	Coriobacteriaceae	Cryptobacterium	curtum	0.885455	ptau/Aß42
ASV677	-0.313479	1.35839	-0.230772	0.81873	`ptau/Aß42`	Bacteria	Firmicutes	Streptococcaceae	Streptococcus	Streptococcus (unc.)	0.984233	ptau/Aß42
ASV6810	-1.38202	1.27084	-1.08749	0.28367	`ptau/Aß42`	Bacteria	Synergistetes	Synergistaceae	Fretibacterium	Fretibacterium (unc.)	0.912227	ptau/Aß42
ASV6847	-1.13667	1.01495	-1.11993	0.269774	`ptau/Aß42`	Bacteria	Firmicutes	Clostridiales (unc.)	Clostridiales (unc.)	Clostridiales (unc.)	0.899344	ptau/Aß42
ASV686	5.38375	2.36205	2.27928	0.0283543	`ptau/Aß42`	Bacteria	Proteobacteria	Pasteurellaceae	Haemophilus	Haemophilus (unc.)	0.796866	ptau/Aß42
ASV691	1.64695	1.88448	0.873955	0.387633	`ptau/Aß42`	Bacteria	Firmicutes	Streptococcaceae	Streptococcus	mitis	0.916866	ptau/Aß42
ASV6920	1.48783	1.14109	1.30387	0.200122	`ptau/Aß42`	Bacteria	Firmicutes	Veillonellaceae	Selenomonas	dianae	0.885455	ptau/Aß42
ASV6928	-1.78544	1.07223	-1.66517	0.104104	`ptau/Aß42`	Bacteria	Firmicutes	Lachnospiraceae	Oribacterium	Oribacterium (unc.)	0.885455	ptau/Aß42
ASV694	-3.09524	2.5183	-1.2291	0.226591	`ptau/Aß42`	Bacteria	Actinobacteria	Actinomycetaceae	Actinomyces	Actinomyces (unc.)	0.885455	ptau/Aß42
ASV7	-1.17827	3.02862	-0.389046	0.699414	`ptau/Aß42`	Bacteria	Actinobacteria	Micrococcaceae	Rothia	mucilaginosa	0.970161	ptau/Aß42
ASV70	-0.374618	3.57635	-0.104749	0.917126	`ptau/Aß42`	Bacteria	Firmicutes	Streptococcaceae	Streptococcus	sanguinis	0.994098	ptau/Aß42
ASV700	-4.27256	2.57947	-1.65637	0.105882	`ptau/Aß42`	Bacteria	Actinobacteria	Coriobacteriaceae	Atopobium	rimae	0.885455	ptau/Aß42
ASV7061	-0.377571	1.01148	-0.373286	0.71101	`ptau/Aß42`	Bacteria	Fusobacteria	Leptotrichiaceae	Sneathia	Sneathia (unc.)	0.972983	ptau/Aß42
ASV71	2.98649	3.1431	0.950175	0.348028	`ptau/Aß42`	Bacteria	Bacteroidetes	Prevotellaceae	Prevotella	melaninogenica	0.9166	ptau/Aß42
ASV710	2.98982	1.96633	1.52051	0.13666	`ptau/Aß42`	Bacteria	Bacteroidetes	Porphyromonadaceae	Porphyromonas	Porphyromonas (unc.)	0.885455	ptau/Aß42
ASV717	-0.139261	2.26666	-0.0614387	0.951332	`ptau/Aß42`	Bacteria	Actinobacteria	Actinomycetaceae	Actinomyces	Actinomyces (unc.)	0.999198	ptau/Aß42
ASV7178	-1.02801	1.27082	-0.80893	0.423592	`ptau/Aß42`	Bacteria	Bacteroidetes	Prevotellaceae	Prevotella	Prevotella (unc.)	0.919812	ptau/Aß42
ASV7215	-0.28466	1.11824	-0.254561	0.800435	`ptau/Aß42`	Bacteria	Proteobacteria	Moraxellaceae	Enhydrobacter	Enhydrobacter (unc.)	0.984233	ptau/Aß42
ASV725	0.432247	2.21256	0.195361	0.846151	`ptau/Aß42`	Bacteria	Firmicutes	Streptococcaceae	Streptococcus	oralis	0.984401	ptau/Aß42
ASV7279	-0.233671	1.05302	-0.221906	0.825576	`ptau/Aß42`	Bacteria	Bacteroidetes	Bacteroidales (unc.)	Bacteroidales (unc.)	Bacteroidales (unc.)	0.984233	ptau/Aß42
ASV7282	-0.365165	0.568251	-0.642612	0.524334	`ptau/Aß42`	Bacteria	Proteobacteria	Comamonadaceae	Diaphorobacter	nitroreducens	0.945415	ptau/Aß42
ASV73	-5.0693	2.48528	-2.03973	0.0483737	`ptau/Aß42`	Bacteria	Firmicutes	Veillonellaceae	Veillonella	Veillonella (unc.)	0.885455	ptau/Aß42
ASV7321	-1.57319	1.00578	-1.56415	0.126073	`ptau/Aß42`	Bacteria	Bacteroidetes	Prevotellaceae	Prevotella	Prevotella (unc.)	0.885455	ptau/Aß42
ASV733	2.15392	1.98563	1.08475	0.284865	`ptau/Aß42`	Bacteria	Proteobacteria	Pasteurellaceae	Haemophilus	Haemophilus (unc.)	0.912227	ptau/Aß42
ASV734	2.69795	1.16372	2.31839	0.0259064	`ptau/Aß42`	Bacteria	Proteobacteria	Pasteurellaceae	Haemophilus	Haemophilus (unc.)	0.796866	ptau/Aß42
ASV745	-0.622224	1.76142	-0.353251	0.725853	`ptau/Aß42`	Bacteria	Actinobacteria	Actinomycetaceae	Actinomyces	Actinomyces (unc.)	0.979901	ptau/Aß42
ASV746	-0.151499	2.32355	-0.0652016	0.948355	`ptau/Aß42`	Bacteria	Actinobacteria	Actinomycetaceae	Actinomycetaceae (unc.)	Actinomycetaceae (unc.)	0.999198	ptau/Aß42
ASV7468	-0.635435	1.12747	-0.563595	0.576341	`ptau/Aß42`	Bacteria	Bacteroidetes	Prevotellaceae	Paraprevotella	Paraprevotella (unc.)	0.954805	ptau/Aß42
ASV752	0.0149443	2.32143	0.00643752	0.994897	`ptau/Aß42`	Bacteria	Actinobacteria	Micrococcaceae	Rothia	dentocariosa	0.999787	ptau/Aß42
ASV753	0.10307	2.48526	0.0414727	0.967136	`ptau/Aß42`	Bacteria	Bacteroidetes	Prevotellaceae	Alloprevotella	tannerae	0.999198	ptau/Aß42
ASV754	0.188473	2.45679	0.0767153	0.939253	`ptau/Aß42`	Bacteria	Bacteroidetes	Prevotellaceae	Prevotella	pallens	0.996094	ptau/Aß42
ASV755	0.189998	2.14383	0.0886256	0.929845	`ptau/Aß42`	Bacteria	Actinobacteria	Actinomycetaceae	Actinomyces	oris	0.995555	ptau/Aß42
ASV7562	1.66278	0.951983	1.74665	0.088777	`ptau/Aß42`	Bacteria	Candidatus_Saccharibacteria	Candidatus_Saccharibacteria (unc.)	Candidatus_Saccharibacteria (unc.)	Candidatus_Saccharibacteria (unc.)	0.885455	ptau/Aß42
ASV757	2.79471	2.32476	1.20215	0.236743	`ptau/Aß42`	Bacteria	Firmicutes	Streptococcaceae	Streptococcus	mitis	0.885455	ptau/Aß42
ASV76	-0.216089	3.48978	-0.0619206	0.950951	`ptau/Aß42`	Bacteria	Proteobacteria	Neisseriaceae	Neisseria	Neisseria (unc.)	0.999198	ptau/Aß42
ASV7712	0.779296	1.00283	0.777097	0.441912	`ptau/Aß42`	Bacteria	Proteobacteria	Desulfobulbaceae	Desulfobulbus	Desulfobulbus (unc.)	0.925033	ptau/Aß42
ASV773	-0.592868	1.26482	-0.468737	0.641936	`ptau/Aß42`	Bacteria	Actinobacteria	Actinomycetaceae	Actinomyces	Actinomyces (unc.)	0.954805	ptau/Aß42
ASV774	1.99503	2.20917	0.90307	0.372178	`ptau/Aß42`	Bacteria	Firmicutes	Veillonellaceae	Veillonella	Veillonella (unc.)	0.916866	ptau/Aß42
ASV775	1.95022	2.09322	0.931687	0.35738	`ptau/Aß42`	Bacteria	Fusobacteria	Leptotrichiaceae	Leptotrichia	Leptotrichia (unc.)	0.9166	ptau/Aß42
ASV776	-1.05794	1.96908	-0.537276	0.59421	`ptau/Aß42`	Bacteria	Firmicutes	Streptococcaceae	Streptococcus	Streptococcus (unc.)	0.954805	ptau/Aß42
ASV778	1.91916	2.27152	0.844879	0.403466	`ptau/Aß42`	Bacteria	Bacteroidetes	Flavobacteriaceae	Bergeyella	Bergeyella (unc.)	0.919157	ptau/Aß42
ASV78	4.70567	3.17382	1.48265	0.146413	`ptau/Aß42`	Bacteria	Bacteroidetes	Porphyromonadaceae	Porphyromonas	Porphyromonas (unc.)	0.885455	ptau/Aß42
ASV7820	0.518558	0.804892	0.644257	0.523279	`ptau/Aß42`	Bacteria	Spirochaetes	Spirochaetaceae	Treponema	Treponema (unc.)	0.944732	ptau/Aß42
ASV7859	-1.70187	1.318	-1.29125	0.204417	`ptau/Aß42`	Bacteria	Actinobacteria	Coriobacteriaceae	Olsenella	uli	0.885455	ptau/Aß42
ASV786	3.82563	1.4056	2.7217	0.00974747	`ptau/Aß42`	Bacteria	Firmicutes	Carnobacteriaceae	Granulicatella	elegans	0.544725	ptau/Aß42
[truncated: 4,869 more rows]
