# Supplementary material for: Disease- and stage-specific alterations of the oral and fecal microbiota in Alzheimer's disease
Source: PNAS Nexus. 2023 Dec 11;3(1):pgad427. doi: 10.1093/pnasnexus/pgad427 (PMC10776369; doi:10.1093/pnasnexus/pgad427)
Supplement: pgad427_Supplementary_Data [file pgad427_supplementary_data.zip › PNASNEXUS-PNASNEXUS-2023-00320RR-s17.xlsx]

## Sheet: Table S7.adonis.permanova.picru
Data	Category 1	Category 2	DF	F	P	P(FDR)	R2
Fecal	AD	Control	1,105	6.39911	0.00219978	0.0131987	0.0574431
Fecal	AD	MCI	1,76	0.197704	0.983502	0.983502	0.00259462
Fecal	AD	at-risk	1,80	0.369013	0.829517	0.983502	0.00459148
Fecal	Control	MCI	1,57	2.65262	0.0591941	0.177582	0.0444678
Fecal	Control	at-risk	1,61	1.96749	0.122288	0.244576	0.0312461
Fecal	MCI	at-risk	1,32	0.175687	0.967803	0.983502	0.00546025
Oral	AD	Control	1,58	0.654481	0.605439	0.838836	0.0111582
Oral	AD	MCI	1,48	0.538454	0.69903	0.838836	0.0110933
Oral	AD	at-risk	1,49	1.35861	0.212179	0.424358	0.0269787
Oral	Control	MCI	1,22	0.245044	0.971103	0.971103	0.0110157
Oral	Control	at-risk	1,23	2.33907	0.070193	0.310169	0.0923107
Oral	MCI	at-risk	1,13	2.05736	0.10339	0.310169	0.136635
