# Supplementary material for: Disease- and stage-specific alterations of the oral and fecal microbiota in Alzheimer's disease
Source: PNAS Nexus. 2023 Dec 11;3(1):pgad427. doi: 10.1093/pnasnexus/pgad427 (PMC10776369; doi:10.1093/pnasnexus/pgad427)
Supplement: pgad427_Supplementary_Data [file pgad427_supplementary_data.zip › PNASNEXUS-PNASNEXUS-2023-00320RR-s18.xlsx]

## Sheet: Table S8.status.fecal.pfdr0.01
					Contr./AD				Contr./MCI				AD/MCI				Contr./at-risk				at-risk/MCI				at-risk/AD
	KEGG-ID	Gene name	Gene description	baseMean	log2FoldChange	P	P(FDR)	Direction	log2FoldChange	P	P(FDR)	Direction	log2FoldChange	P	P(FDR)	Direction	log2FoldChange	P	P(FDR)	Direction	log2FoldChange	P	P(FDR)	Direction	log2FoldChange	P	P(FDR)	Direction
26	K13371	aauA	aralkylamine dehydrogenase light chain [EC:1.4.9.2]	4.27426	-3.01115	0.379158	0.729637		17.0673	0.00108751	0.108582		-20.0784	5.4275e-05	0.00654541	AD>MCI	17.5577	0.000441824	0.0852868		0	1	1		20.5689	3.39055e-05	0.00597373	at-risk<AD
96	K13372	aauB	aralkylamine dehydrogenase heavy chain [EC:1.4.9.2]	3.3137	-22.1151	1.23855e-10	5.12317e-08	Contr.<AD	0	1	1		-14.3109	0.00405346	0.192406		0	1	1		0	1	1		4.52374	0.362534	0.818263
124	K18372	acmB	methyl acetate hydrolase [EC:3.1.1.114]	6.13577	-30	2.51119e-18	4.84744e-15	Contr.<AD	-25.9774	6.72903e-07	0.000686121	Contr.<MCI	-4.02259	0.419176	0.993658		0	1	1		25.9774	3.6588e-05	0.00814926	at-risk<MCI	30	1.53079e-09	7.19217e-07	at-risk<AD
28	K00129	ALDH3	aldehyde dehydrogenase (NAD(P)+) [EC:1.2.1.5]	23.025	-3.72584	0.276706	0.624007		20.6463	7.70038e-05	0.0114341		-24.3722	9.62981e-07	0.000232359	AD>MCI	-15.5454	0.00177061	0.233037		-36.1917	7.98014e-09	6.60186e-06	at-risk>MCI	-11.8196	0.0167105	0.284633
47	K16319	andAc	anthranilate 1,2-dioxygenase large subunit [EC:1.14.12.1]	4.8005	-1.88176	0.512968	0.850443		20.4827	3.05463e-06	0.00117929	Contr.>MCI	-22.3645	8.78514e-08	4.23956e-05	AD>MCI	-12.0078	0.00402119	0.363855		-32.4905	6.83955e-10	9.90196e-07	at-risk>MCI	-10.126	0.0145561	0.265785
48	K16320	andAd	anthranilate 1,2-dioxygenase small subunit [EC:1.14.12.1]	4.7349	-2.3922	0.402814	0.748234		19.7015	6.29855e-06	0.0017369	Contr.>MCI	-22.0937	1.0502e-07	4.67822e-05	AD>MCI	-12.1894	0.00330446	0.331649		-31.8909	1.10661e-09	1.28168e-06	at-risk>MCI	-9.79723	0.0173805	0.288637
25	K18844	aph,spcN	spectinomycin phosphotransferase	5.98276	-8.00313	0.0196113	0.22459		13.4997	0.00981129	0.506184		-21.5028	1.54575e-05	0.0024193	AD>MCI	-6.25377	0.209781	1		-19.7535	0.00166842	0.21004		1.74936	0.723736	0.973653
123	K15857	ascE	CDP-3,6-dideoxy-D-glycero-D-glycero-4-hexulose-5-epimerase [EC:5.1.-.-]	10.618	-30	2.36115e-18	4.84744e-15	Contr.<AD	0	1	1		-24.3359	1.01665e-06	0.000235497	AD>MCI	0	1	1		0	1	1		30	1.51564e-09	7.19217e-07	at-risk<AD
87	K07213	ATOX1,ATX1,copZ,golB	copper chaperone	4019.79	-1.40034	2.75208e-05	0.00312496	Contr.<AD	-0.175049	0.730393	1		-1.22529	0.0113304	0.368304		0.17618	0.716865	1		0.351229	0.565723	1		1.57652	0.00109161	0.0809799
119	K10779	ATRX	transcriptional regulator ATRX	4.62996	-28.9616	3.24457e-17	2.68419e-14	Contr.<AD	0	1	1		-24.5739	7.88716e-07	0.000217498	AD>MCI	0	1	1		0	1	1		30	1.48304e-09	7.19217e-07	at-risk<AD
31	K00004	BDH,butB	(R,R)-butanediol dehydrogenase / meso-butanediol dehydrogenase / diacetyl reductase [EC:1.1.1.4 1.1.1.- 1.1.1.303]	598.287	-1.00633	0.000704834	0.0334565		-1.96311	1.37744e-05	0.0031907	Contr.<MCI	0.956778	0.0261133	0.56731		-0.458479	0.288735	1		1.50463	0.00565366	0.454727		0.54785	0.202061	0.624574
106	K19218	blaCARB-5	beta-lactamase class A CARB-5,RTG family [EC:3.5.2.6]	3.3137	-22.1151	1.23855e-10	5.12317e-08	Contr.<AD	0	1	1		-14.3109	0.00405346	0.192406		0	1	1		0	1	1		4.52374	0.362534	0.818263
125	K19100	blaDHA	beta-lactamase class C DHA [EC:3.5.2.6]	1.9072	-25.7756	6.2038e-14	4.49078e-11	Contr.<AD	-25.9032	7.10884e-07	0.000686121	Contr.<MCI	0.127608	0.979537	0.996793		-32.3591	7.93368e-11	9.18879e-08	at-risk>Contr.	-6.45581	0.303225	1		-6.58342	0.182739	0.594508
37	K19116	cas5h	CRISPR-associated protein Cas5h	149.601	-1.08982	0.017411	0.210495		-3.30528	2.03907e-06	0.000984023	Contr.<MCI	2.21546	0.00082994	0.0632392		-0.189448	0.776431	1		3.11584	0.000202925	0.0367232		0.900372	0.174519	0.58503
104	K19091	cas6	CRISPR-associated endoribonuclease Cas6 [EC:3.1.-.-]	3870.64	-1.26334	2.11091e-05	0.00254673	Contr.<AD	-0.141243	0.754589	1		-1.12209	0.00913056	0.336784		-0.142495	0.741584	1		-0.00125264	0.998163	1		1.12084	0.00904629	0.214963
112	K07104	catE	catechol 2,3-dioxygenase [EC:1.13.11.2]	472.161	-2.79218	4.95546e-10	1.91314e-07	Contr.<AD	-0.517794	0.448303	1		-2.27439	0.000469222	0.0405561		0.178174	0.785146	1		0.695968	0.397381	1		2.97036	4.75639e-06	0.00125235	at-risk<AD
111	K03697	clpE	ATP-dependent Clp protease ATP-binding subunit ClpE	583.399	-2.23606	1.96056e-07	4.93636e-05	Contr.<AD	-0.650943	0.319316	1		-1.58512	0.0108835	0.367818		0.555174	0.374836	1		1.20612	0.125468	1		2.79124	7.09611e-06	0.00160031	at-risk<AD
12	K19076	cmr2,cas10	CRISPR-associated protein Cmr2	188.523	1.46978	0.0374784	0.316264		1.09895	0.306408	1		0.37083	0.717189	0.993658		4.68127	5.68264e-06	0.00205676	at-risk<Contr.	3.58232	0.0057537	0.456434		3.21149	0.00174423	0.101991
9	K09000	cmr4	CRISPR-associated protein Cmr4	188.901	1.47948	0.0350957	0.304059		1.11222	0.297613	1		0.367259	0.718131	0.993658		4.69005	4.77504e-06	0.00184348	at-risk<Contr.	3.57783	0.00551865	0.454727		3.21057	0.00163804	0.100059
13	K19142	cmr6	CRISPR-associated protein Cmr6	188.138	1.47635	0.0459634	0.344254		1.10545	0.325845	1		0.370899	0.729356	0.993658		4.69027	1.4037e-05	0.00451601	at-risk<Contr.	3.58482	0.00829933	0.561072		3.21392	0.00276162	0.131949
74	K02242	comFC	competence protein ComFC	673.629	-1.67346	5.92616e-06	0.000927525	Contr.<AD	-0.29183	0.603618	1		-1.38163	0.00985638	0.349374		-0.0303345	0.955	1		0.261495	0.699161	1		1.64313	0.00209652	0.111511
109	K02244	comGB	competence protein ComGB	454.796	-2.50042	1.50507e-07	4.15041e-05	Contr.<AD	0.0219023	0.975884	1		-2.52233	0.000256622	0.0239693		0.646674	0.350865	1		0.624772	0.473945	1		3.1471	4.88679e-06	0.00125235	at-risk<AD
118	K06325	cotB	spore coat protein B	7.06602	-29.7771	4.10889e-18	5.94864e-15	Contr.<AD	0	1	1		-24.9803	5.21618e-07	0.000158984	AD>MCI	0	1	1		0	1	1		30	1.51298e-09	7.19217e-07	at-risk<AD
40	K06332	cotJA	spore coat protein JA	7.53138	-3.83648	0.26322	0.609241		24.0828	4.05065e-06	0.00137984	Contr.>MCI	-27.9193	2.02083e-08	1.46283e-05	AD>MCI	9.30661	0.0626357	1		0	1	1		13.1431	0.00812698	0.203644
35	K19114	csh1	CRISPR-associated protein Csh1	144.028	-1.17474	0.0261784	0.262737		-3.4456	1.7564e-05	0.00376714	Contr.<MCI	2.27086	0.00296524	0.165113		-0.260147	0.735106	1		3.18545	0.000984658	0.154112		0.914593	0.231374	0.657504
36	K19115	csh2	CRISPR-associated protein Csh2	149.601	-1.08982	0.017411	0.210495		-3.30528	2.03907e-06	0.000984023	Contr.<MCI	2.21546	0.00082994	0.0632392		-0.189448	0.776431	1		3.11584	0.000202925	0.0367232		0.900372	0.174519	0.58503
105	K19137	csn2	CRISPR-associated protein Csn2	47.7664	-2.29096	5.8977e-05	0.00569227	Contr.<AD	-0.58009	0.504157	1		-1.71087	0.0384289	0.671842		-0.776902	0.348326	1		-0.196811	0.850447	1		1.51406	0.0657706	0.493105
95	K10618	cymC	p-cumic aldehyde dehydrogenase	3.3137	-22.1151	1.23855e-10	5.12317e-08	Contr.<AD	0	1	1		-14.3109	0.00405346	0.192406		0	1	1		0	1	1		4.52374	0.362534	0.818263
86	K06446	DCAA	acyl-CoA dehydrogenase [EC:1.3.99.-]	93.8479	-1.55488	1.2719e-05	0.001674	Contr.<AD	-1.72063	0.00146164	0.134355		0.165749	0.747408	0.993658		-0.921861	0.0751246	1		0.79877	0.219819	1		0.633022	0.218554	0.646125
128	K18590	dfrA12,dhfr	dihydrofolate reductase (trimethoprim resistance protein) [EC:1.5.1.3]	4.12179	24.4307	1.0565e-12	6.79801e-10	Contr.>AD	-4.33444	0.404969	1		28.7651	6.64423e-09	9.06149e-06	AD<MCI	35.9597	6.12545e-13	1.18242e-09	at-risk<Contr.	40.2941	1.37931e-10	2.66254e-07	at-risk<MCI	0	1	1
70	K00887	dgkA	undecaprenol kinase [EC:2.7.1.66]	553.5	-1.83112	2.52258e-06	0.000486942	Contr.<AD	-0.433937	0.463435	1		-1.39718	0.0131824	0.403913		-0.372394	0.51064	1		0.0615428	0.931165	1		1.45872	0.00949375	0.214963
77	K03367	dltA	D-alanine--poly(phosphoribitol) ligase subunit 1 [EC:6.1.1.13]	579.183	-1.73627	7.5295e-06	0.0010635	Contr.<AD	0.0959635	0.870786	1		-1.83224	0.00111164	0.0757356		0.0661769	0.906637	1		-0.0297866	0.96655	1		1.80245	0.00130473	0.0894044
80	K03739	dltB	membrane protein involved in D-alanine export	537.207	-1.87992	6.97533e-06	0.00103575	Contr.<AD	0.447143	0.482457	1		-2.32706	0.000124239	0.0135749		0.256781	0.673197	1		-0.190362	0.803864	1		2.1367	0.000412195	0.0400682
94	K10253	DODA	DOPA 4,5-dioxygenase [EC:1.14.99.-]	66.4968	-3.15293	6.88232e-05	0.00653369	Contr.<AD	-2.02922	0.0917899	1		-1.12371	0.326533	0.96068		-0.374321	0.745667	1		1.6549	0.253742	1		2.77861	0.0152998	0.270408
42	K16200	dppB1	dipeptide transport system permease protein	7.5375	-3.83651	0.263216	0.609241		24.889	1.90692e-06	0.000984023	Contr.>MCI	-28.7255	7.82377e-09	9.06149e-06	AD>MCI	9.22704	0.0649139	1		0	1	1		13.0636	0.00852015	0.211615
43	K16201	dppC	dipeptide transport system permease protein	7.89227	-3.84661	0.261959	0.608744		25.0716	1.60265e-06	0.000984023	Contr.>MCI	-28.9182	6.21239e-09	9.06149e-06	AD>MCI	9.50535	0.0572331	1		0	1	1		13.352	0.00717063	0.190719
8	K02352	drp35	lactonase [EC:3.1.1.-]	50.0843	0.0192399	0.992717	0.998666		7.9368	0.0137763	0.634878		-7.91756	0.00989421	0.349374		-8.64772	0.00469856	0.400138		-16.5845	1.79133e-05	0.00414945	at-risk>MCI	-8.66696	0.0043098	0.143779
117	K05977	dszB	2'-hydroxybiphenyl-2-sulfinate desulfinase [EC:3.13.1.3]	19.8189	-29.5934	6.14217e-18	7.11386e-15	Contr.<AD	0	1	1		-27.9415	1.94527e-08	1.46283e-05	AD>MCI	0	1	1		0	1	1		27.9185	1.84683e-08	8.00955e-06	at-risk<AD
21	K00064	E1.1.1.122	D-threo-aldose 1-dehydrogenase [EC:1.1.1.122]	79.3406	-0.14683	0.848255	0.976007		4.35307	0.000236834	0.0304779		-4.4999	6.83892e-05	0.00792083	AD>MCI	1.99783	0.0738574	1		-2.35524	0.0971864	1		2.14466	0.0535806	0.459533
16	K10811	E2.5.1.2	thiamine pyridinylase [EC:2.5.1.2]	6.10082	-0.390356	0.90939	0.989271		-5.88107	0.258313	1		5.49071	0.267723	0.96058		29.6096	3.04185e-09	2.20192e-06	at-risk<Contr.	35.4907	1.53585e-08	8.59314e-06	at-risk<MCI	30	1.48335e-09	7.19217e-07	at-risk<AD
6	K10677	E4.2.2.17	inulin fructotransferase (DFA-I-forming) [EC:4.2.2.17]	22.6274	-5.17014	0.119828	0.431007		-0.118501	0.981312	1		-5.05164	0.294148	0.96058		19.1621	7.89663e-05	0.0198823		19.2806	0.00157813	0.203088		24.3322	4.44921e-07	0.000167231	at-risk<AD
65	K12790	eae	intimin	11.537	-0.55269	0.859604	0.979991		22.4049	2.76782e-06	0.00114489	Contr.>MCI	-22.9576	4.66799e-07	0.00015018	AD>MCI	22.2152	1.16207e-06	0.000517657	at-risk<Contr.	0	1	1		22.7679	5.35378e-07	0.000177556	at-risk<AD
64	K12788	espH	LEE-encoded effector EspH	11.4736	-0.251692	0.93996	0.991634		23.0128	6.62831e-06	0.00174475	Contr.>MCI	-23.2645	1.76053e-06	0.000387395	AD>MCI	21.649	9.27722e-06	0.00316026	at-risk<Contr.	0	1	1		21.9007	6.41546e-06	0.0015071	at-risk<AD
126	K01143	exo	exodeoxyribonuclease (lambda-induced) [EC:3.1.11.3]	1.80309	17.0517	6.88474e-07	0.000159478	Contr.>AD	19.3901	0.000207105	0.0272769		0	1	1		19.3681	0.00010702	0.0254658		0	1	1		0	1	1
51	K16563	exoV	succinoglycan biosynthesis protein ExoV	16.8341	-1.61639	0.462382	0.814372		21.9145	7.44814e-11	2.15661e-07	Contr.>MCI	-23.5309	2.17017e-13	8.58867e-10	AD>MCI	4.15243	0.19723	1		-17.762	1.21637e-05	0.00293501	at-risk>MCI	5.76882	0.0713215	0.51018
85	K06286	ezrA	septation ring formation regulator	569.665	-1.77212	6.68399e-06	0.0010186	Contr.<AD	-0.342826	0.566825	1		-1.42929	0.0121709	0.385145		-0.209835	0.71399	1		0.132991	0.85358	1		1.56228	0.00602373	0.177496
23	K17229	fccB	sulfide dehydrogenase [flavocytochrome c] flavoprotein chain [EC:1.8.2.3]	102.107	-3.0313	0.00428248	0.100095		4.36564	0.00833312	0.475665		-7.39694	2.84523e-06	0.000549225	AD>MCI	2.10956	0.173762	1		-2.25608	0.25526	1		5.14086	0.000854887	0.0708802
129	K18677	GALAK	galacturonokinase [EC:2.7.1.44]	16.3914	30	2.33082e-18	4.84744e-15	Contr.>AD	36.1777	4.35576e-12	2.52242e-08	Contr.>MCI	0	1	1		46.8511	6.72521e-21	3.89457e-17	at-risk<Contr.	0	1	1		0	1	1
49	K16515	galB	4-oxalomesaconate hydratase [EC:4.2.1.83]	89.3742	-0.990742	0.395494	0.740959		8.52925	3.87861e-06	0.00137984	Contr.>MCI	-9.51999	7.02869e-08	4.07031e-05	AD>MCI	-2.65522	0.117357	1		-11.1845	3.51375e-07	9.68958e-05	at-risk>MCI	-1.66448	0.323177	0.777998
50	K16516	galR	LysR family transcriptional regulator,regulator for genes of the gallate degradation pathway	83.5802	-2.43258	0.340522	0.691482		24.6904	2.49044e-10	4.80739e-07	Contr.>MCI	-27.1229	2.96621e-13	8.58867e-10	AD>MCI	-10.4784	0.0046644	0.400138		-35.1688	5.76721e-14	1.6699e-10	at-risk>MCI	-8.04587	0.0286496	0.362981
107	K19504	gfrE	glucoselysine-6-phosphate deglycase	488.522	-2.22631	1.07472e-05	0.00148183	Contr.<AD	0.594322	0.440212	1		-2.82063	0.000119996	0.0133634		-0.487742	0.507342	1		-1.08206	0.242884	1		1.73857	0.0173796	0.288637
79	K03713	glnR	MerR family transcriptional regulator,glutamine synthetase repressor	412.638	-2.6356	2.78394e-07	6.71741e-05	Contr.<AD	-0.252643	0.746192	1		-2.38296	0.00134694	0.0866683		0.279072	0.708636	1		0.531715	0.571585	1		2.91467	8.54609e-05	0.0110299
67	K00112	glpB	glycerol-3-phosphate dehydrogenase subunit B [EC:1.1.5.3]	3558.93	-1.44165	4.51185e-06	0.000730265	Contr.<AD	-0.159013	0.739457	1		-1.28264	0.00485789	0.218078		-0.0731256	0.872942	1		0.0858875	0.881381	1		1.36853	0.00259578	0.129513
68	K00113	glpC	glycerol-3-phosphate dehydrogenase subunit C	3548.91	-1.44775	4.53972e-06	0.000730265	Contr.<AD	-0.161868	0.736098	1		-1.28588	0.00494263	0.220175		-0.076329	0.868016	1		0.0855388	0.882385	1		1.37142	0.00265789	0.131449
69	K00432	gpx,btuE,bsaA	glutathione peroxidase [EC:1.11.1.9]	12289.2	-0.916596	3.18607e-05	0.00335464	Contr.<AD	0.0148942	0.964554	1		-0.93149	0.00352583	0.179106		0.206321	0.519777	1		0.191427	0.635177	1		1.12292	0.000422562	0.0403798
102	K17316	gtsB,glcF	glucose/mannose transport system permease protein	64.25	-2.92468	4.98175e-05	0.00497401	Contr.<AD	-1.98167	0.0703794	1		-0.943009	0.365459	0.989535		-0.802534	0.444818	1		1.17913	0.371379	1		2.12214	0.0417372	0.4226
103	K17317	gtsC,glcG	glucose/mannose transport system permease protein	64.195	-2.9387	4.6514e-05	0.00472566	Contr.<AD	-2.00345	0.067573	1		-0.935248	0.369807	0.989535		-0.814117	0.43866	1		1.18933	0.367649	1		2.12458	0.0416721	0.4226
14	K07217	K07217	Mn-containing catalase	2913.65	-0.169776	0.461897	0.813765		0.0160985	0.963417	1		-0.185875	0.578252	0.993658		1.42962	2.06553e-05	0.00543704	at-risk<Contr.	1.41352	0.00082398	0.132546		1.5994	1.6418e-06	0.000487182	at-risk<AD
88	K07222	K07222	putative flavoprotein involved in K+ transport	130.036	-2.63761	1.65762e-05	0.00208681	Contr.<AD	-1.2006	0.197391	1		-1.43701	0.10513	0.96058		-0.323452	0.716884	1		0.877148	0.434284	1		2.31415	0.00899726	0.214943
32	K07457	K07457	endonuclease III related protein	217.258	-0.958882	0.0138629	0.183024		-2.3648	6.47464e-05	0.00986701	Contr.<MCI	1.40592	0.0126473	0.395893		-1.12558	0.0469471	0.947284		1.23922	0.082057	1		-0.166698	0.767159	0.97425
15	K09122	K09122	uncharacterized protein	16.474	-4.22167	0.0782581	0.354888		0.687755	0.851081	1		-4.90942	0.159088	0.96058		17.154	1.02807e-06	0.000517657	at-risk<Contr.	16.4663	0.000193317	0.0367232		21.3757	8.56324e-10	7.19217e-07	at-risk<AD
93	K09155	K09155	uncharacterized protein	3258.5	-1.71857	1.59715e-06	0.000330324	Contr.<AD	0.166617	0.75972	1		-1.88519	0.00028013	0.0257497		-0.283265	0.586617	1		-0.449882	0.492695	1		1.43531	0.00555875	0.171258
41	K09388	K09388	uncharacterized protein	7.64376	-4.8851	0.154229	0.465477		22.4716	1.705e-05	0.00376714	Contr.>MCI	-27.3567	3.84871e-08	2.47643e-05	AD>MCI	9.83822	0.0490559	0.971404		0	1	1		14.7233	0.00302479	0.134773
33	K09776	K09776	uncharacterized protein	108.815	-1.53341	0.0108315	0.165067		-4.12953	6.1936e-06	0.0017369	Contr.<MCI	2.59613	0.00284411	0.16277		-0.725595	0.407254	1		3.40394	0.00198173	0.216532		0.807811	0.353123	0.808984
34	K09992	K09992	uncharacterized protein	474.301	-1.03153	0.00268914	0.0770931		-2.3111	9.70162e-06	0.00234092	Contr.<MCI	1.27957	0.0101289	0.352559		-0.765889	0.125539	1		1.54522	0.0140292	0.744132		0.265643	0.592867	0.963815
127	K18133	K18133,porB	major outer membrane protein P.IB	2.3476	20.2344	3.71779e-09	1.34561e-06	Contr.>AD	-5.53163	0.287455	1		25.766	1.98002e-07	8.19022e-05	AD<MCI	31.3916	3.3225e-10	2.74866e-07	at-risk<Contr.	36.9233	3.94725e-09	3.80975e-06	at-risk<MCI	0	1	1
46	K15983	kshB	3-ketosteroid 9alpha-monooxygenase subunit B [EC:1.14.15.30]	4.72814	1.474	0.623069	0.916913		20.8681	5.04122e-06	0.00162187	Contr.>MCI	-19.3941	8.58232e-06	0.00145607	AD>MCI	-10.6714	0.0142038	0.610524		-31.5395	9.19239e-09	6.65414e-06	at-risk>MCI	-12.1454	0.00496298	0.158024
76	K02788	lacE	lactose PTS system EIICB component [EC:2.7.1.207]	645.116	-2.01336	1.00819e-06	0.000224555	Contr.<AD	-0.98513	0.11565	1		-1.02823	0.0846655	0.948831		-1.03112	0.0850847	1		-0.0459944	0.951338	1		0.98224	0.0987491	0.563509
75	K02786	lacF	lactose PTS system EIIA component [EC:2.7.1.207]	503.614	-1.98827	5.77127e-05	0.00566465	Contr.<AD	-0.368621	0.623997	1		-1.61964	0.023734	0.560976		-0.0941478	0.895862	1		0.274473	0.761754	1		1.89412	0.00803954	0.202352
101	K16869	lipL	octanoyl-[GcvH]:protein N-octanoyltransferase [EC:2.3.1.204]	374.691	-3.32812	4.01901e-06	0.000684533	Contr.<AD	0.700327	0.52421	1		-4.02845	0.000119627	0.0133634		0.561493	0.593199	1		-0.138834	0.916473	1		3.88961	0.000195311	0.0224535
10	K09953	lpxR	lipid A 3-O-deacylase [EC:3.1.1.-]	2.46537	1.72839	0.613748	0.91368		1.58934	0.760286	1		0.139057	0.977651	0.996793		21.4757	1.69079e-05	0.00466256	at-risk<Contr.	19.8863	0.00154715	0.203088		19.7473	6.93022e-05	0.0106815
63	K12787	map	LEE-encoded effector Map	11.537	-0.55269	0.859604	0.979991		22.4049	2.76782e-06	0.00114489	Contr.>MCI	-22.9576	4.66799e-07	0.00015018	AD>MCI	22.2152	1.16207e-06	0.000517657	at-risk<Contr.	0	1	1		22.7679	5.35378e-07	0.000177556	at-risk<AD
71	K01071	MCH	medium-chain acyl-[acyl-carrier-protein] hydrolase [EC:3.1.2.21]	574.891	-1.67623	3.0821e-05	0.00331092	Contr.<AD	0.492046	0.421528	1		-2.16827	0.00020033	0.0196629		0.42511	0.467687	1		-0.0669359	0.927633	1		2.10134	0.000302865	0.0322179
59	K18541	mdlY	mandelamide amidase [EC:3.5.1.86]	5.58643	-2.53078	0.318984	0.669763		18.6372	1.63923e-06	0.000984023	Contr.>MCI	-21.168	1.08404e-08	1.04628e-05	AD>MCI	-2.32834	0.528844	1		-20.9655	7.10683e-06	0.00178938	at-risk>MCI	0.202444	0.956002	0.998648
122	K15168	MED25	mediator of RNA polymerase II transcription subunit 25	4.62996	-28.9616	3.24457e-17	2.68419e-14	Contr.<AD	0	1	1		-24.5739	7.88716e-07	0.000217498	AD>MCI	0	1	1		0	1	1		30	1.48304e-09	7.19217e-07	at-risk<AD
61	K19065	mobA	3-hydroxybenzoate 4-monooxygenase [EC:1.14.13.23]	4.44884	1.09185	0.736481	0.951957		20.7548	2.70072e-05	0.00446854	Contr.>MCI	-19.663	2.99762e-05	0.00377374	AD>MCI	-12.326	0.00885251	0.492386		-33.0808	2.52259e-08	8.59314e-06	at-risk>MCI	-13.4179	0.00411944	0.141261
27	K14205	mprF,fmtC	phosphatidylglycerol lysyltransferase [EC:2.3.2.3]	1040.07	-1.25844	0.000817218	0.0374198		0.938958	0.100794	1		-2.1974	5.53834e-05	0.00654541	AD>MCI	1.33337	0.0148281	0.618608		0.394415	0.566987	1		2.59182	1.87838e-06	0.000529516	at-risk<AD
98	K14422	msaD	malonate semialdehyde decarboxylase [EC:4.1.1.-]	3.3137	-22.1151	1.23855e-10	5.12317e-08	Contr.<AD	0	1	1		-14.3109	0.00405346	0.192406		0	1	1		0	1	1		4.52374	0.362534	0.818263
7	K19696	mtiP	5'-methylthioinosine phosphorylase [EC:2.4.2.44]	168.568	-2.71148	0.00255258	0.0750356		-0.0513369	0.970056	1		-2.66014	0.0411223	0.683984		3.61797	0.00610632	0.452604		3.66931	0.0267668	0.924199		6.32945	1.40798e-06	0.000441011	at-risk<AD
113	K11704	mtsA	iron/zinc/manganese/copper transport system substrate-binding protein	372.457	-2.77816	3.36081e-06	0.00061919	Contr.<AD	0.153657	0.865895	1		-2.93181	0.000715427	0.0570112		0.934896	0.282978	1		0.781239	0.475937	1		3.71305	1.77124e-05	0.00332874	at-risk<AD
121	K11706	mtsB	iron/zinc/manganese/copper transport system ATP-binding protein	774.067	-2.15767	3.59229e-06	0.000630393	Contr.<AD	0.822051	0.246169	1		-2.97972	1.01748e-05	0.00163674	AD>MCI	0.794153	0.241138	1		-0.0278979	0.973916	1		2.95183	1.16242e-05	0.00252066	at-risk<AD
120	K11705	mtsC	iron/zinc/manganese/copper transport system permease protein	761.251	-2.26328	1.91564e-06	0.000382534	Contr.<AD	0.847267	0.241599	1		-3.11054	6.37271e-06	0.00111831	AD>MCI	0.639147	0.355326	1		-0.20812	0.811119	1		2.90242	2.39847e-05	0.00436213	at-risk<AD
100	K16788	niaX	niacin transporter	986.049	-1.51643	1.35859e-06	0.000291392	Contr.<AD	-1.14361	0.0165892	0.716928		-0.372815	0.412237	0.993658		-0.171049	0.707993	1		0.972564	0.0906057	1		1.34538	0.00302814	0.134773
90	K07467	nicK	putative DNA relaxase	2848.82	-1.17614	7.84758e-05	0.00721355	Contr.<AD	-0.253753	0.575375	1		-0.922382	0.0325481	0.630733		-0.269236	0.534286	1		-0.015483	0.977349	1		0.906899	0.0351433	0.390257
91	K07696	nreC	two-component system,NarL family,response regulator NreC	43.9669	-1.67125	2.18314e-05	0.00258011	Contr.<AD	-1.95905	0.00101656	0.103279		0.287794	0.611703	0.993658		-1.40752	0.0136863	0.609673		0.551525	0.441695	1		0.26373	0.64171	0.972716
38	K01027	OXCT	3-oxoacid CoA-transferase [EC:2.8.3.5]	6.99951	-1.29518	0.705675	0.940088		23.1191	9.67278e-06	0.00234092	Contr.>MCI	-24.4143	9.3541e-07	0.000232359	AD>MCI	12.42	0.0129635	0.599538		0	1	1		13.7152	0.00574994	0.173359
110	K03693	pbp1b	penicillin-binding protein 1B	435.922	-2.65227	4.79127e-08	1.63213e-05	Contr.<AD	-0.139578	0.850264	1		-2.51269	0.000358592	0.0319478		0.215826	0.760263	1		0.355404	0.689728	1		2.86809	4.46863e-05	0.00763458	at-risk<AD
114	K16169	pbuX	xanthine permease	484.26	-2.28447	1.36831e-07	4.15041e-05	Contr.<AD	0.111935	0.865285	1		-2.39641	0.000136923	0.0146837		0.410292	0.515566	1		0.298357	0.707231	1		2.69477	1.72267e-05	0.00332874	at-risk<AD
1	K01004	pcs	phosphatidylcholine synthase [EC:2.7.8.24]	73.2566	-2.13294	0.00043138	0.0268615		-1.009	0.273427	1		-1.12394	0.199973	0.96058		1.45362	0.102427	1		2.46262	0.0272903	0.924199		3.58656	4.96421e-05	0.00823182	at-risk<AD
84	K06215	pdxS,pdx1	pyridoxal 5'-phosphate synthase pdxS subunit [EC:4.3.3.6]	6217.43	-1.08842	1.96367e-05	0.00241949	Contr.<AD	-0.398742	0.303843	1		-0.689683	0.0618891	0.843526		-0.156244	0.673546	1		0.242498	0.603447	1		0.932181	0.0114245	0.230088
92	K08681	pdxT,pdx2	pyridoxal 5'-phosphate synthase pdxT subunit [EC:4.3.3.6]	5290.85	-1.17445	2.54808e-05	0.00295119	Contr.<AD	-0.38273	0.366998	1		-0.791725	0.0500988	0.759483		-0.151638	0.70861	1		0.231092	0.650929	1		1.02282	0.0111858	0.228279
11	K18650	pehX	exo-poly-alpha-galacturonosidase [EC:3.2.1.82]	23.2907	3.50295	0.281456	0.628824		9.71162	0.0501277	1		-6.20867	0.188719	0.96058		22.1079	3.25463e-06	0.00134625	at-risk<Contr.	12.3963	0.0381815	1		18.605	8.13922e-05	0.0109259
99	K16214	pezT	UDP-N-acetylglucosamine kinase [EC:2.7.1.176]	675.413	-1.66084	3.42381e-05	0.00354059	Contr.<AD	-0.342567	0.574247	1		-1.31827	0.0232188	0.553335		-0.349471	0.548939	1		-0.00690389	0.992495	1		1.31136	0.0236122	0.33419
54	K18069	pht2	phthalate 4,5-dioxygenase reductase component [EC:1.18.1.-]	4.44884	1.09185	0.736481	0.951957		20.7548	2.70072e-05	0.00446854	Contr.>MCI	-19.663	2.99762e-05	0.00377374	AD>MCI	-12.326	0.00885251	0.492386		-33.0808	2.52259e-08	8.59314e-06	at-risk>MCI	-13.4179	0.00411944	0.141261
53	K18068	pht3	phthalate 4,5-dioxygenase [EC:1.14.12.7]	4.44884	1.09185	0.736481	0.951957		20.7548	2.70072e-05	0.00446854	Contr.>MCI	-19.663	2.99762e-05	0.00377374	AD>MCI	-12.326	0.00885251	0.492386		-33.0808	2.52259e-08	8.59314e-06	at-risk>MCI	-13.4179	0.00411944	0.141261
52	K18067	pht4	phthalate 4,5-cis-dihydrodiol dehydrogenase [EC:1.3.1.64]	4.45662	1.09102	0.736618	0.951957		20.5955	3.09951e-05	0.00498591	Contr.>MCI	-19.5045	3.45929e-05	0.00426229	AD>MCI	-12.3097	0.00892774	0.492386		-32.9053	2.96764e-08	9.54757e-06	at-risk>MCI	-13.4007	0.00415916	0.141261
45	K04102	pht5	4,5-dihydroxyphthalate decarboxylase [EC:4.1.1.55]	4.53147	0.0532417	0.984957	0.99823		19.5451	5.80385e-06	0.0017369	Contr.>MCI	-19.4918	2.09815e-06	0.000418979	AD>MCI	-5.68986	0.165043	1		-25.2349	1.07735e-06	0.000283588	at-risk>MCI	-5.7431	0.158402	0.570339
115	K01598	PPCDC,coaC	phosphopantothenoylcysteine decarboxylase [EC:4.1.1.36]	453.099	-1.73011	2.94429e-05	0.00327892	Contr.<AD	1.30959	0.0380047	1		-3.0397	4.29103e-07	0.00015018	AD>MCI	0.252087	0.675619	1		-1.05751	0.163723	1		1.98219	0.000928804	0.0737549
116	K01922	PPCS,COAB	phosphopantothenate---cysteine ligase (ATP) [EC:6.3.2.51]	553.241	-1.47226	7.15728e-05	0.00668513	Contr.<AD	0.91792	0.103964	1		-2.39018	8.80028e-06	0.00145607	AD>MCI	-0.139263	0.79623	1		-1.05718	0.119672	1		1.333	0.0128639	0.249233
108	K19669	pphA	phosphonopyruvate hydrolase [EC:3.11.1.3]	3.3137	-22.1151	1.23855e-10	5.12317e-08	Contr.<AD	0	1	1		-14.3109	0.00405346	0.192406		0	1	1		0	1	1		4.52374	0.362534	0.818263
3	K02002	proX	glycine betaine/proline transport system substrate-binding protein	5267.61	-0.325804	0.0465641	0.345728		-0.241453	0.332166	1		-0.0843519	0.722101	0.993658		0.692448	0.00364249	0.342779		0.933901	0.00183679	0.215937		1.01825	1.68907e-05	0.00332874	at-risk<AD
5	K07671	prrA	two-component system,OmpR family,response regulator PrrA	4.64762	-5.3551	0.118349	0.428349		1.85253	0.723	1		-7.20763	0.147556	0.96058		17.0784	0.000632822	0.104705		15.2259	0.0155329	0.766459		22.4335	6.20302e-06	0.0015071	at-risk<AD
2	K01312	PRSS1_2_3	trypsin [EC:3.4.21.4]	5.03526	-12.5848	0.000245262	0.0191934		-7.52428	0.149735	1		-5.06051	0.308741	0.96058		17.4152	0.000493558	0.0921999		24.9395	7.30306e-05	0.0151043		30	1.47577e-09	7.19217e-07	at-risk<AD
18	K15897	pseG	UDP-2,4-diacetamido-2,4,6-trideoxy-beta-L-altropyranose hydrolase [EC:3.6.1.57]	4.50215	-8.89503	0.00960608	0.156701		-14.9527	0.00411359	0.302279		6.05764	0.222027	0.96058		-28.3845	1.18305e-08	7.61229e-06	at-risk>Contr.	-13.4318	0.0319802	0.985091		-19.4894	8.09019e-05	0.0109259
19	K15896	pseH	UDP-4-amino-4,6-dideoxy-N-acetyl-beta-L-altrosamine N-acetyltransferase [EC:2.3.1.202]	12.9251	-2.65811	0.334428	0.685896		-9.82113	0.0184806	0.772903		7.16302	0.071058	0.902405		-19.8664	5.9503e-07	0.000344582	at-risk>Contr.	-10.0452	0.0447467	1		-17.2082	1.33361e-05	0.00278477	at-risk>AD
82	K03973	pspC	phage shock protein C	3034.2	-1.31959	1.20702e-05	0.00162555	Contr.<AD	0.231467	0.613809	1		-1.55105	0.000385077	0.0337876		0.0938069	0.830653	1		-0.13766	0.803117	1		1.41339	0.00118367	0.085558
4	K07455	recT	recombination protein RecT	1377.63	-0.476197	0.105369	0.403568		-0.239088	0.592949	1		-0.237109	0.577841	0.993658		1.24309	0.00366988	0.342779		1.48218	0.00592004	0.457106		1.71929	5.26973e-05	0.00848878	at-risk<AD
39	K05518	rsbX	phosphoserine phosphatase RsbX [EC:3.1.3.3]	7.64947	-4.93175	0.149409	0.459596		21.6716	3.22978e-05	0.00505505	Contr.>MCI	-26.6033	8.39895e-08	4.23956e-05	AD>MCI	9.79909	0.0494497	0.974024		0	1	1		14.7308	0.00294495	0.134773
72	K01212	sacC,levB	levanase [EC:3.2.1.65]	2541.15	-2.61194	3.42153e-06	0.00061919	Contr.<AD	-0.601129	0.482267	1		-2.01081	0.0135997	0.410186		-0.694158	0.396181	1		-0.0930293	0.928021	1		1.91778	0.018321	0.294284
22	K06418	SASP-A,sspA	small acid-soluble spore protein A (major alpha-type SASP)	7.17496	-6.2023	0.0704138	0.345728		19.3909	0.00020725	0.0272769		-25.5932	2.67698e-07	0.000103349	AD>MCI	12.1779	0.0148483	0.618608		0	1	1		18.3802	0.000212799	0.0235247
20	K14026	SEL1,SEL1L	SEL1 protein	4.67383	7.43639	0.0302268	0.281799		-13.6389	0.0087007	0.476614		21.0753	2.08403e-05	0.00317596	AD<MCI	37.4364	6.58104e-14	1.90554e-10	at-risk<Contr.	51.0753	3.81205e-16	2.20756e-12	at-risk<MCI	30	1.52145e-09	7.19217e-07	at-risk<AD
29	K18321	smeA	membrane fusion protein,multidrug efflux system	5.45161	-8.44975	0.0137575	0.183024		15.267	0.00349433	0.277201		-23.7168	1.87309e-06	0.000387395	AD>MCI	21.5502	1.61849e-05	0.00466256	at-risk<Contr.	0	1	1		30	1.46996e-09	7.19217e-07	at-risk<AD
30	K18322	smeB	multidrug efflux pump	5.45161	-8.44975	0.0137575	0.183024		15.267	0.00349433	0.277201		-23.7168	1.87309e-06	0.000387395	AD>MCI	21.5502	1.61849e-05	0.00466256	at-risk<Contr.	0	1	1		30	1.46996e-09	7.19217e-07	at-risk<AD
24	K18323	smeC	outer membrane protein,multidrug efflux system	5.5694	-7.94553	0.0180031	0.215405		14.4211	0.00484796	0.33422		-22.3666	4.42436e-06	0.000800671	AD>MCI	-4.19784	0.390192	1		-18.6189	0.00249057	0.252253		3.74769	0.439633	0.899067
89	K07284	srtA	sortase A [EC:3.4.22.70]	9794.45	-0.916299	7.51263e-06	0.0010635	Contr.<AD	-0.260408	0.402696	1		-0.655892	0.026918	0.57618		-0.0667669	0.822489	1		0.193641	0.605222	1		0.849532	0.00407037	0.141261
44	K03126	TAF12	transcription initiation factor TFIID subunit 12	4.44884	1.09185	0.736481	0.951957		20.7548	2.70072e-05	0.00446854	Contr.>MCI	-19.663	2.99762e-05	0.00377374	AD>MCI	-12.326	0.00885251	0.492386		-33.0808	2.52259e-08	8.59314e-06	at-risk>MCI	-13.4179	0.00411944	0.141261
62	K11063	tcdAB	toxin A/B	2.88739	5.31275	0.120627	0.432006		28.3419	5.65381e-08	8.18531e-05	Contr.>MCI	-23.0292	3.7167e-06	0.000694303	AD>MCI	35.3128	1.46526e-12	2.12133e-09	at-risk<Contr.	0	1	1		30	1.48295e-09	7.19217e-07	at-risk<AD
97	K14153	thiDE	hydroxymethylpyrimidine kinase / phosphomethylpyrimidine kinase / thiamine-phosphate diphosphorylase [EC:2.7.1.49 2.7.4.7 2.5.1.3]	297.758	-1.71335	3.08737e-05	0.00331092	Contr.<AD	-0.870553	0.163885	1		-0.842794	0.157028	0.96058		-1.44468	0.0156536	0.638381		-0.574125	0.445482	1		0.268669	0.651005	0.972716
78	K03465	thyX,thy1	thymidylate synthase (FAD) [EC:2.1.1.148]	5774.21	-0.974478	8.81586e-05	0.00797697	Contr.<AD	-0.161603	0.669009	1		-0.812876	0.0239741	0.561964		-0.148355	0.681532	1		0.0132482	0.976774	1		0.826124	0.0214646	0.324055
58	K18077	tphA1	terephthalate 1,2-dioxygenase reductase component [EC:1.18.1.-]	4.44884	1.09185	0.736481	0.951957		20.7548	2.70072e-05	0.00446854	Contr.>MCI	-19.663	2.99762e-05	0.00377374	AD>MCI	-12.326	0.00885251	0.492386		-33.0808	2.52259e-08	8.59314e-06	at-risk>MCI	-13.4179	0.00411944	0.141261
55	K18074	tphA2	terephthalate 1,2-dioxygenase oxygenase component alpha subunit [EC:1.14.12.15]	4.44884	1.09185	0.736481	0.951957		20.7548	2.70072e-05	0.00446854	Contr.>MCI	-19.663	2.99762e-05	0.00377374	AD>MCI	-12.326	0.00885251	0.492386		-33.0808	2.52259e-08	8.59314e-06	at-risk>MCI	-13.4179	0.00411944	0.141261
56	K18075	tphA3	terephthalate 1,2-dioxygenase oxygenase component beta subunit [EC:1.14.12.15]	4.44884	1.09185	0.736481	0.951957		20.7548	2.70072e-05	0.00446854	Contr.>MCI	-19.663	2.99762e-05	0.00377374	AD>MCI	-12.326	0.00885251	0.492386		-33.0808	2.52259e-08	8.59314e-06	at-risk>MCI	-13.4179	0.00411944	0.141261
57	K18076	tphB	1,2-dihydroxy-3,5-cyclohexadiene-1,4-dicarboxylate dehydrogenase [EC:1.3.1.53]	4.44884	1.09185	0.736481	0.951957		20.7548	2.70072e-05	0.00446854	Contr.>MCI	-19.663	2.99762e-05	0.00377374	AD>MCI	-12.326	0.00885251	0.492386		-33.0808	2.52259e-08	8.59314e-06	at-risk>MCI	-13.4179	0.00411944	0.141261
17	K12070	traI	conjugal transfer pilus assembly protein TraI	4.88551	3.69169	0.0947315	0.387696		-1.05399	0.752563	1		4.74568	0.136922	0.96058		20.7439	1.40179e-10	1.35296e-07	at-risk<Contr.	21.7979	7.49132e-08	2.16911e-05	at-risk<MCI	17.0523	1.20823e-07	4.8657e-05	at-risk<AD
83	K05343	treS	maltose alpha-D-glucosyltransferase / alpha-amylase [EC:5.4.99.16 3.2.1.1]	2371.22	-1.96504	8.51973e-08	2.74099e-05	Contr.<AD	-0.144644	0.795504	1		-1.8204	0.000616081	0.0517062		0.126483	0.812678	1		0.271127	0.686545	1		2.09153	8.02647e-05	0.0109259
66	K00040	uxuB	fructuronate reductase [EC:1.1.1.57]	4565.73	-1.13745	1.49161e-05	0.00191953	Contr.<AD	0.270239	0.498856	1		-1.40769	0.000217013	0.020602		0.186813	0.624936	1		-0.0834264	0.862312	1		1.32426	0.000487667	0.0438754
81	K03863	vanB	vanillate monooxygenase ferredoxin subunit	299.364	-3.02784	1.77047e-07	4.66037e-05	Contr.<AD	-0.543582	0.537794	1		-2.48426	0.00310454	0.171223		-1.81376	0.0314954	0.85229		-1.27018	0.2315	1		1.21408	0.14721	0.570039
60	K18827	wbdD	O-antigen chain-terminating bifunctional methyltransferase/kinase [EC:2.1.1.- 2.1.1.294 2.7.1.181]	39.0097	0.57956	0.865614	0.981206		25.0674	1.58184e-06	0.000984023	Contr.>MCI	-24.4879	8.55346e-07	0.00022515	AD>MCI	-8.95036	0.0718382	1		-34.0178	5.8764e-08	1.79107e-05	at-risk>MCI	-9.52992	0.0536651	0.459533
73	K02076	zurR,zur	Fur family transcriptional regulator,zinc uptake regulator	503.108	-2.92505	1.44674e-07	4.15041e-05	Contr.<AD	-2.08077	0.013864	0.634878		-0.844281	0.294393	0.96058		-0.266485	0.741938	1		1.81428	0.0747478	1		2.65856	0.000943564	0.0738863
