# Supplementary material for: Disease- and stage-specific alterations of the oral and fecal microbiota in Alzheimer's disease
Source: PNAS Nexus. 2023 Dec 11;3(1):pgad427. doi: 10.1093/pnasnexus/pgad427 (PMC10776369; doi:10.1093/pnasnexus/pgad427)
Supplement: pgad427_Supplementary_Data [file pgad427_supplementary_data.zip › PNASNEXUS-PNASNEXUS-2023-00320RR-s19.xlsx]

## Sheet: Table S9.status.oral.pfdr0.01
					Contr./AD				Contr./MCI				AD/MCI				Contr./at-risk				at-risk/MCI				at-risk/AD
	KEGG-ID	Gene name	Gene description	baseMean	log2FoldChange	P	P(FDR)	Direction	log2FoldChange	P	P(FDR)	Direction	log2FoldChange	P	P(FDR)	Direction	log2FoldChange	P	P(FDR)	Direction	log2FoldChange	P	P(FDR)	Direction	log2FoldChange	P	P(FDR)	Direction
161	K09969	aapJ,bztA	general L-amino acid transport system substrate-binding protein	155.78	3.95555	3.34464e-05	0.00200659	Contr.>AD	4.01715	0.00725299	0.104921		-0.0615952	0.963692	1		4.34282	0.00318467	0.0672671		0.325675	0.85082	1		0.38727	0.767592	0.986034
163	K09971	aapM,bztC	general L-amino acid transport system permease protein	154.252	4.0291	2.86434e-05	0.00183283	Contr.>AD	4.19804	0.00547287	0.0879458		-0.168942	0.901633	1		4.47231	0.00263667	0.0581327		0.274264	0.875403	1		0.443206	0.73773	0.98441
164	K09972	aapP,bztD	general L-amino acid transport system ATP-binding protein [EC:7.4.2.1]	179.109	2.89264	8.64085e-05	0.00361351	Contr.>AD	3.51614	0.00237983	0.068281		-0.623502	0.551414	1		3.49916	0.00211527	0.0493919		-0.0169822	0.989885	1		0.606519	0.549468	0.96959
162	K09970	aapQ,bztB	general L-amino acid transport system permease protein	154.376	3.99012	3.45516e-05	0.00200659	Contr.>AD	4.17558	0.00575634	0.0909335		-0.185466	0.892129	1		4.43894	0.00285404	0.0614564		0.263352	0.88039	1		0.448818	0.734681	0.98441
195	K01908	ACSS3,prpE	propionyl-CoA synthetase [EC:6.2.1.17]	94.9949	4.87297	3.37491e-07	6.63857e-05	Contr.>AD	4.53903	0.00247223	0.068281		0.333949	0.805594	1		7.33651	8.18996e-07	9.64324e-05	at-risk<Contr.	2.79749	0.10923	0.794556		2.46354	0.0635192	0.96959
193	K19745	acuI	acrylyl-CoA reductase (NADPH) [EC:1.3.1.-]	84.181	2.41254	0.000155608	0.00554653	Contr.>AD	1.45352	0.146255	0.643173		0.959017	0.289271	1		2.97862	0.0025594	0.0566549		1.52509	0.188691	0.973262		0.566077	0.519966	0.96959
171	K12957	ahr	alcohol/geraniol dehydrogenase (NADP+) [EC:1.1.1.2 1.1.1.183]	43.6041	4.78996	9.21985e-05	0.00373791	Contr.>AD	7.35755	0.000227905	0.0178607		-2.56759	0.158971	0.989592		6.20262	0.0011902	0.033462		-1.15493	0.617029	1		1.41266	0.408887	0.96959
153	K09456	aidB	putative acyl-CoA dehydrogenase	55.7646	3.73654	8.96165e-06	0.000933242	Contr.>AD	3.49369	0.00825099	0.111665		0.242849	0.839318	1		3.89101	0.00281209	0.0609143		0.39732	0.795545	1		0.154472	0.894152	1
67	K01729	algL	poly(beta-D-mannuronate) lyase [EC:4.2.2.3]	30.7562	5.9729	0.000397607	0.0113532		24.6246	2.43943e-19	1.24265e-15	Contr.>MCI	-18.6517	9.30423e-14	1.28724e-10	AD>MCI	24.9334	1.84445e-20	2.04144e-17	at-risk<Contr.	0	1	1		18.9605	4.84234e-15	3.82822e-12	at-risk<AD
105	K03919	alkB	DNA oxidative demethylase [EC:1.14.11.33]	47.9951	3.81693	4.9667e-05	0.00263782	Contr.>AD	3.6369	0.0139128	0.159621		0.180028	0.893042	1		5.24503	0.000340201	0.0151829		1.60814	0.350079	1		1.42811	0.274437	0.96959
220	K17850	ampR	LysR family transcriptional regulator,regulator of gene expression of beta-lactamase	39.5829	5.09663	3.21305e-05	0.00200659	Contr.>AD	2.37952	0.214077	0.74879		2.71711	0.118003	0.920677		24.3914	1.12976e-33	6.25209e-30	at-risk<Contr.	22.0119	3.389e-21	1.87547e-17	at-risk<MCI	19.2948	6.00022e-26	1.33067e-22	at-risk<AD
47	K16320	andAd	anthranilate 1,2-dioxygenase small subunit [EC:1.14.12.1]	1.32282	0.261457	0.907081	NA		18.5713	1.76183e-07	NA		-18.3099	1.34346e-08	6.73744e-06	AD>MCI	-0.938783	0.784347	0.906233		-19.5101	1.75014e-06	0.000407939	at-risk>MCI	-1.20024	0.693543	0.982923
60	K10022	aotJ	arginine/ornithine transport system substrate-binding protein	13.9765	2.3245	0.161802	0.450857		22.0705	3.20382e-16	4.08006e-13	Contr.>MCI	-19.746	1.22507e-15	3.38977e-12	AD>MCI	4.41701	0.0922216	0.358768		-17.6535	2.08147e-08	6.42635e-06	at-risk>MCI	2.09251	0.373817	0.96959
61	K10023	aotM	arginine/ornithine transport system permease protein	7.63659	1.92964	0.257283	0.558868		21.3024	1.15556e-14	7.35804e-12	Contr.>MCI	-19.3727	1.40915e-14	2.59941e-11	AD>MCI	3.27156	0.222574	0.537086		-18.0308	1.97937e-08	6.42635e-06	at-risk>MCI	1.34192	0.576868	0.96959
62	K10024	aotQ	arginine/ornithine transport system permease protein	9.22559	0.760414	0.650288	0.814163		21.8888	9.07493e-16	9.24554e-13	Contr.>MCI	-21.1284	1.66935e-17	9.2382e-14	AD>MCI	4.1338	0.11736	0.38728		-17.7551	2.0532e-08	6.42635e-06	at-risk>MCI	3.37338	0.153183	0.96959
20	K10918	aphB	LysR family transcriptional regulator,transcriptional activator AphB	7.22016	3.57715	0.254719	0.555946		3.39748	0.491052	0.879542		0.17967	0.967918	1		23.0016	2.55788e-06	0.000262135	at-risk<Contr.	19.6041	0.000645619	0.0585714		19.4244	8.5688e-06	0.00148187	at-risk<AD
48	K02103	araR	GntR family transcriptional regulator,arabinose operon transcriptional repressor	185.09	-0.977477	0.12322	0.39319		-4.3727	1.04983e-05	0.00113784	Contr.<MCI	3.39522	0.000150743	0.0320852		-0.639953	0.513351	0.792436		3.73274	0.00114879	0.0921359		0.337524	0.69816	0.982923
210	K11811	arsH	arsenical resistance protein ArsH	56.2921	3.84018	1.2171e-05	0.000994467	Contr.>AD	3.13893	0.0227243	0.226975		0.70125	0.573976	1		5.48411	6.14696e-05	0.00403435	at-risk<Contr.	2.34518	0.144304	0.898061		1.64393	0.17858	0.96959
141	K07664	baeR,smeR	two-component system,OmpR family,response regulator BaeR	47.3312	4.39232	4.58074e-06	0.000554492	Contr.>AD	5.85173	0.000129686	0.0111969		-1.45941	0.293678	1		5.08076	0.000641122	0.0231378		-0.770978	0.663278	1		0.688433	0.604331	0.96959
199	K05782	benE	benzoate membrane transport protein	87.3315	2.84057	1.56871e-05	0.00117344	Contr.>AD	1.74719	0.0902886	0.554132		1.09338	0.241321	1		4.1537	4.79746e-05	0.00331864	at-risk<Contr.	2.40651	0.0447986	0.561939		1.31313	0.149586	0.96959
57	K10124	bglH	carbohydrate-specific outer membrane porin	4.81864	-2.73553	0.309341	0.605124		19.0954	7.4499e-06	0.000824996	Contr.>MCI	-21.8309	1.46095e-08	6.73744e-06	AD>MCI	1.71529	0.680614	0.854893		-17.3801	0.000417692	0.0428057		4.45081	0.2295	0.96959
245	K18673	bglK	beta-glucoside kinase [EC:2.7.1.85]	16.2218	9.28557	0.000303617	0.00916199	Contr.>AD	27.137	2.89484e-11	1.22886e-08	Contr.>MCI	-17.8515	1.46704e-06	0.000507412	AD>MCI	11.6704	0.00338775	0.0699544		-15.4666	0.00107093	0.088787		2.38485	0.502251	0.96959
239	K19096	blaCMY-2	beta-lactamase class C CMY-2 [EC:3.5.2.6]	35.3043	15.7996	1.20877e-05	0.000994467	Contr.>AD	28.8494	4.044e-07	6.08652e-05	Contr.>MCI	-13.0498	0.0115229	0.554504		30.3595	6.08701e-08	1.02077e-05	at-risk<Contr.	0	1	1		14.5599	0.00363588	0.261311
54	K19231	bmaC	fibronectin-binding autotransporter adhesin	35.4528	9.20492	0.00521945	0.0809623		27.5326	1.21758e-07	2.5843e-05	Contr.>MCI	-18.3277	0.00010448	0.0231278		23.149	6.2161e-06	0.000593102	at-risk<Contr.	0	1	1		13.944	0.00232235	0.188598
10	K08299	caiD	crotonobetainyl-CoA hydratase [EC:4.2.1.149]	47.406	3.0364	0.00591073	0.085304		4.17198	0.0166992	0.178335		-1.13558	0.472238	1		7.09718	7.94625e-05	0.00488095	at-risk<Contr.	2.9252	0.162766	0.933416		4.06078	0.0123526	0.632954
7	K05245	caiT	L-carnitine/gamma-butyrobetaine antiporter	46.3871	3.11903	0.0219859	0.181893		4.96427	0.021407	0.216364		-1.84524	0.345466	1		9.99306	6.82086e-06	0.000618797	at-risk<Contr.	5.02879	0.0523693	0.575498		6.87403	0.000604055	0.0655458
227	K13746	cansdh	carboxynorspermidine synthase [EC:1.5.1.43]	6.71703	20.7124	1.19706e-08	3.73975e-06	Contr.>AD	27.1011	2.06368e-06	0.0002564	Contr.>MCI	0	1	1		-6.86449	0.221403	0.535805		-33.9656	2.71819e-07	7.16308e-05	at-risk>MCI	-27.5769	3.39863e-08	8.1774e-06	at-risk>AD
97	K03464	catC	muconolactone D-isomerase [EC:5.3.3.4]	9.17134	4.43107	0.00011694	0.00443619	Contr.>AD	3.46528	0.0538588	0.407016		0.965786	0.554305	1		5.49879	0.00200316	0.0471723		2.03351	0.331411	1		1.06772	0.502006	0.96959
77	K17829	ccrA	crotonyl-CoA reductase [EC:1.3.1.86]	12.8286	-23.9105	7.97487e-23	1.41182e-19	Contr.<AD	-26.9341	8.59926e-13	4.38046e-10	Contr.<MCI	3.02365	0.370742	1		-25.4234	7.86219e-12	2.71934e-09	at-risk>Contr.	1.5107	0.726957	1		-1.51295	0.644838	0.977323
134	K07300	chaA,CAX	Ca2+:H+ antiporter	238.51	2.81785	2.10334e-05	0.00148945	Contr.>AD	2.90852	0.00514339	0.0845175		-0.0906747	0.923148	1		3.397	0.000903953	0.028916		0.488479	0.684801	1		0.579153	0.524926	0.96959
98	K03478	chbG	chitin disaccharide deacetylase [EC:3.5.1.105]	53.9146	3.26059	0.000119564	0.00447186	Contr.>AD	3.37206	0.0114413	0.140101		-0.111469	0.926445	1		3.43109	0.00891213	0.129109		0.0590317	0.969528	1		0.1705	0.88406	1
96	K03333	choD	cholesterol oxidase [EC:1.1.3.6]	55.7973	7.54447	2.28421e-05	0.00155531	Contr.>AD	7.64278	0.00630688	0.0976512		-0.0983156	0.969027	1		7.43987	0.00682022	0.11036		-0.202915	0.950022	1		-0.1046	0.965917	1
197	K03288	citA,tcuC	MFS transporter,MHS family,citrate/tricarballylate:H+ symporter	38.54	8.86485	7.25052e-09	2.93279e-06	Contr.>AD	7.4028	0.00198624	0.068281		1.46205	0.501736	1		9.74877	4.16272e-05	0.00299176	at-risk<Contr.	2.34597	0.401355	1		0.883922	0.677967	0.982923
175	K13795	citB,tcuB	citrate/tricarballylate utilization protein	36.1493	8.57162	5.12123e-07	9.37891e-05	Contr.>AD	5.78744	0.0294688	0.271741		2.78419	0.250595	1		7.25346	0.00604824	0.101427		1.46602	0.636732	1		-1.31816	0.578966	0.96959
50	K19242	citR	LysR family transcriptional regulator,repressor for citA	2150.14	1.60873	0.00924833	0.1153		4.23562	1.26306e-05	0.00134042	Contr.>MCI	-2.62689	0.00273769	0.28467		0.775093	0.416844	0.726763		-3.46053	0.00204856	0.131823		-0.83364	0.326349	0.96959
63	K14192	clfB	clumping factor B	11.8339	-5.5251	0.00943012	0.116979		16.5853	8.89987e-07	0.000119305	Contr.>MCI	-22.1103	3.33321e-13	3.6892e-10	AD>MCI	-5.30384	0.101752	0.358768		-21.8891	1.21308e-08	5.164e-06	at-risk>MCI	0.221257	0.938167	1
176	K13796	cobZ,tcuA	tricarballylate dehydrogenase	36.3301	6.55926	1.82949e-05	0.00133102	Contr.>AD	5.23983	0.0295	0.271741		1.31942	0.547663	1		6.47813	0.00715992	0.11272		1.23829	0.662024	1		-0.0811323	0.970212	1
101	K03802	cphA	cyanophycin synthetase [EC:6.3.2.29 6.3.2.30]	171.009	3.81443	1.52583e-05	0.00115767	Contr.>AD	4.02951	0.00359964	0.0724765		-0.215087	0.863561	1		4.29577	0.00161427	0.0402404		0.266259	0.867996	1		0.481346	0.691347	0.982923
174	K13282	cphB	cyanophycinase [EC:3.4.15.6]	179.157	4.13695	1.51162e-05	0.00115767	Contr.>AD	4.24003	0.00470924	0.080251		-0.103087	0.939429	1		4.82373	0.00109033	0.032079		0.583695	0.73678	1		0.686781	0.601313	0.96959
82	K00433	cpo	non-heme chloroperoxidase [EC:1.11.1.10]	134.734	3.20819	3.95864e-08	1.10655e-05	Contr.>AD	3.43621	0.000184753	0.0151795		-0.228018	0.784066	1		1.26955	0.158891	0.45678		-2.16666	0.0414338	0.561939		-1.93864	0.0156912	0.723625
109	K04338	csgF	curli production assembly/transport component CsgF	43.8197	5.9049	0.000132671	0.00485941	Contr.>AD	3.51048	0.146991	0.643509		2.39442	0.277217	1		7.64028	0.00203233	0.0476563		4.1298	0.152742	0.91381		1.73538	0.439049	0.96959
128	K06214	csgG	curli production assembly/transport component CsgG	43.9563	5.75346	7.22211e-05	0.00319577	Contr.>AD	3.61721	0.11162	0.5799		2.13625	0.302252	1		7.56761	0.00120098	0.033462		3.9504	0.146916	0.899272		1.81415	0.392076	0.96959
19	K19049	cslA	chondroitin AC lyase [EC:4.2.2.5]	1.32433	7.16973	0.0368838	NA		2.02464	0.706635	NA		5.14509	0.290992	1		21.4092	5.99458e-05	0.00399687	at-risk<Contr.	19.3846	0.00196187	0.12925		14.2395	0.00279812	0.221211
44	K19591	cueR	MerR family transcriptional regulator,copper efflux regulator	13.3334	-3.81673	0.00949092	0.116979		-4.90624	0.02965	0.27263		1.08951	0.58774	1		18.8437	6.5879e-16	5.2082e-13	at-risk<Contr.	23.7499	5.8141e-19	1.60876e-15	at-risk<MCI	22.6604	9.45071e-28	5.23002e-24	at-risk<AD
205	K07644	cusS,copS,silS	two-component system,OmpR family,heavy metal sensor histidine kinase CusS [EC:2.7.13.3]	60.6078	3.57886	0.000143268	0.0051412	Contr.>AD	3.80282	0.0101584	0.12777		-0.223964	0.867163	1		5.76523	8.27148e-05	0.00497548	at-risk<Contr.	1.9624	0.25426	1		2.18637	0.0942558	0.96959
123	K06079	cutF,nlpE	copper homeostasis protein (lipoprotein)	76.0102	2.69611	0.000113597	0.00439123	Contr.>AD	1.90995	0.0814749	0.518615		0.786157	0.428137	1		1.71563	0.111888	0.375148		-0.194328	0.878331	1		-0.980485	0.30781	0.96959
59	K07389	cyaC,hlyC,rtxC	cytolysin-activating lysine-acyltransferase [EC:2.3.1.-]	55.3881	-3.33373	0.129466	0.400929		19.3819	3.25483e-08	7.53642e-06	Contr.>MCI	-22.7156	8.17179e-13	7.53711e-10	AD>MCI	-5.56597	0.0983131	0.358768		-24.9478	5.2282e-10	3.6166e-07	at-risk>MCI	-2.23223	0.45457	0.96959
26	K17464	dgaA	D-glucosaminate PTS system EIIA component [EC:2.7.1.203]	36.2874	6.31797	0.0798659	0.324875		20.9285	0.000237755	0.0182919		-14.6106	0.00465718	0.36092		28.3895	4.10512e-07	5.03152e-05	at-risk<Contr.	0	1	1		22.0715	1.03607e-05	0.00173746	at-risk<AD
27	K17465	dgaB	D-glucosaminate PTS system EIIB component [EC:2.7.1.203]	36.9933	4.42146	0.126679	0.39889		3.77801	0.407021	0.863117		0.643453	0.876143	1		21.0503	3.17624e-06	0.000319588	at-risk<Contr.	17.2723	0.00114533	0.0921359		16.6289	3.81796e-05	0.00586906	at-risk<AD
17	K17466	dgaC	D-glucosaminate PTS system EIIC component	36.7671	5.2904	0.0905703	0.334426		5.1398	0.296553	0.832729		0.150605	0.973074	1		21.6485	8.82612e-06	0.000787803	at-risk<Contr.	16.5087	0.00397759	0.21794		16.3581	0.000170623	0.0230299
18	K17467	dgaD	D-glucosaminate PTS system EIID component	36.8078	5.38549	0.0686097	0.31546		5.89589	0.206428	0.741569		-0.510401	0.903979	1		19.7004	1.97651e-05	0.00163254	at-risk<Contr.	13.8045	0.0111239	0.404996		14.3149	0.000522986	0.0578841
53	K17468	dgaE	D-glucosaminate-6-phosphate ammonia-lyase [EC:4.3.1.29]	35.8412	10.747	0.00291501	0.0530199		25.9669	5.10092e-06	0.000577424	Contr.>MCI	-15.2199	0.00321338	0.286913		26.0584	3.33752e-06	0.000324032	at-risk<Contr.	0	1	1		15.3115	0.00222627	0.188598
52	K17463	dgaF	2-dehydro-3-deoxy-phosphogluconate aldolase [EC:4.1.2.14]	35.8412	10.747	0.00291501	0.0530199		25.9669	5.10092e-06	0.000577424	Contr.>MCI	-15.2199	0.00321338	0.286913		26.0584	3.33752e-06	0.000324032	at-risk<Contr.	0	1	1		15.3115	0.00222627	0.188598
238	K17473	dgaR	sigma-54 dependent transcriptional regulator,dga operon transcriptional activator	35.8456	14.3488	7.06101e-05	0.00317805	Contr.>AD	28.8149	4.1743e-07	6.08652e-05	Contr.>MCI	-14.4661	0.00510054	0.376352		29.578	1.31446e-07	2.07835e-05	at-risk<Contr.	0	1	1		15.2292	0.00235151	0.188598
223	K06121	dhbC	glycerol dehydratase medium subunit [EC:4.2.1.30]	36.5079	16.9182	2.7544e-06	0.000380555	Contr.>AD	33.384	4.53038e-09	1.2821e-06	Contr.>MCI	-16.4658	0.00142609	0.209625		17.2532	0.00200138	0.0471723		-16.1308	0.0144588	0.46834		0.334963	0.946354	1
224	K06122	dhbE	glycerol dehydratase small subunit [EC:4.2.1.30]	36.6428	16.467	5.02191e-06	0.000579813	Contr.>AD	33.6594	3.38101e-09	1.01311e-06	Contr.>MCI	-17.1924	0.00086765	0.145502		15.5875	0.00517081	0.0931289		-18.0719	0.00608614	0.290351		-0.879566	0.859468	0.997617
186	K17737	dhcR	LysR family transcriptional regulator,carnitine catabolism transcriptional activator	42.1745	7.74681	7.39425e-07	0.000130903	Contr.>AD	9.34523	0.000200842	0.0159858		-1.59842	0.485305	1		8.45707	0.000469484	0.0183482		-0.888168	0.759151	1		0.710254	0.741969	0.98441
212	K16135	dmlR	LysR family transcriptional regulator,transcriptional activator for dmlA	40.7021	7.40628	4.31514e-08	1.14589e-05	Contr.>AD	7.97747	0.000191879	0.0155148		-0.571192	0.768899	1		9.26272	1.09204e-05	0.000959263	at-risk<Contr.	1.28525	0.605742	1		1.85644	0.323995	0.96959
214	K19172	dndE	DNA sulfur modification protein DndE	35.5783	15.6901	2.54716e-06	0.00036562	Contr.>AD	8.4718	0.104824	0.5799		7.21833	0.127272	0.9318		28.1892	5.34766e-08	1.02077e-05	at-risk<Contr.	19.7174	0.00118859	0.0939667		12.4991	0.00696812	0.454631
22	K15783	doeA	ectoine hydrolase [EC:3.5.4.44]	6.23514	4.49924	0.0646279	0.31546		4.73226	0.217843	0.753262		-0.233029	0.946723	1		21.1214	2.66908e-08	6.15445e-06	at-risk<Contr.	16.3891	0.000251884	0.0281024		16.6221	1.00026e-06	0.000197694	at-risk<AD
23	K15786	doeC	aspartate-semialdehyde dehydrogenase [EC:1.2.1.-]	6.23455	4.24963	0.0810559	0.324875		4.57295	0.234069	0.777824		-0.323319	0.926189	1		20.9141	3.71861e-08	8.23152e-06	at-risk<Contr.	16.3412	0.000265363	0.0284102		16.6645	9.53419e-07	0.000195416	at-risk<AD
42	K15785	doeD	L-2,4-diaminobutyrate transaminase [EC:2.6.1.76]	6.24315	4.19898	0.0593972	0.31546		4.55359	0.195498	0.725852		-0.35461	0.911689	1		20.9152	1.88491e-09	4.96719e-07	at-risk<Contr.	16.3616	6.79713e-05	0.00917447	at-risk<MCI	16.7162	8.30983e-08	1.91611e-05	at-risk<AD
240	K19173	dptF	DNA phosphorothioation-dependent restriction protein DptF	35.1426	15.796	1.2143e-05	0.000994467	Contr.>AD	29.0763	3.27792e-07	6.08652e-05	Contr.>MCI	-13.2803	0.0101391	0.540742		28.8636	2.61372e-07	3.52788e-05	at-risk<Contr.	0	1	1		13.0676	0.00905205	0.532915
241	K19174	dptG	DNA phosphorothioation-dependent restriction protein DptG	35.1426	15.796	1.2143e-05	0.000994467	Contr.>AD	29.0763	3.27792e-07	6.08652e-05	Contr.>MCI	-13.2803	0.0101391	0.540742		28.8636	2.61372e-07	3.52788e-05	at-risk<Contr.	0	1	1		13.0676	0.00905205	0.532915
242	K19175	dptH	DNA phosphorothioation-dependent restriction protein DptH	35.1426	15.796	1.2143e-05	0.000994467	Contr.>AD	29.0763	3.27792e-07	6.08652e-05	Contr.>MCI	-13.2803	0.0101391	0.540742		28.8636	2.61372e-07	3.52788e-05	at-risk<Contr.	0	1	1		13.0676	0.00905205	0.532915
74	K00534	E1.12.7.2S	ferredoxin hydrogenase small subunit [EC:1.12.7.2]	11.0865	-25.9615	1.66222e-25	8.82803e-22	Contr.<AD	-31.819	1.47193e-16	3.74901e-13	Contr.<MCI	5.85747	0.0902912	0.911324		0	1	1		25.108	2.09025e-08	6.42635e-06	at-risk<MCI	19.2505	2.01554e-08	5.06999e-06	at-risk<AD
83	K00450	E1.13.11.4	gentisate 1,2-dioxygenase [EC:1.13.11.4]	39.7413	4.6947	1.24086e-05	0.000998513	Contr.>AD	3.89963	0.020984	0.214644		0.795072	0.604117	1		5.37171	0.00140971	0.0362853		1.47208	0.4566	1		0.677009	0.653534	0.979063
84	K00480	E1.14.13.1	salicylate hydroxylase [EC:1.14.13.1]	40.6945	4.89848	7.98262e-07	0.000135334	Contr.>AD	4.43385	0.00459019	0.080251		0.464626	0.743682	1		5.59057	0.000318899	0.0144655		1.15672	0.527178	1		0.692091	0.619102	0.970863
69	K18786	E2.4.1.321	cellobionic acid phosphorylase [EC:2.4.1.321]	2.09253	-21.8026	2.0025e-09	8.86274e-07	Contr.<AD	-25.0968	9.41339e-06	NA		3.29419	0.518653	1		0	1	1		21.2157	0.0012418	0.0942829		17.9215	0.000338887	0.0411925
173	K13069	E2.7.7.65	diguanylate cyclase [EC:2.7.7.65]	82.3195	5.63676	6.61592e-05	0.00314038	Contr.>AD	7.46052	0.000884435	0.0511967		-1.82376	0.370373	1		7.99124	0.000297676	0.0140123		0.530723	0.839041	1		2.35448	0.23287	0.96959
29	K01732	E4.2.2.10	pectin lyase [EC:4.2.2.10]	12.525	9.9165	0.00124579	0.0271164		1.82925	0.703794	0.901777		8.08725	0.0636838	0.848922		24.7234	2.22406e-07	3.23893e-05	at-risk<Contr.	22.8941	4.4059e-05	0.00641638	at-risk<MCI	14.8069	0.000521458	0.0578841
181	K15268	eamA	O-acetylserine/cysteine efflux transporter	57.3255	3.88596	2.13884e-05	0.00149465	Contr.>AD	4.13674	0.00404963	0.0775206		-0.250784	0.847436	1		4.60392	0.00115991	0.0332081		0.467177	0.779604	1		0.717961	0.569876	0.96959
46	K19423	epsE	glycosyltransferase EpsE [EC:2.4.-.-]	0.787253	18.6773	2.90659e-07	NA		-10.112	0.0743859	NA		28.7893	1.81351e-08	7.16854e-06	AD<MCI	27.1011	1.45058e-06	0.000154375	at-risk<Contr.	37.2131	1.50537e-08	5.95051e-06	at-risk<MCI	0	1	1
172	K12975	eptB	KDO II ethanolaminephosphotransferase [EC:2.7.8.42]	49.0683	3.74585	9.53364e-05	0.003807	Contr.>AD	4.12817	0.0063476	0.0979838		-0.382318	0.780245	1		3.65586	0.0137861	0.161863		-0.472304	0.787399	1		-0.0899857	0.945768	1
33	K03444	ERD6,ESL1	MFS transporter,SP family,ERD6-like sugar transporter	2.40004	2.93761	0.137566	0.416066		-1.08893	0.723032	NA		4.02654	0.148293	0.97119		20.1229	9.78825e-11	3.00934e-08	at-risk<Contr.	21.2118	4.61868e-09	2.55598e-06	at-risk<MCI	17.1853	7.60757e-10	2.47649e-07	at-risk<AD
41	K14956	esxA,esat6	6 kDa early secretory antigenic target	14.0395	-1.93053	0.431438	0.670542		-2.54506	0.507424	0.882877		0.614527	0.859238	1		20.208	1.49736e-07	2.30177e-05	at-risk<Contr.	22.7531	4.09173e-07	0.000102926	at-risk<MCI	22.1386	1.12516e-10	4.78973e-08	at-risk<AD
166	K10857	exoX	exodeoxyribonuclease X [EC:3.1.11.-]	47.6587	4.60726	6.7277e-05	0.00315985	Contr.>AD	3.88532	0.0323458	0.29146		0.721947	0.660576	1		5.98776	0.000890504	0.028819		2.10244	0.320429	1		1.38049	0.391038	0.96959
89	K01825	fadB	3-hydroxyacyl-CoA dehydrogenase / enoyl-CoA hydratase / 3-hydroxybutyryl-CoA epimerase / enoyl-CoA isomerase [EC:1.1.1.35 4.2.1.17 5.1.2.3 5.3.3.8]	58.4148	3.94759	0.000104675	0.00411799	Contr.>AD	3.58985	0.0246925	0.239142		0.357735	0.804673	1		5.83987	0.00023179	0.0121012		2.25002	0.22699	0.998539		1.89228	0.181454	0.96959
130	K06445	fadE	acyl-CoA dehydrogenase [EC:1.3.99.-]	72.3225	2.73588	0.000126645	0.00467933	Contr.>AD	2.54127	0.0234211	0.230334		0.194608	0.847904	1		4.02394	0.000283086	0.0140123		1.48267	0.255079	1		1.28806	0.192519	0.96959
80	K00410	fbcH	ubiquinol-cytochrome c reductase cytochrome b/c1 subunit	35.792	9.6962	4.94669e-05	0.00263782	Contr.>AD	6.10085	0.104212	0.5799		3.59535	0.292474	1		5.30468	0.149902	0.444326		-0.796174	0.85487	1		-4.39152	0.182642	0.96959
136	K07346	fimC	fimbrial chaperone protein	161.186	4.86678	0.000206743	0.00690573	Contr.>AD	4.74111	0.0213132	0.215843		0.125669	0.946206	1		7.19106	0.000423381	0.0174625		2.44995	0.306359	1		2.32428	0.201386	0.96959
231	K08087	fimW	fimbrial protein FimW	35.3043	15.7996	1.20877e-05	0.000994467	Contr.>AD	28.8494	4.044e-07	6.08652e-05	Contr.>MCI	-13.0498	0.0115229	0.554504		30.3595	6.08701e-08	1.02077e-05	at-risk<Contr.	0	1	1		14.5599	0.00363588	0.261311
232	K08088	fimY	fimbrial regulator	35.5778	15.803	1.20359e-05	0.000994467	Contr.>AD	28.531	5.41589e-07	7.45637e-05	Contr.>MCI	-12.7281	0.0137343	0.608341		27.0665	1.37387e-06	0.000149078	at-risk<Contr.	0	1	1		11.2636	0.0244651	0.960212
144	K07688	fimZ	two-component system,NarL family,response regulator,fimbrial Z protein,FimZ	37.3764	9.64101	0.000254907	0.00796359	Contr.>AD	9.55683	0.0212838	0.215843		0.0841746	0.982156	1		13.1483	0.00140557	0.0362853		3.59146	0.458461	1		3.50729	0.340667	0.96959
104	K03840	fldB	flavodoxin II	62.7746	3.0206	6.95669e-05	0.00315985	Contr.>AD	2.73306	0.0219794	0.220399		0.287546	0.790056	1		3.64647	0.00195164	0.0464218		0.913418	0.509473	1		0.625872	0.550978	0.96959
91	K02399	flgN	flagellar biosynthesis protein FlgN	79.7156	4.9354	3.84147e-05	0.00212521	Contr.>AD	4.74085	0.0119801	0.144271		0.194552	0.909399	1		5.78269	0.00195452	0.0464218		1.04184	0.635313	1		0.847292	0.611514	0.969788
88	K01708	garD	galactarate dehydratase [EC:4.2.1.42]	47.0011	4.01598	2.54578e-05	0.00170413	Contr.>AD	3.98207	0.00796293	0.110226		0.0339074	0.9801	1		5.32423	0.000336293	0.0151305		1.34215	0.442282	1		1.30825	0.32376	0.96959
185	K16371	gatZ-kbaZ	D-tagatose-1,6-bisphosphate aldolase subunit GatZ/KbaZ	56.1051	2.52946	7.31122e-05	0.00319577	Contr.>AD	2.73428	0.00653414	0.0980758		-0.204812	0.822146	1		3.13307	0.00157443	0.0394249		0.398794	0.73283	1		0.603606	0.495158	0.96959
194	K00090	ghrB	glyoxylate/hydroxypyruvate/2-ketogluconate reductase [EC:1.1.1.79 1.1.1.81 1.1.1.215]	64.2672	4.22149	5.67012e-06	0.000640724	Contr.>AD	4.13596	0.00470209	0.080251		0.0855241	0.948544	1		5.5515	0.000127057	0.0073243	at-risk<Contr.	1.41554	0.406027	1		1.33001	0.303856	0.96959
145	K07711	glrK,qseE	two-component system,NtrC family,sensor histidine kinase GlrK [EC:2.7.13.3]	42.0387	4.92659	0.000272822	0.00827976	Contr.>AD	6.46141	0.00263592	0.068281		-1.53482	0.431153	1		6.75189	0.00137846	0.0358141		0.29048	0.907412	1		1.8253	0.332771	0.96959
146	K07715	glrR,qseF	two-component system,NtrC family,response regulator GlrR	42.0387	4.92659	0.000272822	0.00827976	Contr.>AD	6.46141	0.00263592	0.068281		-1.53482	0.431153	1		6.75189	0.00137846	0.0358141		0.29048	0.907412	1		1.8253	0.332771	0.96959
58	K06145	gntR	LacI family transcriptional regulator,gluconate utilization system Gnt-I transcriptional repressor	336.887	-0.0314429	0.95918	0.983627		4.20034	1.57813e-05	0.0016078	Contr.>MCI	-4.23178	1.56979e-06	0.000511014	AD>MCI	-0.90148	0.341967	0.657004		-5.10182	5.55295e-06	0.00102433	at-risk>MCI	-0.870037	0.302547	0.96959
49	K06156	gntU	Gnt-I system low-affinity gluconate transporter	45.8894	3.03873	0.0130497	0.135191		8.64628	2.14924e-05	0.00214671	Contr.>MCI	-5.60755	0.00263283	0.28467		3.47873	0.066954	0.320058		-5.16755	0.0266035	0.561939		0.440009	0.795044	0.989381
3	K19265	gpr	L-glyceraldehyde 3-phosphate reductase [EC:1.1.1.-]	785.391	0.0212825	0.95663	0.98272		-2.06743	0.000750913	0.0450018		2.08871	0.000164539	0.0325201		0.87321	0.148722	0.442487		2.94064	3.46083e-05	0.00517628	at-risk<MCI	0.851927	0.113314	0.96959
70	K13656	gumD	undecaprenyl-phosphate glucose phosphotransferase [EC:2.7.8.31]	1.72453	-30	1.79987e-16	2.38978e-13	Contr.<AD	-57.8472	1.77519e-24	NA		27.8472	5.04176e-08	1.86007e-05	AD<MCI	0	1	1		36.0103	4.25121e-08	1.23822e-05	at-risk<MCI	8.16314	0.103059	0.96959
37	K12536	hasD,prtD,aprD,rsaD,prsD,eexD	ATP-binding cassette,subfamily C,type I secretion system permease/ATPase	36.498	5.15283	0.00718178	0.0970545		6.48683	0.0349511	0.306746		-1.334	0.634341	1		23.0499	3.15411e-14	1.72558e-11	at-risk<Contr.	16.5631	4.42817e-06	0.000942519	at-risk<MCI	17.8971	5.72372e-11	2.63959e-08	at-risk<AD
38	K12537	hasE,prtE,rsaE,prsE,eexE	membrane fusion protein,type I secretion system	36.4248	5.15107	0.0110967	0.125496		6.49272	0.0455483	0.358919		-1.34165	0.65016	1		23.0397	6.46934e-13	2.55724e-10	at-risk<Contr.	16.547	1.36133e-05	0.00221576	at-risk<MCI	17.8886	5.25896e-10	1.81894e-07	at-risk<AD
85	K00529	hcaD	3-phenylpropionate/trans-cinnamate dioxygenase ferredoxin reductase component [EC:1.18.1.3]	49.4263	4.26674	1.06474e-06	0.000171359	Contr.>AD	3.43093	0.012426	0.147548		0.83581	0.501371	1		4.09681	0.00245438	0.0547683		0.665881	0.67566	1		-0.169929	0.887946	1
116	K05817	hcaR	LysR family transcriptional regulator,hca operon transcriptional activator	39.7878	5.72746	2.59903e-05	0.00170413	Contr.>AD	6.19013	0.00487248	0.0813784		-0.462664	0.818496	1		3.8807	0.0667912	0.320058		-2.30943	0.364722	1		-1.84677	0.33266	0.96959
133	K07225	hmuS	putative hemin transport protein	60.2492	3.54037	0.000160991	0.00570016	Contr.>AD	1.98597	0.176942	0.698604		1.55441	0.242725	1		5.17114	0.000395064	0.0166892		3.18517	0.0628088	0.619133		1.63077	0.210391	0.96959
170	K11940	hspQ	heat shock protein HspQ	42.6935	4.42334	0.000246791	0.0078333	Contr.>AD	5.08038	0.00769304	0.107957		-0.657046	0.70382	1		6.3417	0.000795007	0.0263447		1.26132	0.571036	1		1.91836	0.256496	0.96959
201	K05836	hutC	GntR family transcriptional regulator,histidine utilization repressor	62.2128	3.09062	1.0623e-07	2.453e-05	Contr.>AD	2.19931	0.0159485	0.174338		0.891307	0.280941	1		3.72081	3.86283e-05	0.00288877	at-risk<Contr.	1.5215	0.15203	0.912509		0.630194	0.435113	0.96959
184	K15834	hycH	formate hydrogenlyase maturation protein HycH	88.0181	2.31077	2.79431e-05	0.00180983	Contr.>AD	1.61115	0.0627006	0.444224		0.699619	0.371794	1		1.78956	0.0358109	0.251494		0.178407	0.858778	1		-0.521212	0.49259	0.96959
78	K18008	hydA	[NiFe] hydrogenase small subunit [EC:1.12.2.1]	10.8689	-25.5679	1.69258e-13	9.9881e-11	Contr.<AD	-31.3991	6.31083e-09	1.60737e-06	Contr.<MCI	5.83117	0.231028	1		-22.0426	4.06957e-05	0.00296329	at-risk>Contr.	9.35651	0.13561	0.868593		3.52534	0.460251	0.96959
75	K00437	hydB	[NiFe] hydrogenase large subunit [EC:1.12.2.1]	10.8689	-25.5679	1.69258e-13	9.9881e-11	Contr.<AD	-31.3991	6.31083e-09	1.60737e-06	Contr.<MCI	5.83117	0.231028	1		-22.0426	4.06957e-05	0.00296329	at-risk>Contr.	9.35651	0.13561	0.868593		3.52534	0.460251	0.96959
237	K17210	iatA	inositol transport system ATP-binding protein	35.3043	15.7996	1.20877e-05	0.000994467	Contr.>AD	28.8494	4.044e-07	6.08652e-05	Contr.>MCI	-13.0498	0.0115229	0.554504		30.3595	6.08701e-08	1.02077e-05	at-risk<Contr.	0	1	1		14.5599	0.00363588	0.261311
236	K17209	iatP	inositol transport system permease protein	35.3043	15.7996	1.20877e-05	0.000994467	Contr.>AD	28.8494	4.044e-07	6.08652e-05	Contr.>MCI	-13.0498	0.0115229	0.554504		30.3595	6.08701e-08	1.02077e-05	at-risk<Contr.	0	1	1		14.5599	0.00363588	0.261311
107	K04080	ibpA	molecular chaperone IbpA	56.8886	4.0492	7.7457e-05	0.00331753	Contr.>AD	4.64305	0.00405967	0.0775206		-0.593843	0.685041	1		5.52831	0.000530338	0.0203812		0.885264	0.637668	1		1.47911	0.299033	0.96959
169	K11902	impA	type VI secretion system protein ImpA	6.56639	3.76258	0.000338388	0.00998431	Contr.>AD	3.52559	0.0341127	0.302209		0.23699	0.876023	1		3.97223	0.0149925	0.167686		0.446644	0.817862	1		0.209654	0.886254	1
168	K11897	impF	type VI secretion system protein ImpF	6.16945	3.84027	0.000306089	0.00918441	Contr.>AD	3.32141	0.048048	0.374818		0.518856	0.73514	1		3.82675	0.0206299	0.197315		0.505335	0.796503	1		-0.0135211	0.992733	1
179	K14059	int	integrase	213.355	1.77835	0.000256632	0.0079706	Contr.>AD	1.09494	0.151299	0.646397		0.683417	0.321889	1		2.20165	0.00342341	0.0702523		1.10671	0.210535	0.982378		0.423296	0.527327	0.96959
76	K04786	irp1,HMWP1	yersiniabactin nonribosomal peptide/polyketide synthase	23.1739	-23.9088	5.10427e-23	1.35544e-19	Contr.<AD	-23.5813	3.25988e-10	1.10706e-07	Contr.<MCI	-0.327432	0.92242	1		-18.9219	4.14015e-07	5.03152e-05	at-risk>Contr.	4.65949	0.283071	1		4.98693	0.131529	0.96959
32	K02480	K02480	two-component system,NarL family,sensor kinase [EC:2.7.13.3]	8.44328	5.2118	0.00264984	0.049729		3.37872	0.211988	0.745248		1.83308	0.455409	1		25.0047	1.05887e-19	9.76632e-17	at-risk<Contr.	21.626	1.62892e-11	1.28777e-08	at-risk<MCI	19.7929	1.25434e-15	1.15692e-12	at-risk<AD
45	K06931	K06931	uncharacterized protein	0.734068	18.7149	2.74681e-07	NA		-11.0419	0.0520487	NA		29.7568	6.75743e-09	3.73956e-06	AD<MCI	24.2555	1.61617e-05	0.00137598	at-risk<Contr.	35.2974	8.44191e-08	2.33588e-05	at-risk<MCI	0	1	1
35	K06983	K06983	uncharacterized protein	3.99143	-1.95596	0.356307	0.636297		-3.2995	0.318662	0.857272		1.34354	0.652128	1		18.7767	1.4905e-08	3.58628e-06	at-risk<Contr.	22.0762	1.11422e-08	5.164e-06	at-risk<MCI	20.7327	2.1615e-12	1.19617e-09	at-risk<AD
131	K06992	K06992	uncharacterized protein	13.6957	4.0975	6.01628e-05	0.00298621	Contr.>AD	2.23122	0.160393	0.660504		1.86628	0.1963	1		3.89148	0.0131958	0.157382		1.66027	0.368467	1		-0.206014	0.883245	1
132	K07070	K07070	uncharacterized protein	57.5423	4.0889	8.98387e-05	0.00369871	Contr.>AD	3.59095	0.0285047	0.265453		0.497951	0.737217	1		5.21626	0.00129421	0.0350967		1.6253	0.393677	1		1.12735	0.435665	0.96959
135	K07336	K07336	PKHD-type hydroxylase [EC:1.14.11.-]	52.9965	3.45671	6.15001e-05	0.00302433	Contr.>AD	4.08604	0.00266102	0.068281		-0.629331	0.609505	1		4.84925	0.000300955	0.0140123		0.763206	0.629221	1		1.39254	0.244722	0.96959
9	K07337	K07337	penicillin-binding protein activator	65.1218	2.37704	0.00277525	0.0516457		4.89952	0.000124021	0.0108925		-2.52248	0.0298759	0.848922		4.76015	0.000140673	0.00802562	at-risk<Contr.	-0.139369	0.92546	1		2.38311	0.033201	0.96959
138	K07506	K07506	AraC family transcriptional regulator	47.6268	4.1208	0.000320494	0.0095626	Contr.>AD	3.53506	0.049338	0.381377		0.585741	0.719021	1		5.18822	0.00354746	0.0720057		1.65315	0.429206	1		1.06741	0.501383	0.96959
204	K07577	K07577	putative mRNA 3-end processing factor	55.4784	4.37678	1.10558e-05	0.000994467	Contr.>AD	4.6964	0.00270667	0.068281		-0.319626	0.821581	1		7.95876	4.05076e-07	5.03152e-05	at-risk<Contr.	3.26236	0.0761954	0.683673		3.58198	0.0108545	0.577586
207	K08995	K08995	putative membrane protein	57.4318	4.75766	2.25877e-05	0.00155531	Contr.>AD	4.72507	0.00736435	0.105783		0.0325903	0.983701	1		8.64486	1.05261e-06	0.000118881	at-risk<Contr.	3.91979	0.0585282	0.600919		3.8872	0.0141876	0.688722
215	K09166	K09166	uncharacterized protein	47.9694	9.44733	0.000170921	0.00597213	Contr.>AD	12.7248	0.00141996	0.0592892		-3.2775	0.365011	1		31.5357	1.21049e-15	7.44317e-13	at-risk<Contr.	18.8109	5.30458e-05	0.00733888	at-risk<MCI	22.0884	3.62813e-10	1.43415e-07	at-risk<AD
209	K09786	K09786	uncharacterized protein	55.1159	3.43287	6.92536e-05	0.00315985	Contr.>AD	3.92763	0.00387749	0.0762853		-0.494755	0.688026	1		5.5301	4.3136e-05	0.00306045	at-risk<Contr.	1.60247	0.313398	1		2.09723	0.0827866	0.96959
156	K09912	K09912	uncharacterized protein	67.4027	2.99815	0.000114101	0.00439123	Contr.>AD	2.56039	0.0358601	0.310665		0.437758	0.691761	1		3.9822	0.000956447	0.0292976		1.42181	0.315662	1		0.98405	0.359969	0.96959
157	K09915	K09915	uncharacterized protein	55.506	3.61283	0.000247786	0.0078333	Contr.>AD	3.52064	0.0230876	0.22881		0.0921857	0.947602	1		5.08313	0.000919025	0.0292292		1.56249	0.386085	1		1.4703	0.282668	0.96959
158	K09916	K09916	uncharacterized protein	57.3839	4.09731	8.6276e-05	0.00361351	Contr.>AD	3.68205	0.0246935	0.239142		0.415265	0.779601	1		5.53136	0.000657582	0.0234778		1.84932	0.332332	1		1.43405	0.322333	0.96959
159	K09920	K09920	uncharacterized protein	74.5816	2.23505	0.000196378	0.0066431	Contr.>AD	1.91125	0.042608	0.342884		0.323802	0.704263	1		2.95572	0.00149251	0.0377148		1.04447	0.33975	1		0.720664	0.384999	0.96959
160	K09932	K09932	uncharacterized protein	146.888	4.64044	8.32825e-06	0.000884626	Contr.>AD	4.81857	0.00318875	0.068281		-0.178127	0.904075	1		5.1468	0.0013677	0.0358141		0.32823	0.862203	1		0.506357	0.723405	0.984331
36	K09950	K09950	uncharacterized protein	11.837	2.35941	0.0810814	0.324875		3.31412	0.120765	0.582557		-0.954709	0.621831	1		23.2912	4.52852e-26	8.35362e-23	at-risk<Contr.	19.9771	7.35448e-15	1.01749e-11	at-risk<MCI	20.9318	7.21359e-26	1.33067e-22	at-risk<AD
12	K09978	K09978	uncharacterized protein	46.3434	3.52395	0.000487615	0.0131458		5.03445	0.00168452	0.0649803		-1.5105	0.298913	1		5.97186	0.000169355	0.00937209	at-risk<Contr.	0.937415	0.616922	1		2.44791	0.0848627	0.96959
235	K17208	K17208,ibpA	inositol transport system substrate-binding protein	35.3043	15.7996	1.20877e-05	0.000994467	Contr.>AD	28.8494	4.044e-07	6.08652e-05	Contr.>MCI	-13.0498	0.0115229	0.554504		30.3595	6.08701e-08	1.02077e-05	at-risk<Contr.	0	1	1		14.5599	0.00363588	0.261311
64	K18457	laaA	L-proline amide hydrolase [EC:3.5.1.101]	36.5362	5.53521	0.00582888	0.084632		25.2329	5.69977e-15	4.14781e-12	Contr.>MCI	-19.6977	2.21693e-11	1.75265e-08	AD>MCI	8.67766	0.00629274	0.104264		-16.5552	1.1951e-05	0.00200414	at-risk>MCI	3.14245	0.270646	0.96959
8	K06443	lcyB,crtL1,crtY	lycopene beta-cyclase [EC:5.5.1.19]	56.2918	3.54423	0.00121733	0.0266058		5.14144	0.00291369	0.068281		-1.59721	0.307012	1		6.79705	7.08509e-05	0.00450677	at-risk<Contr.	1.6556	0.410659	1		3.25282	0.0331364	0.96959
213	K18429	legG,neuC2	GDP/UDP-N,N'-diacetylbacillosamine 2-epimerase (hydrolysing) [EC:3.2.1.184]	65.8046	3.44599	3.57805e-05	0.00204334	Contr.>AD	3.6409	0.0054461	0.0879458		-0.194909	0.869388	1		5.20772	5.68968e-05	0.00383984	at-risk<Contr.	1.56683	0.302968	1		1.76174	0.126581	0.96959
187	K18430	legI,neuB2	N,N'-diacetyllegionaminate synthase [EC:2.5.1.101]	76.5077	2.69551	0.000193936	0.00660252	Contr.>AD	2.97136	0.0089388	0.11806		-0.275849	0.788506	1		3.69838	0.000957178	0.0292976		0.727018	0.581044	1		1.00287	0.314696	0.96959
14	K11194	levD	fructose PTS system EIIA component [EC:2.7.1.202]	4.3649	6.92466	0.0560955	0.31546		0.906244	0.873283	0.968702		6.01842	0.241558	1		23.6963	2.47234e-05	0.00195456	at-risk<Contr.	22.7901	0.000548404	0.0514384		16.7717	0.000806685	0.0811672
15	K11195	levE	fructose PTS system EIIB component [EC:2.7.1.202]	4.3649	6.92466	0.0560955	0.31546		0.906244	0.873283	0.968702		6.01842	0.241558	1		23.6963	2.47234e-05	0.00195456	at-risk<Contr.	22.7901	0.000548404	0.0514384		16.7717	0.000806685	0.0811672
16	K11196	levF	fructose PTS system EIIC component	4.3649	6.92466	0.0560955	0.31546		0.906244	0.873283	0.968702		6.01842	0.241558	1		23.6963	2.47234e-05	0.00195456	at-risk<Contr.	22.7901	0.000548404	0.0514384		16.7717	0.000806685	0.0811672
216	K11622	liaF	lia operon protein LiaF	13.9075	10.0624	4.50056e-05	0.00243903	Contr.>AD	5.60451	0.145677	0.642491		4.45787	0.202428	1		26.2274	9.69305e-12	3.15537e-09	at-risk<Contr.	20.6229	4.84325e-06	0.000992687	at-risk<MCI	16.165	2.87497e-06	0.000530336	at-risk<AD
81	K00427	lldP,lctP	L-lactate permease	57.155	5.18031	1.64505e-05	0.00121345	Contr.>AD	7.54314	0.000123157	0.0108925		-2.36283	0.188337	1		6.42233	0.000643878	0.0231378		-1.12081	0.622259	1		1.24202	0.460854	0.96959
180	K14348	lldR	GntR family transcriptional regulator,L-lactate dehydrogenase operon regulator	43.8235	5.04185	5.88595e-05	0.00294908	Contr.>AD	7.41609	0.000286777	0.0211716		-2.37424	0.203661	1		6.29214	0.00132921	0.0355356		-1.12396	0.634764	1		1.25028	0.475644	0.96959
147	K08160	mdfA,cmr	MFS transporter,DHA1 family,multidrug/chloramphenicol efflux transport protein	45.4609	4.95613	0.000116855	0.00443619	Contr.>AD	7.42679	0.000356553	0.0252261		-2.47066	0.192536	1		6.6509	0.000932531	0.0292976		-0.775896	0.74751	1		1.69476	0.345165	0.96959
100	K03669	mdoH	membrane glycosyltransferase [EC:2.4.1.-]	65.1224	2.42837	0.000182521	0.0062946	Contr.>AD	1.61684	0.112276	0.5799		0.811526	0.378393	1		3.35773	0.000861078	0.0281884		1.74088	0.141241	0.892781		0.929357	0.301076	0.96959
13	K11104	melB	melibiose permease	121.519	1.76002	0.000993717	0.0230464		2.18206	0.00940775	0.121018		-0.422043	0.578778	1		3.36261	5.08882e-05	0.00347673	at-risk<Contr.	1.18055	0.226331	0.997425		1.60259	0.0302857	0.96959
243	K19222	menI,DHNAT	1,4-dihydroxy-2-naphthoyl-CoA hydrolase [EC:3.1.2.28]	119.206	2.47038	4.73785e-06	0.000559171	Contr.>AD	3.5657	2.80393e-05	0.00264504	Contr.>MCI	-1.09532	0.155326	0.981249		4.24672	4.18232e-07	5.03152e-05	at-risk<Contr.	0.681017	0.490972	1		1.77634	0.0176171	0.773756
110	K05712	mhpA	3-(3-hydroxy-phenyl)propionate hydroxylase [EC:1.14.13.127]	47.9081	5.02563	3.19048e-07	6.51716e-05	Contr.>AD	4.25169	0.00583988	0.0918158		0.773936	0.579564	1		4.99539	0.00100771	0.0301442		0.743701	0.677388	1		-0.0302349	0.982182	1
111	K05713	mhpB	2,3-dihydroxyphenylpropionate 1,2-dioxygenase [EC:1.13.11.16]	38.9562	7.40518	1.38118e-05	0.00107874	Contr.>AD	8.81432	0.0011602	0.0557554		-1.40913	0.568014	1		9.44583	0.000387921	0.0165135		0.631513	0.841553	1		2.04065	0.391231	0.96959
198	K05714	mhpC	2-hydroxy-6-oxonona-2,4-dienedioate hydrolase [EC:3.7.1.14]	39.0017	8.45466	8.15417e-07	0.000135334	Contr.>AD	7.66932	0.00430822	0.080251		0.785336	0.747363	1		10.37	0.000104244	0.00620309	at-risk<Contr.	2.70066	0.38956	1		1.91533	0.422758	0.96959
92	K02554	mhpD	2-keto-4-pentenoate hydratase [EC:4.2.1.80]	43.7563	5.2931	1.93785e-06	0.000285887	Contr.>AD	4.39078	0.0118704	0.143629		0.902324	0.568237	1		4.6795	0.00644029	0.106073		0.288727	0.886459	1		-0.613597	0.688599	0.982923
106	K04073	mhpF	acetaldehyde dehydrogenase [EC:1.2.1.10]	40.7865	8.09015	1.93979e-07	4.1209e-05	Contr.>AD	6.66963	0.00604004	0.0940916		1.42052	0.519137	1		7.53479	0.00162683	0.0403717		0.865163	0.758504	1		-0.555361	0.794379	0.989336
117	K05818	mhpR	IclR family transcriptional regulator,mhp operon transcriptional activator	41.0107	6.47966	9.27863e-08	2.23995e-05	Contr.>AD	6.99657	0.000268525	0.0201157		-0.51691	0.766992	1		6.92697	0.000225318	0.0118753		-0.0696011	0.975038	1		0.447309	0.789493	0.989336
118	K05819	mhpT	MFS transporter,AAHS family,3-hydroxyphenylpropionic acid transporter	40.0319	6.27419	2.79451e-06	0.000380555	Contr.>AD	7.57944	0.000391819	0.0266123		-1.30525	0.502123	1		7.53779	0.000301314	0.0140123		-0.0416477	0.986606	1		1.2636	0.497677	0.96959
233	K12277	mshF	MSHA biogenesis protein MshF	5.87388	20.859	9.43269e-09	3.13106e-06	Contr.>AD	23.8628	2.91654e-05	0.00265301	Contr.>MCI	0	1	1		23.2321	3.60968e-05	0.00273644	at-risk<Contr.	0	1	1		0	1	1
99	K03649	mug	double-stranded uracil-DNA glycosylase [EC:3.2.2.28]	53.2677	4.50616	0.000237438	0.00768922	Contr.>AD	1.87027	0.330046	0.858659		2.63589	0.129449	0.9318		3.71902	0.0497824	0.299127		1.84875	0.40637	1		-0.787147	0.641541	0.976218
31	K00745	NA	NA	41.8315	1.08118	0.667276	0.823972		-3.24379	0.40969	0.863117		4.32497	0.223841	1		23.0008	5.35565e-09	1.34719e-06	at-risk<Contr.	26.2445	1.21228e-08	5.164e-06	at-risk<MCI	21.9196	4.83795e-10	1.78488e-07	at-risk<AD
192	K19338	nac	LysR family transcriptional regulator,nitrogen assimilation regulatory protein	48.2479	3.65769	0.000135483	0.00492843	Contr.>AD	3.83313	0.0110495	0.136522		-0.175435	0.897821	1		4.95058	0.000895898	0.028825		1.11745	0.524089	1		1.29288	0.33106	0.96959
55	K14053	ompG	outer membrane protein G	36.5041	5.21473	0.0878775	0.32937		22.6607	2.80874e-06	0.000332738	Contr.>MCI	-17.446	7.06371e-05	0.0162877		23.2049	1.0977e-06	0.000121493	at-risk<Contr.	0	1	1		17.9902	2.37293e-05	0.00386229	at-risk<AD
196	K02609	paaA	ring-1,2-phenylacetyl-CoA epoxidase subunit PaaA [EC:1.14.13.149]	55.7057	7.50318	1.29588e-08	3.82356e-06	Contr.>AD	7.47327	0.000311353	0.0223385		0.0299073	0.987285	1		8.4843	3.17144e-05	0.00247194	at-risk<Contr.	1.01103	0.673663	1		0.981118	0.589074	0.96959
225	K07804	pagC	putatice virulence related protein PagC	35.6932	13.3717	0.000212485	0.00705319	Contr.>AD	27.1203	1.90514e-06	0.000242619	Contr.>MCI	-13.7485	0.00777249	0.47267		13.255	0.0180381	0.187625		-13.8653	0.0360374	0.561939		-0.116709	0.9814	1
190	K19092	parE1_3_4	toxin ParE1/3/4	433.883	2.36134	7.23344e-05	0.00319577	Contr.>AD	2.81943	0.00253506	0.068281		-0.458083	0.587455	1		0.472988	0.60662	0.822576		-2.34644	0.0298558	0.561939		-1.88836	0.0208623	0.856497
1	K01851	pchA	salicylate biosynthesis isochorismate synthase [EC:5.4.4.2]	10.7808	-3.12037	0.382754	0.648128		-7.06968	0.205675	0.740494		3.9493	0.433141	1		16.8211	0.00244067	0.0546828		23.8908	0.000230902	0.0266211		19.9415	5.38316e-05	0.00783958	at-risk<AD
2	K12238	pchD	salicylate---[aryl-carrier protein] ligase [EC:6.2.1.61]	10.7808	-3.12037	0.382754	0.648128		-7.06968	0.205675	0.740494		3.9493	0.433141	1		16.8211	0.00244067	0.0546828		23.8908	0.000230902	0.0266211		19.9415	5.38316e-05	0.00783958	at-risk<AD
228	K01731	pelW	pectate disaccharide-lyase [EC:4.2.2.9]	6.14742	23.2673	1.39187e-10	7.3922e-08	Contr.>AD	27.5376	1.37751e-06	0.000179924	Contr.>MCI	0	1	1		27.4161	1.04831e-06	0.000118881	at-risk<Contr.	0	1	1		0	1	1
218	K17680	PEO1	twinkle protein [EC:5.6.2.3]	38.5775	6.24938	3.7739e-06	0.000488858	Contr.>AD	2.17487	0.300381	0.835687		4.07451	0.033125	0.848922		23.8766	1.10755e-27	3.06459e-24	at-risk<Contr.	21.7018	1.08164e-17	1.99527e-14	at-risk<MCI	17.6273	8.8749e-19	1.22784e-15	at-risk<AD
56	K08478	pgtC	phosphoglycerate transport regulatory protein PgtC	38.9606	5.09703	0.0523378	0.303456		27.3609	6.3361e-11	2.48278e-08	Contr.>MCI	-22.2638	4.66117e-09	2.8661e-06	AD>MCI	8.74153	0.0327534	0.243189		-18.6193	0.000126723	0.016309		3.6445	0.318633	0.96959
90	K02043	phnF	GntR family transcriptional regulator,phosphonate transport system regulatory protein	46.8627	5.204	3.81557e-05	0.00212521	Contr.>AD	6.08703	0.0023631	0.068281		-0.883023	0.627009	1		6.82098	0.000555867	0.0207849		0.733948	0.753158	1		1.61697	0.359992	0.96959
127	K06166	phnG	alpha-D-ribose 1-methylphosphonate 5-triphosphate synthase subunit PhnG [EC:2.7.8.37]	47.0113	5.11492	3.40916e-05	0.00200659	Contr.>AD	5.85822	0.00271197	0.068281		-0.743303	0.675018	1		6.75274	0.000470807	0.0183482		0.894517	0.694692	1		1.63782	0.342906	0.96959
126	K06165	phnH	alpha-D-ribose 1-methylphosphonate 5-triphosphate synthase subunit PhnH [EC:2.7.8.37]	46.9477	5.12241	3.26274e-05	0.00200659	Contr.>AD	6.06708	0.00191208	0.0681129		-0.944673	0.594487	1		6.79864	0.00042599	0.0174625		0.731552	0.748297	1		1.67623	0.331323	0.96959
125	K06164	phnI	alpha-D-ribose 1-methylphosphonate 5-triphosphate synthase subunit PhnI [EC:2.7.8.37]	47.0113	5.11492	3.40916e-05	0.00200659	Contr.>AD	5.85822	0.00271197	0.068281		-0.743303	0.675018	1		6.75274	0.000470807	0.0183482		0.894517	0.694692	1		1.63782	0.342906	0.96959
124	K06163	phnJ	alpha-D-ribose 1-methylphosphonate 5-phosphate C-P lyase [EC:4.7.1.1]	47.2012	5.06377	4.06787e-05	0.00222726	Contr.>AD	5.63397	0.00387866	0.0762853		-0.570199	0.747331	1		6.66546	0.000554838	0.0207849		1.03149	0.650451	1		1.60169	0.353494	0.96959
114	K05781	phnK	putative phosphonate transport system ATP-binding protein	47.0113	5.11492	3.40916e-05	0.00200659	Contr.>AD	5.85822	0.00271197	0.068281		-0.743303	0.675018	1		6.75274	0.000470807	0.0183482		0.894517	0.694692	1		1.63782	0.342906	0.96959
113	K05780	phnL	alpha-D-ribose 1-methylphosphonate 5-triphosphate synthase subunit PhnL [EC:2.7.8.37]	48.5886	5.09718	5.86212e-05	0.00294908	Contr.>AD	6.13045	0.00225152	0.068281		-1.03327	0.570214	1		7.18059	0.000294422	0.0140123		1.05015	0.653542	1		2.08342	0.23983	0.96959
112	K05774	phnN	ribose 1,5-bisphosphokinase [EC:2.7.4.23]	47.3664	4.7327	6.62253e-05	0.00314038	Contr.>AD	5.65454	0.00262735	0.068281		-0.921845	0.58892	1		6.53554	0.000440492	0.0179242		0.880997	0.688148	1		1.80284	0.278488	0.96959
11	K08353	phsB	thiosulfate reductase electron transport protein	70.7816	9.84089	0.00638693	0.0895012		10.696	0.0599693	0.433841		-0.855093	0.868279	1		25.2896	6.42943e-06	0.000603059	at-risk<Contr.	14.5936	0.0272027	0.561939		15.4487	0.00202545	0.177918
5	K11912	ppkA	serine/threonine-protein kinase PpkA [EC:2.7.11.1]	10.8061	-3.07191	0.310742	0.60697		-6.8575	0.147044	0.643509		3.78559	0.374443	1		16.9843	0.000315491	0.0144292		23.8418	1.45868e-05	0.00230639	at-risk<MCI	20.0563	1.74312e-06	0.000332635	at-risk<AD
87	K00855	PRK,prkB	phosphoribulokinase [EC:2.7.1.19]	261.229	3.89571	6.24057e-05	0.0030407	Contr.>AD	4.1123	0.0070695	0.103781		-0.216588	0.875334	1		4.33795	0.00388944	0.0761689		0.225646	0.898374	1		0.442234	0.740831	0.98441
202	K07180	prkA	serine protein kinase	55.0929	3.4354	6.89309e-05	0.00315985	Contr.>AD	3.9276	0.00389405	0.0762935		-0.492198	0.68969	1		5.52817	4.37423e-05	0.00306418	at-risk<Contr.	1.60057	0.31419	1		2.09277	0.0835792	0.96959
40	K14266	prnA,rebH,ktzQ	tryptophan 7-halogenase [EC:1.14.19.9]	11.3675	-1.93109	0.279523	0.581492		-2.0316	0.466945	0.867584		0.10051	0.968177	1		20.4301	6.37453e-13	2.55724e-10	at-risk<Contr.	22.4617	1.04324e-11	9.62215e-09	at-risk<MCI	22.3612	1.47179e-18	1.62898e-15	at-risk<AD
6	K01720	prpD	2-methylcitrate dehydratase [EC:4.2.1.79]	38.5038	4.15789	0.00312225	0.0549081		1.31618	0.549524	0.89066		2.8417	0.15406	0.9783		8.63961	0.000151798	0.00857195	at-risk<Contr.	7.32343	0.00559873	0.277807		4.48173	0.0297805	0.96959
150	K08484	ptsP	phosphotransferase system,enzyme I,PtsP [EC:2.7.3.9]	57.5194	3.66575	0.000108214	0.00422592	Contr.>AD	4.37474	0.00341606	0.0698853		-0.708992	0.600595	1		5.07195	0.000582918	0.0216501		0.697208	0.688333	1		1.4062	0.285441	0.96959
154	K09470	puuA	gamma-glutamylputrescine synthase [EC:6.3.1.11]	42.5319	7.89724	1.74479e-07	3.86108e-05	Contr.>AD	8.29863	0.000517583	0.0333743		-0.401382	0.853468	1		8.75927	0.000182629	0.0100066		0.460646	0.868029	1		0.862028	0.679957	0.982923
208	K09472	puuC,aldH	4-(gamma-glutamylamino)butanal dehydrogenase [EC:1.2.1.99]	43.4876	6.41763	4.59379e-06	0.000554492	Contr.>AD	8.47085	0.000159932	0.0133556		-2.05322	0.314645	1		9.48423	1.72922e-05	0.00144993	at-risk<Contr.	1.01338	0.699124	1		3.0666	0.120729	0.96959
155	K09473	puuD	gamma-glutamyl-gamma-aminobutyrate hydrolase [EC:3.5.1.94]	38.8318	9.52357	9.21234e-05	0.00373791	Contr.>AD	11.6906	0.00245264	0.068281		-2.16707	0.536494	1		10.6019	0.00494336	0.0899887		-1.08875	0.807627	1		1.07832	0.748595	0.98441
177	K14052	puuP	putrescine importer	39.9304	8.59876	1.22084e-06	0.000189331	Contr.>AD	7.66955	0.00572368	0.09083		0.929209	0.712144	1		9.25228	0.000722247	0.0243714		1.58273	0.623212	1		0.653521	0.78891	0.989336
178	K14056	puuR	HTH-type transcriptional regulator,repressor for puuD	38.8544	9.06576	9.39582e-05	0.00378039	Contr.>AD	11.2527	0.00224992	0.068281		-2.18693	0.513516	1		10.4563	0.00366473	0.0739121		-0.796344	0.852031	1		1.39059	0.664929	0.98253
247	K18325	ramA	AraC family of transcriptional regulator,multidrug resistance transcriptional activator	43.94	17.1122	6.60535e-08	1.67053e-05	Contr.>AD	35.9097	7.64664e-13	4.328e-10	Contr.>MCI	-18.7975	3.54754e-05	0.00934862	AD>MCI	19.6515	6.19661e-05	0.00403435	at-risk<Contr.	-16.2582	0.00510168	0.261419		2.53929	0.56161	0.96959
200	K05834	rhtB	homoserine/homoserine lactone efflux protein	48.5063	3.98687	6.46355e-05	0.00312072	Contr.>AD	4.75723	0.00255433	0.068281		-0.770356	0.590027	1		5.90609	0.000157361	0.00879633	at-risk<Contr.	1.14886	0.532638	1		1.91921	0.16961	0.96959
222	K05835	rhtC	threonine efflux protein	45.0789	4.911	0.000137869	0.00498109	Contr.>AD	8.86575	2.71054e-05	0.00260519	Contr.>MCI	-3.95475	0.040654	0.848922		6.59306	0.00109558	0.032079		-2.27268	0.35284	1		1.68206	0.351903	0.96959
230	K06140	rnk	regulator of nucleoside diphosphate kinase	157.526	4.15273	7.73094e-09	2.93279e-06	Contr.>AD	5.739	4.30143e-07	6.08652e-05	Contr.>MCI	-1.58627	0.122864	0.920677		6.12249	4.11021e-08	8.74843e-06	at-risk<Contr.	0.383492	0.77082	1		1.96976	0.0476747	0.96959
188	K19000	rof	Rho-binding antiterminator	77.056	5.66317	0.000233375	0.00760403	Contr.>AD	8.28796	0.000824686	0.0486692		-2.62479	0.244667	1		8.38782	0.000537072	0.0204976		0.0998637	0.972438	1		2.72465	0.209036	0.96959
71	K13815	rpfG	two-component system,response regulator RpfG	1.75952	-27.1195	9.69738e-14	7.35754e-11	Contr.<AD	-50.136	8.60257e-19	NA		23.0165	6.60342e-06	0.00192333	AD<MCI	0	1	1		30.4904	3.46528e-06	0.000767074	at-risk<MCI	7.47393	0.135551	0.96959
219	K17752	rsbT	serine/threonine-protein kinase RsbT [EC:2.7.11.1]	15.5439	8.81156	3.38452e-06	0.00044938	Contr.>AD	3.8722	0.189178	0.714047		4.93935	0.0650537	0.848922		27.7582	1.53506e-20	2.04144e-17	at-risk<Contr.	23.8859	7.19913e-12	7.968e-09	at-risk<MCI	18.9466	1.70291e-12	1.0471e-09	at-risk<AD
140	K07661	rstA	two-component system,OmpR family,response regulator RstA	51.3877	3.83329	5.11415e-05	0.00266287	Contr.>AD	3.36969	0.0234222	0.230334		0.463601	0.730555	1		5.05786	0.000593944	0.0219126		1.68817	0.329294	1		1.22457	0.351599	0.96959
139	K07639	rstB	two-component system,OmpR family,sensor histidine kinase RstB [EC:2.7.13.3]	49.1061	4.31941	5.26001e-05	0.00271223	Contr.>AD	3.69412	0.0276149	0.258585		0.625291	0.680455	1		5.64987	0.000673987	0.023757		1.95576	0.316377	1		1.33047	0.369691	0.96959
152	K09017	rutR	TetR/AcrR family transcriptional regulator	60.8075	3.73355	1.94905e-05	0.00139884	Contr.>AD	3.29952	0.0162834	0.176484		0.434036	0.727043	1		3.92928	0.00370133	0.0739121		0.629762	0.692575	1		0.195726	0.871169	0.999596
148	K08344	scsB	suppressor for copper-sensitivity B	46.8819	7.64259	2.5693e-05	0.00170413	Contr.>AD	7.71993	0.00725188	0.104921		-0.0773438	0.976394	1		10.0062	0.000406647	0.0170483		2.28629	0.494664	1		2.36363	0.350225	0.96959
248	K15734	SDR16C5	all-trans-retinol dehydrogenase (NAD+) [EC:1.1.1.105]	47.1945	22.5809	3.92628e-10	1.89568e-07	Contr.>AD	46.5922	2.75707e-16	4.08006e-13	Contr.>MCI	-24.0113	3.31023e-06	0.00101771	AD>MCI	42.4812	3.42996e-14	1.72558e-11	at-risk<Contr.	0	1	1		19.9004	6.92315e-05	0.00982377	at-risk<AD
151	K08997	SELENOO,selO	serine/tyrosine/threonine adenylyltransferase [EC:2.7.7.-]	47.278	4.70779	6.96107e-05	0.00315985	Contr.>AD	3.97873	0.0322958	0.29146		0.729054	0.664884	1		6.07449	0.000988981	0.0299072		2.09576	0.333221	1		1.3667	0.40668	0.96959
137	K07355	sfmF	fimbrial-like protein	35.3843	14.9468	3.47593e-05	0.00200659	Contr.>AD	7.25165	0.200031	0.731921		7.69516	0.133339	0.9318		13.1456	0.0190134	0.191309		5.89391	0.370594	1		-1.80125	0.719011	0.982923
122	K06075	slyA	MarR family transcriptional regulator,transcriptional regulator for hemolysin	51.6904	3.50858	0.000252274	0.00792798	Contr.>AD	4.11446	0.00644062	0.0980319		-0.605873	0.657778	1		4.76231	0.00137794	0.0358141		0.64785	0.711781	1		1.25372	0.344953	0.96959
129	K06219	smtA,cmoM	tRNA 5-carboxymethoxyuridine methyltransferase [EC:2.1.1.-]	68.4297	2.77673	5.11274e-05	0.00266287	Contr.>AD	2.07764	0.0534746	0.406567		0.699098	0.472753	1		3.46098	0.00112943	0.0327238		1.38334	0.268092	1		0.684246	0.470275	0.96959
246	K00316	spdH	spermidine dehydrogenase [EC:1.5.99.6]	36.1936	8.86773	1.26043e-05	0.000999123	Contr.>AD	25.5596	3.18654e-15	2.70537e-12	Contr.>MCI	-16.6919	1.77527e-08	7.16854e-06	AD>MCI	8.35036	0.00866776	0.127913		-17.2092	5.54438e-06	0.00102433	at-risk>MCI	-0.517364	0.856549	0.996679
108	K04091	ssuD,msuD	alkanesulfonate monooxygenase [EC:1.14.14.5 1.14.14.34]	64.7592	3.40752	0.000229674	0.00752961	Contr.>AD	3.48876	0.016355	0.176883		-0.0812403	0.950732	1		3.74594	0.00881609	0.129069		0.257182	0.878549	1		0.338423	0.79047	0.989336
79	K00322	sthA,udhA	NAD(P) transhydrogenase [EC:1.6.1.1]	58.0018	3.9909	7.40123e-05	0.00319577	Contr.>AD	3.63311	0.0216463	0.217917		0.357788	0.802718	1		5.18262	0.000925202	0.0292575		1.54951	0.399491	1		1.19172	0.393225	0.96959
24	K16845	suyA	(2R)-sulfolactate sulfo-lyase subunit alpha [EC:4.4.1.24]	10.7784	-7.52037	0.0314014	0.230349		-2.30478	0.674569	0.897449		-5.21559	0.291926	1		20.94	0.000110123	0.00641494	at-risk<Contr.	23.2448	0.000253907	0.0281024		28.4604	3.23858e-09	8.96115e-07	at-risk<AD
25	K16846	suyB	(2R)-sulfolactate sulfo-lyase subunit beta [EC:4.4.1.24]	10.7377	-7.57712	0.0369284	0.253067		-2.25812	0.692185	0.898799		-5.31899	0.301087	1		22.4163	6.75264e-05	0.00434525	at-risk<Contr.	24.6744	0.000186077	0.0234035		29.9934	1.93022e-09	5.93436e-07	at-risk<AD
189	K19048	symE	toxic protein SymE	145.559	7.27935	1.04578e-05	0.000994467	Contr.>AD	9.55305	0.000309598	0.0223385		-2.2737	0.34522	1		9.59771	0.000211812	0.0114368		0.0446538	0.988447	1		2.31836	0.317041	0.96959
86	K00598	tam	trans-aconitate 2-methyltransferase [EC:2.1.1.144]	44.2254	4.86445	3.65343e-05	0.00206419	Contr.>AD	4.90963	0.00808028	0.110905		-0.0451778	0.978534	1		4.96152	0.00647622	0.10622		0.0518906	0.980722	1		0.0970684	0.952338	1
120	K05875	tar	methyl-accepting chemotaxis protein II,aspartate sensor receptor	42.4727	4.68469	7.35648e-05	0.00319577	Contr.>AD	3.83279	0.0389163	0.324578		0.851901	0.612539	1		6.77135	0.000305629	0.0140946		2.93856	0.180231	0.957129		2.08666	0.215367	0.96959
182	K15551	tauA	taurine transport system substrate-binding protein	43.5519	4.44605	0.000241557	0.00772838	Contr.>AD	6.45131	0.000831217	0.0486692		-2.00526	0.252639	1		6.87774	0.000290026	0.0140123		0.426426	0.849629	1		2.43169	0.151755	0.96959
165	K10831	tauB	taurine transport system ATP-binding protein [EC:7.6.2.7]	41.9053	4.46074	0.000225371	0.00743443	Contr.>AD	6.20578	0.00129054	0.0571653		-1.74505	0.319227	1		6.39217	0.000734982	0.0245024		0.186387	0.93386	1		1.93143	0.25386	0.96959
183	K15552	tauC	taurine transport system permease protein	44.1352	4.40359	0.000241096	0.00772838	Contr.>AD	5.61442	0.00307526	0.068281		-1.21083	0.481285	1		6.396	0.000624613	0.0227408		0.781577	0.723171	1		1.99241	0.232652	0.96959
94	K03119	tauD	taurine dioxygenase [EC:1.14.11.17]	60.4889	3.19539	0.000204892	0.00688723	Contr.>AD	3.41147	0.0117131	0.142063		-0.216083	0.859997	1		3.57468	0.00727566	0.114061		0.163202	0.917118	1		0.379284	0.749254	0.98441
4	K03285	TC.GBP	general bacterial porin,GBP family	10.3887	-7.09521	0.0511301	0.299948		-13.7658	0.015091	0.167846		6.6706	0.191239	1		16.1032	0.00420827	0.0786775		29.869	5.45785e-06	0.00102433	at-risk<MCI	23.1984	3.46565e-06	0.000618675	at-risk<AD
68	K11021	tccC	insecticidal toxin complex protein TccC	3.16186	8.33186	0.0210605	0.177363		30.4585	9.00881e-08	1.99526e-05	Contr.>MCI	-22.1266	1.81748e-05	0.00502897	AD>MCI	29.287	1.77184e-07	2.6501e-05	at-risk<Contr.	0	1	1		20.9551	2.81946e-05	0.00445796	at-risk<AD
206	K07774	tctD	two-component system,OmpR family,response regulator TctD	45.6438	4.71959	1.24771e-06	0.000189331	Contr.>AD	3.81707	0.0124885	0.147602		0.902517	0.514547	1		7.47043	1.65688e-06	0.000173004	at-risk<Contr.	3.65336	0.0444702	0.561939		2.75085	0.0498791	0.96959
217	K13794	tcuR	LysR family transcriptional regulator,regulatory protein for tcuABC	35.7223	9.25983	5.76154e-05	0.00294226	Contr.>AD	7.46941	0.0392857	0.325931		1.79042	0.587217	1		26.3695	2.41425e-13	1.11337e-10	at-risk<Contr.	18.9001	8.37929e-06	0.00149584	at-risk<MCI	17.1096	1.21651e-07	2.69287e-05	at-risk<AD
51	K16956	tcyJ	L-cystine transport system substrate-binding protein	12.4188	12.4597	0.000568814	0.0148816		24.6844	1.4701e-05	0.00152831	Contr.>MCI	-12.2247	0.0179484	0.704443		28.4162	4.02883e-07	5.03152e-05	at-risk<Contr.	0	1	1		15.9564	0.00143803	0.137208
244	K19693	tfoS	AraC family transcriptional regulator,chitin signaling transcriptional activator	5.87388	20.859	9.43269e-09	3.13106e-06	Contr.>AD	23.8628	2.91654e-05	0.00265301	Contr.>MCI	0	1	1		23.2321	3.60968e-05	0.00273644	at-risk<Contr.	0	1	1		0	1	1
191	K19148	tisB	small toxic protein TisB	35.7953	14.5315	3.99131e-07	7.57067e-05	Contr.>AD	12.3926	0.00613012	0.0952037		2.13895	0.60266	1		12.0843	0.00648758	0.10622		-0.308251	0.953156	1		-2.4472	0.537498	0.96959
28	K18277	tmm	trimethylamine monooxygenase [EC:1.14.13.148]	49.0102	8.10884	0.000752479	0.0183322		14.6148	0.000139459	0.01184		-6.50598	0.0617928	0.848922		30.3462	9.94534e-16	6.87969e-13	at-risk<Contr.	15.7314	0.00044223	0.0444963		22.2374	4.7941e-11	2.41187e-08	at-risk<AD
73	K03851	tpa	taurine-pyruvate aminotransferase [EC:2.6.1.77]	10.8191	-26.7966	7.06019e-15	7.49934e-12	Contr.<AD	-33.7504	3.12894e-10	1.10706e-07	Contr.<MCI	6.95382	0.149989	0.975188		0	1	1		25.3821	4.52516e-05	0.00642108	at-risk<MCI	18.4283	0.000101256	0.0140087
167	K11744	tqsA	AI-2 transport protein TqsA	90.8251	3.88391	6.53327e-06	0.000709457	Contr.>AD	3.30357	0.0146161	0.165087		0.580338	0.635589	1		4.74802	0.000386038	0.0165135		1.44445	0.358212	1		0.864111	0.468986	0.96959
121	K05876	trg	methyl-accepting chemotaxis protein III,ribose and galactose sensor receptor	36.061	9.00841	0.000330398	0.00980303	Contr.>AD	7.06791	0.0747772	0.494527		1.94051	0.590946	1		8.58908	0.0283071	0.225074		1.52117	0.742503	1		-0.419334	0.904969	1
119	K05874	tsr	methyl-accepting chemotaxis protein I,serine sensor receptor	124.858	4.65624	0.000184451	0.00632013	Contr.>AD	3.01132	0.122977	0.586011		1.64492	0.351597	1		7.1148	0.000259468	0.0132954		4.10348	0.0720882	0.665297		2.45856	0.157702	0.96959
149	K08357	ttrA	tetrathionate reductase subunit A	69.2569	2.74067	8.06206e-05	0.00342541	Contr.>AD	1.99845	0.0669819	0.45738		0.742225	0.452183	1		3.46485	0.00131629	0.0353609		1.4664	0.247197	1		0.724176	0.451522	0.96959
65	K08359	ttrC	tetrathionate reductase subunit C	35.6889	8.31072	0.00902461	0.113309		35.6851	1.27547e-12	5.90657e-10	Contr.>MCI	-27.3744	2.03122e-09	1.4051e-06	AD>MCI	22.2957	6.65173e-06	0.000613511	at-risk<Contr.	0	1	1		13.9849	0.00157721	0.143086
21	K13041	ttrR	two-component system,LuxR family,response regulator TtrR	36.6637	6.72546	0.0121104	0.131871		7.20112	0.0888264	0.548067		-0.475664	0.901414	1		25.4608	1.25325e-09	3.46775e-07	at-risk<Contr.	18.2597	0.000218682	0.0263084		18.7354	5.88252e-07	0.000125207	at-risk<AD
229	K03318	tutB	tyrosine permease	35.3043	15.7996	1.20877e-05	0.000994467	Contr.>AD	28.8494	4.044e-07	6.08652e-05	Contr.>MCI	-13.0498	0.0115229	0.554504		30.3595	6.08701e-08	1.02077e-05	at-risk<Contr.	0	1	1		14.5599	0.00363588	0.261311
115	K05816	ugpC	sn-glycerol 3-phosphate transport system ATP-binding protein [EC:7.6.2.10]	54.672	3.52031	0.000119224	0.00447186	Contr.>AD	3.41214	0.0176017	0.186023		0.108175	0.93373	1		4.51769	0.00144289	0.0367969		1.10555	0.50742	1		0.997379	0.430035	0.96959
143	K07686	uhpA	two-component system,NarL family,uhpT operon response regulator UhpA	95.3924	3.19341	0.000126873	0.00467933	Contr.>AD	4.25385	0.00119887	0.0563746		-1.06043	0.3725	1		4.26542	0.000959723	0.0292976		0.0115681	0.993938	1		1.072	0.35174	0.96959
142	K07675	uhpB	two-component system,NarL family,sensor histidine kinase UhpB [EC:2.7.13.3]	79.782	5.13492	0.000271507	0.00827976	Contr.>AD	5.30806	0.0166647	0.178335		-0.17314	0.931247	1		6.42872	0.00330189	0.0691376		1.12066	0.663272	1		1.2938	0.507139	0.96959
221	K03503	umuD	DNA polymerase V [EC:3.4.21.-]	592.921	1.94884	0.00010269	0.00407007	Contr.>AD	3.31114	2.64296e-05	0.00258909	Contr.>MCI	-1.36229	0.0558572	0.848922		2.54289	0.00103779	0.030877		-0.768247	0.399512	1		0.594048	0.389192	0.96959
95	K03191	ureI	acid-activated urea channel	68.7741	3.02729	0.00016681	0.00586707	Contr.>AD	3.15986	0.0124592	0.147598		-0.132575	0.907816	1		0.771439	0.533755	0.803908		-2.38842	0.102216	0.774015		-2.25585	0.0409427	0.96959
39	K13281	uvsE,UVE1	UV DNA damage endonuclease [EC:3.-.-.-]	12.0692	-1.03506	0.612246	0.793858		-2.49632	0.43416	0.863117		1.46126	0.611797	1		20.1051	4.42831e-10	1.2898e-07	at-risk<Contr.	22.6015	1.68451e-09	1.03579e-06	at-risk<MCI	21.1402	2.08557e-13	1.44269e-10	at-risk<AD
66	K12985	waaW	(galactosyl)LPS 1,2-glucosyltransferase [EC:2.4.1.-]	36.009	5.13947	0.126705	0.39889		24.9855	2.61976e-06	0.000317739	Contr.>MCI	-19.846	3.85045e-05	0.00968563	AD>MCI	20.2723	0.000107849	0.00634935	at-risk<Contr.	0	1	1		15.1328	0.00120757	0.119334
234	K12981	waaZ,rfaZ	KDO transferase III [EC:2.4.99.-]	35.8215	15.8186	1.17987e-05	0.000994467	Contr.>AD	28.8114	4.18804e-07	6.08652e-05	Contr.>MCI	-12.9928	0.0118901	0.561357		30.0831	8.00891e-08	1.30357e-05	at-risk<Contr.	0	1	1		14.2645	0.00438375	0.307084
30	K13001	wbyK	mannosyltransferase [EC:2.4.1.-]	0.951327	4.08656	0.259706	NA		-5.58053	0.323696	NA		9.66709	0.058442	0.848922		22.2124	7.70672e-05	0.00479202	at-risk<Contr.	27.7929	2.336e-05	0.00359095	at-risk<MCI	18.1259	0.000293208	0.0368776
102	K03818	wcaF	putative colanic acid biosynthesis acetyltransferase WcaF [EC:2.3.1.-]	39.1105	5.09278	3.23775e-05	0.00200659	Contr.>AD	1.65472	0.386437	0.863117		3.43805	0.0478047	0.848922		4.03478	0.0344628	0.245544		2.38005	0.286403	1		-1.058	0.537891	0.96959
93	K02805	wecE,rffA	dTDP-4-amino-4,6-dideoxygalactose transaminase [EC:2.6.1.59]	151.611	4.07185	6.54555e-06	0.000709457	Contr.>AD	4.24057	0.00278008	0.068281		-0.16872	0.895332	1		4.47252	0.00134408	0.0357602		0.231943	0.88759	1		0.400663	0.746892	0.98441
43	K18240	xanB2	chorismate lyase / 3-hydroxybenzoate synthase [EC:4.1.3.40 4.1.3.45]	3.21001	-3.11492	0.218902	0.521557		-4.87826	0.216964	0.75242		1.76334	0.620389	1		17.0796	1.45295e-05	0.00125635	at-risk<Contr.	21.9579	1.76916e-06	0.000407939	at-risk<MCI	20.1945	8.14412e-09	2.14617e-06	at-risk<AD
34	K03815	xapA	xanthosine phosphorylase [EC:2.4.2.-]	36.8674	5.35965	0.0154472	0.146762		5.93614	0.0905407	0.554344		-0.576488	0.856393	1		24.0851	4.70313e-12	1.73514e-09	at-risk<Contr.	18.149	9.98143e-06	0.00172616	at-risk<MCI	18.7255	2.0642e-09	6.01226e-07	at-risk<AD
72	K03852	xsc	sulfoacetaldehyde acetyltransferase [EC:2.3.3.15]	10.6569	-27.3031	5.73387e-14	5.07543e-11	Contr.<AD	-34.0276	1.89893e-09	6.04571e-07	Contr.<MCI	6.72454	0.187679	1		0	1	1		25.3412	0.000114985	0.0151506		18.6167	0.000197783	0.0257348
226	K10762	ydaV	putative replication protein	70.2867	16.6042	4.24154e-06	0.000536353	Contr.>AD	32.6251	1.00432e-08	2.4362e-06	Contr.>MCI	-16.0209	0.00192216	0.253267		17.143	0.00222394	0.0513924		-15.482	0.0192328	0.554346		0.53889	0.91426	1
103	K03824	yhbS	putative acetyltransferase [EC:2.3.1.-]	61.1782	3.63804	8.8691e-05	0.00367998	Contr.>AD	3.02824	0.0378535	0.318194		0.6098	0.644277	1		3.97419	0.00576207	0.099563		0.945955	0.57636	1		0.336154	0.793488	0.989336
203	K07290	yhjG	AsmA family protein	53.4308	2.95338	0.000267495	0.00825968	Contr.>AD	2.68448	0.0349861	0.306746		0.268903	0.815514	1		5.0043	8.02613e-05	0.00488095	at-risk<Contr.	2.31983	0.119109	0.810761		2.05092	0.0706022	0.96959
211	K16074	zntB	zinc transporter	54.6143	4.06598	0.000181852	0.0062946	Contr.>AD	5.33448	0.00187	0.0675587		-1.2685	0.414321	1		6.74126	7.26482e-05	0.00456858	at-risk<Contr.	1.40678	0.481944	1		2.67528	0.0779733	0.96959
