# Supplementary material for: Disease- and stage-specific alterations of the oral and fecal microbiota in Alzheimer's disease
Source: PNAS Nexus. 2023 Dec 11;3(1):pgad427. doi: 10.1093/pnasnexus/pgad427 (PMC10776369; doi:10.1093/pnasnexus/pgad427)
Supplement: pgad427_Supplementary_Data [file pgad427_supplementary_data.zip › PNASNEXUS-PNASNEXUS-2023-00320RR-s20.xlsx]

## Sheet: Table S10.health.oral_fecal.pfd
Data	KEGG ID	Gene name	Gene description	baseMean	log2FoldChange	P	P(FDR)	Direction
Stool	-	-	-	-	-	-	-	-
Oral	K03825	aaaT	L-phenylalanine/L-methionine N-acetyltransferase [EC:2.3.1.53 2.3.1.-]	73.0088	-5.95432	3.21445e-05	0.000968084	Healthy>Diseased
Oral	K09969	aapJ,bztA	general L-amino acid transport system substrate-binding protein	183.273	-4.49972	1.55576e-06	9.92208e-05	Healthy>Diseased
Oral	K09971	aapM,bztC	general L-amino acid transport system permease protein	181.717	-4.59738	1.17254e-06	8.14915e-05	Healthy>Diseased
Oral	K09972	aapP,bztD	general L-amino acid transport system ATP-binding protein [EC:7.4.2.1]	206.519	-3.42783	2.69527e-06	0.000152198	Healthy>Diseased
Oral	K09970	aapQ,bztB	general L-amino acid transport system permease protein	181.856	-4.55861	1.46154e-06	9.43216e-05	Healthy>Diseased
Oral	K01908	ACSS3,prpE	propionyl-CoA synthetase [EC:6.2.1.17]	119.28	-5.40188	1.14218e-08	2.81443e-06	Healthy>Diseased
Oral	K19745	acuI	acrylyl-CoA reductase (NADPH) [EC:1.3.1.-]	111.706	-2.97653	4.27116e-06	0.000204123	Healthy>Diseased
Oral	K01066	aes	acetyl esterase [EC:3.1.1.-]	283.892	-2.20369	0.000143462	0.00335219	Healthy>Diseased
Oral	K12957	ahr	alcohol/geraniol dehydrogenase (NADP+) [EC:1.1.1.2 1.1.1.183]	71.7715	-5.98457	9.82799e-07	7.39966e-05	Healthy>Diseased
Oral	K12678	aidA-I,misL	autotransporter family porin	128.239	-6.28507	0.0002884	0.0058775	Healthy>Diseased
Oral	K09456	aidB	putative acyl-CoA dehydrogenase	85.0602	-4.34297	2.16761e-07	3.01298e-05	Healthy>Diseased
Oral	K01729	algL	poly(beta-D-mannuronate) lyase [EC:4.2.2.3]	30.572	-6.84292	3.65647e-05	0.00108315	Healthy>Diseased
Oral	K03919	alkB	DNA oxidative demethylase [EC:1.14.11.33]	74.6998	-4.64589	7.56412e-07	5.94277e-05	Healthy>Diseased
Oral	K03807	ampE	AmpE protein	69.9466	-4.85145	0.000508375	0.00886141	Healthy>Diseased
Oral	K17850	ampR	LysR family transcriptional regulator,regulator of gene expression of beta-lactamase	65.681	-5.71876	7.20306e-06	0.000302696	Healthy>Diseased
Oral	K10537	araF	L-arabinose transport system substrate-binding protein	67.1776	-6.03966	0.000136836	0.00325346	Healthy>Diseased
Oral	K10539	araG	L-arabinose transport system ATP-binding protein [EC:7.5.2.12]	67.2262	-6.02679	0.000138635	0.00327869	Healthy>Diseased
Oral	K10538	araH	L-arabinose transport system permease protein	67.1776	-6.03966	0.000136836	0.00325346	Healthy>Diseased
Oral	K10013	argT	lysine/arginine/ornithine transport system substrate-binding protein	76.7724	-5.88715	0.000492216	0.00866333	Healthy>Diseased
Oral	K10011	arnA,pmrI	UDP-4-amino-4-deoxy-L-arabinose formyltransferase / UDP-glucuronic acid dehydrogenase (UDP-4-keto-hexauronic acid decarboxylating) [EC:2.1.2.13 1.1.1.305]	69.7407	-4.83905	7.83206e-05	0.00206105	Healthy>Diseased
Oral	K07806	arnB,pmrH	UDP-4-amino-4-deoxy-L-arabinose-oxoglutarate aminotransferase [EC:2.6.1.87]	66.4616	-6.38029	0.000426776	0.00784256	Healthy>Diseased
Oral	K10012	arnC,pmrF	undecaprenyl-phosphate 4-deoxy-4-formamido-L-arabinose transferase [EC:2.4.2.53]	99.3449	-2.87081	0.000251793	0.0052629	Healthy>Diseased
Oral	K07264	arnT,pmrK	4-amino-4-deoxy-L-arabinose transferase [EC:2.4.2.43]	67.4517	-5.73541	0.000364779	0.00716474	Healthy>Diseased
Oral	K11811	arsH	arsenical resistance protein ArsH	85.9435	-4.50074	3.57603e-07	4.01612e-05	Healthy>Diseased
Oral	K02753	ascF	beta-glucoside (arbutin/salicin/cellobiose) PTS system EIICB component [EC:2.7.1.-]	68.663	-5.37912	0.000158313	0.00362117	Healthy>Diseased
Oral	K00673	astA	arginine N-succinyltransferase [EC:2.3.1.109]	94.8559	-4.37887	9.57265e-05	0.00243517	Healthy>Diseased
Oral	K01484	astB	succinylarginine dihydrolase [EC:3.5.3.23]	86.6622	-4.7445	3.10185e-05	0.000939394	Healthy>Diseased
Oral	K00840	astC	succinylornithine aminotransferase [EC:2.6.1.81]	74.2646	-6.26919	6.92122e-05	0.00184827	Healthy>Diseased
Oral	K06447	astD	succinylglutamic semialdehyde dehydrogenase [EC:1.2.1.71]	86.6323	-4.78937	2.75422e-05	0.000863041	Healthy>Diseased
Oral	K05526	astE	succinylglutamate desuccinylase [EC:3.5.1.96]	82.3955	-5.50175	4.40652e-05	0.00127742	Healthy>Diseased
Oral	K13776	atuH	citronellyl-CoA synthetase [EC:6.2.1.-]	6.24441	-4.58669	0.000223221	0.00484033	Healthy>Diseased
Oral	K07664	baeR,smeR	two-component system,OmpR family,response regulator BaeR	75.9917	-5.47601	1.04464e-08	2.69665e-06	Healthy>Diseased
Oral	K07642	baeS,smeS	two-component system,OmpR family,sensor histidine kinase BaeS [EC:2.7.13.3]	109.275	-2.2496	0.000406618	0.00760095	Healthy>Diseased
Oral	K07771	basR	two-component system,OmpR family,response regulator BasR	66.9071	-6.23922	0.000280156	0.00573104	Healthy>Diseased
Oral	K05549	benA-xylX	benzoate/toluate 1,2-dioxygenase subunit alpha [EC:1.14.12.10 1.14.12.-]	11.0421	-5.11011	7.17203e-05	0.00190586	Healthy>Diseased
Oral	K05550	benB-xylY	benzoate/toluate 1,2-dioxygenase subunit beta [EC:1.14.12.10 1.14.12.-]	11.1092	-4.68319	0.000139107	0.00327869	Healthy>Diseased
Oral	K05783	benD-xylL	dihydroxycyclohexadiene carboxylate dehydrogenase [EC:1.3.1.25 1.3.1.-]	10.4043	-5.09326	4.97602e-05	0.00141974	Healthy>Diseased
Oral	K05782	benE	benzoate membrane transport protein	118.202	-3.32571	7.30465e-07	5.82331e-05	Healthy>Diseased
Oral	K05548	benK	MFS transporter,AAHS family,benzoate transport protein	18.4123	-3.73748	0.000392747	0.00747047	Healthy>Diseased
Oral	K18673	bglK	beta-glucoside kinase [EC:2.7.1.85]	16.4974	-11.5032	2.91438e-06	0.000159585	Healthy>Diseased
Oral	K08351	bisC	biotin/methionine sulfoxide reductase [EC:1.-.-.-]	69.0748	-6.26332	0.000556514	0.00939832	Healthy>Diseased
Oral	K19096	blaCMY-2	beta-lactamase class C CMY-2 [EC:3.5.2.6]	60.8941	-17.6632	4.34001e-07	4.01612e-05	Healthy>Diseased
Oral	K19231	bmaC	fibronectin-binding autotransporter adhesin	61.0436	-10.1595	0.000482896	0.00855484	Healthy>Diseased
Oral	K06073	btuC	vitamin B12 transport system permease protein	73.4206	-6.04783	0.000370736	0.00716884	Healthy>Diseased
Oral	K06074	btuD	vitamin B12 transport system ATP-binding protein [EC:7.6.2.8]	73.4206	-6.04783	0.000370736	0.00716884	Healthy>Diseased
Oral	K06858	btuF	vitamin B12 transport system substrate-binding protein	76.609	-5.56496	0.000108476	0.00268515	Healthy>Diseased
Oral	K08299	caiD	crotonobetainyl-CoA hydratase [EC:4.2.1.149]	73.5524	-3.9292	0.000454623	0.0081337	Healthy>Diseased
Oral	K01856	catB	muconate cycloisomerase [EC:5.5.1.1]	11.6402	-4.53794	6.37787e-05	0.00171161	Healthy>Diseased
Oral	K03464	catC	muconolactone D-isomerase [EC:5.3.3.4]	11.7885	-4.66938	3.7658e-05	0.00110948	Healthy>Diseased
Oral	K19164	ccdA	antitoxin CcdA	67.5947	-5.70467	0.000526118	0.00908308	Healthy>Diseased
Oral	K17829	ccrA	crotonyl-CoA reductase [EC:1.3.1.86]	12.3674	22.2698	1.16965e-22	3.17035e-19	Healthy<Diseased
Oral	K01521	cdh	CDP-diacylglycerol pyrophosphatase [EC:3.6.1.26]	70.3702	-5.62736	1.47724e-05	0.000516654	Healthy>Diseased
Oral	K07300	chaA,CAX	Ca2+:H+ antiporter	264.853	-3.20996	8.65154e-07	6.60563e-05	Healthy>Diseased
Oral	K03478	chbG	chitin disaccharide deacetylase [EC:3.5.1.105]	80.0323	-3.9923	1.96886e-06	0.000115879	Healthy>Diseased
Oral	K03333	choD	cholesterol oxidase [EC:1.1.3.6]	55.8406	-7.46054	1.1958e-05	0.000438	Healthy>Diseased
Oral	K03288	citA,tcuC	MFS transporter,MHS family,citrate/tricarballylate:H+ symporter	64.4374	-8.82275	2.61562e-09	8.34075e-07	Healthy>Diseased
Oral	K13795	citB,tcuB	citrate/tricarballylate utilization protein	61.7894	-7.31295	7.84722e-06	0.000327229	Healthy>Diseased
Oral	K13796	cobZ,tcuA	tricarballylate dehydrogenase	61.9849	-6.7118	5.05296e-06	0.000224525	Healthy>Diseased
Oral	K03802	cphA	cyanophycin synthetase [EC:6.3.2.29 6.3.2.30]	171.553	-3.80242	7.92316e-06	0.000327299	Healthy>Diseased
Oral	K13282	cphB	cyanophycinase [EC:3.4.15.6]	178.405	-4.02834	1.25283e-05	0.000455812	Healthy>Diseased
Oral	K00433	cpo	non-heme chloroperoxidase [EC:1.11.1.10]	157.559	-3.14744	1.43185e-07	2.50389e-05	Healthy>Diseased
Oral	K06006	cpxP,spy	periplasmic protein CpxP/Spy	73.5471	-6.04407	0.00016189	0.00364601	Healthy>Diseased
Oral	K11926	crl	sigma factor-binding protein Crl	74.218	-6.04494	0.000375536	0.00721721	Healthy>Diseased
Oral	K04335	csgB	minor curlin subunit	63.4663	-6.38239	0.0003716	0.00716884	Healthy>Diseased
Oral	K04337	csgE	curli production assembly/transport component CsgE	69.2471	-6.51532	9.61312e-05	0.00243517	Healthy>Diseased
Oral	K04338	csgF	curli production assembly/transport component CsgF	69.7487	-6.17145	3.07898e-05	0.000937706	Healthy>Diseased
Oral	K06214	csgG	curli production assembly/transport component CsgG	69.894	-6.09886	1.32029e-05	0.0004707	Healthy>Diseased
Oral	K18765	csrD	RNase E specificity factor CsrD	74.1897	-6.04571	0.000242295	0.00518727	Healthy>Diseased
Oral	K11923	cueR	MerR family transcriptional regulator,copper efflux regulator	73.5003	-5.85505	0.000580656	0.00971009	Healthy>Diseased
Oral	K07665	cusR,copR,silR	two-component system,OmpR family,copper resistance phosphate regulon response regulator CusR	115.08	-2.86785	2.82812e-05	0.000881105	Healthy>Diseased
Oral	K07644	cusS,copS,silS	two-component system,OmpR family,heavy metal sensor histidine kinase CusS [EC:2.7.13.3]	90.695	-4.40904	3.21933e-06	0.000169958	Healthy>Diseased
Oral	K06079	cutF,nlpE	copper homeostasis protein (lipoprotein)	104.114	-2.96618	2.29604e-05	0.000747472	Healthy>Diseased
Oral	K03112	damX	DamX protein	74.3477	-5.46362	4.6038e-05	0.00132209	Healthy>Diseased
Oral	K17473	dgaR	sigma-54 dependent transcriptional regulator,dga operon transcriptional activator	61.7964	-15.7633	6.48692e-06	0.000274731	Healthy>Diseased
Oral	K06121	dhbC	glycerol dehydratase medium subunit [EC:4.2.1.30]	62.2663	-19.4666	2.53197e-08	5.49032e-06	Healthy>Diseased
Oral	K06122	dhbE	glycerol dehydratase small subunit [EC:4.2.1.30]	62.3951	-17.9895	2.61472e-07	3.5436e-05	Healthy>Diseased
Oral	K17737	dhcR	LysR family transcriptional regulator,carnitine catabolism transcriptional activator	70.2459	-8.96264	4.59505e-09	1.38388e-06	Healthy>Diseased
Oral	K12961	diaA	DnaA initiator-associating protein	74.3021	-6.02687	0.000253388	0.0052629	Healthy>Diseased
Oral	K06222	dkgB	2,5-diketo-D-gluconate reductase B [EC:1.1.1.346]	74.6785	-5.57899	1.44974e-05	0.000510327	Healthy>Diseased
Oral	K16135	dmlR	LysR family transcriptional regulator,transcriptional activator for dmlA	66.9942	-8.3129	4.71146e-10	1.96468e-07	Healthy>Diseased
Oral	K19173	dptF	DNA phosphorothioation-dependent restriction protein DptF	60.6152	-17.6585	4.37098e-07	4.01612e-05	Healthy>Diseased
Oral	K19174	dptG	DNA phosphorothioation-dependent restriction protein DptG	60.6152	-17.6585	4.37098e-07	4.01612e-05	Healthy>Diseased
Oral	K19175	dptH	DNA phosphorothioation-dependent restriction protein DptH	60.6152	-17.6585	4.37098e-07	4.01612e-05	Healthy>Diseased
Oral	K03805	dsbG	thiol:disulfide interchange protein DsbG	66.1335	-5.69087	0.000307847	0.0061883	Healthy>Diseased
Oral	K05812	DTWD2,tapT	tRNA-uridine aminocarboxypropyltransferase [EC:2.5.1.25]	73.0536	-4.97959	1.28899e-05	0.000465842	Healthy>Diseased
Oral	K00534	E1.12.7.2S	ferredoxin hydrogenase small subunit [EC:1.12.7.2]	10.6213	21.9772	7.77432e-20	1.40482e-16	Healthy<Diseased
Oral	K00450	E1.13.11.4	gentisate 1,2-dioxygenase [EC:1.13.11.4]	65.5227	-5.27068	6.27057e-07	5.15042e-05	Healthy>Diseased
Oral	K00480	E1.14.13.1	salicylate hydroxylase [EC:1.14.13.1]	66.5612	-5.61886	9.58012e-09	2.59669e-06	Healthy>Diseased
Oral	K13069	E2.7.7.65	diguanylate cyclase [EC:2.7.7.65]	136.864	-6.84652	1.05808e-06	7.85068e-05	Healthy>Diseased
Oral	K05982	E3.1.21.7,nfi	deoxyribonuclease V [EC:3.1.21.7]	229.26	-2.49868	3.99704e-05	0.00116494	Healthy>Diseased
Oral	K01941	E6.3.4.6	urea carboxylase [EC:6.3.4.6]	14.9425	-4.65606	0.000479637	0.00852496	Healthy>Diseased
Oral	K08225	entS	MFS transporter,ENTS family,enterobactin (siderophore) exporter	66.1165	-6.36899	0.000518689	0.00901222	Healthy>Diseased
Oral	K03472	epd	D-erythrose 4-phosphate dehydrogenase [EC:1.2.1.72]	76.6217	-5.19135	2.92191e-05	0.000905123	Healthy>Diseased
Oral	K12975	eptB	KDO II ethanolaminephosphotransferase [EC:2.7.8.42]	75.2988	-4.59068	1.15764e-06	8.14915e-05	Healthy>Diseased
Oral	K16291	erfK	L,D-transpeptidase ErfK/SrfK	90.516	-2.906	9.23003e-06	0.000368647	Healthy>Diseased
Oral	K04033	eutR	AraC family transcriptional regulator,ethanolamine operon transcriptional activator	65.4528	-5.71286	2.12328e-05	0.000697595	Healthy>Diseased
Oral	K10857	exoX	exodeoxyribonuclease X [EC:3.1.11.-]	76.1346	-5.25802	4.29258e-06	0.000204123	Healthy>Diseased
Oral	K19775	exuR	GntR family transcriptional regulator,hexuronate regulon transcriptional repressor	72.0237	-6.45256	0.000526045	0.00908308	Healthy>Diseased
Oral	K01825	fadB	3-hydroxyacyl-CoA dehydrogenase / enoyl-CoA hydratase / 3-hydroxybutyryl-CoA epimerase / enoyl-CoA isomerase [EC:1.1.1.35 4.2.1.17 5.1.2.3 5.3.3.8]	87.5108	-4.61582	5.59285e-06	0.000240726	Healthy>Diseased
Oral	K06445	fadE	acyl-CoA dehydrogenase [EC:1.3.99.-]	101.89	-3.37794	3.00583e-06	0.000162946	Healthy>Diseased
Oral	K12507	fadK	acyl-CoA synthetase [EC:6.2.1.-]	64.4167	-4.72494	0.000103804	0.00259318	Healthy>Diseased
Oral	K08348	fdnG	formate dehydrogenase-N,alpha subunit [EC:1.17.5.3]	194.992	-6.82378	0.000486917	0.00859797	Healthy>Diseased
Oral	K08349	fdnH	formate dehydrogenase-N,beta subunit	128.632	-7.07075	0.000308216	0.0061883	Healthy>Diseased
Oral	K07165	fecR	transmembrane sensor	94.8512	-2.87322	0.000294838	0.0059862	Healthy>Diseased
Oral	K07346	fimC	fimbrial chaperone protein	267.909	-5.68457	1.16488e-05	0.000438	Healthy>Diseased
Oral	K08087	fimW	fimbrial protein FimW	60.8941	-17.6632	4.34001e-07	4.01612e-05	Healthy>Diseased
Oral	K08088	fimY	fimbrial regulator	61.1984	-17.6666	4.31804e-07	4.01612e-05	Healthy>Diseased
Oral	K07688	fimZ	two-component system,NarL family,response regulator,fimbrial Z protein,FimZ	63.2685	-10.5444	2.31646e-05	0.000747472	Healthy>Diseased
Oral	K03840	fldB	flavodoxin II	89.6154	-3.6557	1.42496e-06	9.38613e-05	Healthy>Diseased
Oral	K03516	flhE	flagellar protein FlhE	63.2779	-6.72976	0.000421261	0.00776754	Healthy>Diseased
Oral	K13938	folM	dihydromonapterin reductase / dihydrofolate reductase [EC:1.5.1.50 1.5.1.3]	66.8318	-5.66092	0.000231313	0.00499581	Healthy>Diseased
Oral	K11750	frsA	esterase FrsA [EC:3.1.-.-]	74.2541	-6.03679	0.000378101	0.00721721	Healthy>Diseased
Oral	K01708	garD	galactarate dehydratase [EC:4.2.1.42]	73.7665	-4.8338	3.5231e-07	4.01612e-05	Healthy>Diseased
Oral	K16371	gatZ-kbaZ	D-tagatose-1,6-bisphosphate aldolase subunit GatZ/KbaZ	82.0618	-3.23694	4.72224e-07	4.26654e-05	Healthy>Diseased
Oral	K00090	ghrB	glyoxylate/hydroxypyruvate/2-ketogluconate reductase [EC:1.1.1.79 1.1.1.81 1.1.1.215]	93.3962	-4.82349	1.81648e-07	2.8378e-05	Healthy>Diseased
Oral	K07711	glrK,qseE	two-component system,NtrC family,sensor histidine kinase GlrK [EC:2.7.13.3]	68.6335	-5.9644	8.33831e-06	0.000337328	Healthy>Diseased
Oral	K07715	glrR,qseF	two-component system,NtrC family,response regulator GlrR	68.6335	-5.9644	8.33831e-06	0.000337328	Healthy>Diseased
Oral	K13892	gsiA	glutathione transport system ATP-binding protein	67.7354	-5.90721	1.82853e-05	0.000623425	Healthy>Diseased
Oral	K13890	gsiC	glutathione transport system permease protein	67.2085	-5.98086	7.90353e-05	0.00206981	Healthy>Diseased
Oral	K13891	gsiD	glutathione transport system permease protein	67.4063	-5.92849	2.42721e-05	0.000773995	Healthy>Diseased
Oral	K05711	hcaB	2,3-dihydroxy-2,3-dihydrophenylpropionate dehydrogenase [EC:1.3.1.87]	61.2777	-7.84412	0.000159737	0.00363837	Healthy>Diseased
Oral	K00529	hcaD	3-phenylpropionate/trans-cinnamate dioxygenase ferredoxin reductase component [EC:1.18.1.3]	75.9117	-4.67157	8.11437e-08	1.49483e-05	Healthy>Diseased
Oral	K05708	hcaE,hcaA1	3-phenylpropionate/trans-cinnamate dioxygenase subunit alpha [EC:1.14.12.19]	61.4539	-7.83852	5.39608e-05	0.00151566	Healthy>Diseased
Oral	K05709	hcaF,hcaA2	3-phenylpropionate/trans-cinnamate dioxygenase subunit beta [EC:1.14.12.19]	61.3658	-7.83698	5.60331e-05	0.00155772	Healthy>Diseased
Oral	K05817	hcaR	LysR family transcriptional regulator,hca operon transcriptional activator	67.4909	-6.25463	3.30923e-06	0.000170851	Healthy>Diseased
Oral	K13574	hcxB	hydroxycarboxylate dehydrogenase B [EC:1.1.1.237 1.1.1.-]	66.2872	-6.02085	0.000122129	0.00295563	Healthy>Diseased
Oral	K19778	hdeB	acid stress chaperone HdeB	125.983	-7.31928	0.000255171	0.00527971	Healthy>Diseased
Oral	K03658	helD	DNA helicase IV [EC:5.6.2.4]	76.6977	-5.63351	0.000125003	0.00301175	Healthy>Diseased
Oral	K10014	hisJ	histidine transport system substrate-binding protein	75.6415	-5.86511	9.60633e-05	0.00243517	Healthy>Diseased
Oral	K10015	hisM	histidine transport system permease protein	72.384	-5.78635	6.18921e-05	0.00166924	Healthy>Diseased
Oral	K10017	hisP	histidine transport system ATP-binding protein [EC:7.4.2.1]	72.384	-5.78635	6.18921e-05	0.00166924	Healthy>Diseased
Oral	K10016	hisQ	histidine transport system permease protein	72.384	-5.78635	6.18921e-05	0.00166924	Healthy>Diseased
Oral	K07225	hmuS	putative hemin transport protein	86.6535	-4.0225	1.72338e-05	0.00059506	Healthy>Diseased
Oral	K01826	hpaF,hpcD	5-carboxymethyl-2-hydroxymuconate isomerase [EC:5.3.3.10]	27.4944	-3.12535	0.000115151	0.00282458	Healthy>Diseased
Oral	K11940	hspQ	heat shock protein HspQ	69.3083	-5.39183	6.46828e-06	0.000274731	Healthy>Diseased
Oral	K05836	hutC	GntR family transcriptional regulator,histidine utilization repressor	89.4729	-3.61071	1.84314e-09	6.66112e-07	Healthy>Diseased
Oral	K19270	hxpA	mannitol-1-/sugar-/sorbitol-6-phosphatase [EC:3.1.3.22 3.1.3.23 3.1.3.50]	424.287	-2.32548	8.40835e-05	0.00219143	Healthy>Diseased
Oral	K15834	hycH	formate hydrogenlyase maturation protein HycH	113.958	-2.57012	4.28613e-06	0.000204123	Healthy>Diseased
Oral	K01305	iadA	beta-aspartyl-dipeptidase (metallo-type) [EC:3.4.19.-]	305.784	-1.87665	0.000172707	0.00382203	Healthy>Diseased
Oral	K17210	iatA	inositol transport system ATP-binding protein	60.8941	-17.6632	4.34001e-07	4.01612e-05	Healthy>Diseased
Oral	K17209	iatP	inositol transport system permease protein	60.8941	-17.6632	4.34001e-07	4.01612e-05	Healthy>Diseased
Oral	K04080	ibpA	molecular chaperone IbpA	85.9856	-4.87656	1.76802e-06	0.000106494	Healthy>Diseased
Oral	K06146	idnR,gntH	LacI family transcriptional regulator,gluconate utilization system Gnt-II transcriptional activator	63.1223	-8.79101	0.000591947	0.00981328	Healthy>Diseased
Oral	K11902	impA	type VI secretion system protein ImpA	9.15388	-4.18072	5.03464e-05	0.00142894	Healthy>Diseased
Oral	K11897	impF	type VI secretion system protein ImpF	8.73237	-4.19934	5.66966e-05	0.00156812	Healthy>Diseased
Oral	K11890	impM	type VI secretion system protein ImpM	7.77078	-4.31194	0.000145479	0.00338472	Healthy>Diseased
Oral	K14059	int	integrase	271.96	-2.10696	3.53058e-05	0.00105161	Healthy>Diseased
Oral	K06608	iolR	DeoR family transcriptional regulator,myo-inositol catabolism operon repressor	32.4532	-4.03263	0.000262802	0.00541691	Healthy>Diseased
Oral	K04786	irp1,HMWP1	yersiniabactin nonribosomal peptide/polyketide synthase	22.429	23.2964	3.76542e-23	2.04123e-19	Healthy<Diseased
Oral	K06876	K06876	deoxyribodipyrimidine photolyase-related protein	54.9543	-4.68785	0.000115685	0.0028249	Healthy>Diseased
Oral	K06884	K06884	uncharacterized protein	68.434	-5.28499	0.000437573	0.00793339	Healthy>Diseased
Oral	K06934	K06934	uncharacterized protein	123.554	-2.15082	0.000582139	0.00971009	Healthy>Diseased
Oral	K06992	K06992	uncharacterized protein	15.9804	-4.42863	1.00084e-05	0.000393157	Healthy>Diseased
Oral	K07070	K07070	uncharacterized protein	86.4091	-4.73797	4.61869e-06	0.000213999	Healthy>Diseased
Oral	K07136	K07136	uncharacterized protein	69.1494	-5.57331	1.32848e-05	0.0004707	Healthy>Diseased
Oral	K07337	K07337	penicillin-binding protein activator	92.1916	-3.09814	0.00015337	0.00352295	Healthy>Diseased
Oral	K07506	K07506	AraC family transcriptional regulator	75.9552	-4.81406	2.04872e-05	0.000681355	Healthy>Diseased
Oral	K07577	K07577	putative mRNA 3-end processing factor	53.8608	-4.77937	1.29142e-06	8.75096e-05	Healthy>Diseased
Oral	K08995	K08995	putative membrane protein	55.56	-4.87104	1.19521e-05	0.000438	Healthy>Diseased
Oral	K09166	K09166	uncharacterized protein	45.863	-10.491	2.30733e-05	0.000747472	Healthy>Diseased
Oral	K09786	K09786	uncharacterized protein	82.0231	-4.17831	1.61985e-06	0.000100933	Healthy>Diseased
Oral	K09912	K09912	uncharacterized protein	96.143	-3.62958	3.06442e-06	0.000164477	Healthy>Diseased
Oral	K09914	K09914	putative lipoprotein	74.3134	-5.52894	3.37887e-05	0.00101198	Healthy>Diseased
Oral	K09915	K09915	uncharacterized protein	82.4722	-4.31517	1.08499e-05	0.000420123	Healthy>Diseased
Oral	K09916	K09916	uncharacterized protein	86.259	-4.77687	4.00298e-06	0.000195497	Healthy>Diseased
Oral	K09918	K09918	uncharacterized protein	76.1016	-5.32329	8.99721e-05	0.00232256	Healthy>Diseased
Oral	K09920	K09920	uncharacterized protein	101.467	-2.83331	3.34641e-06	0.000170966	Healthy>Diseased
Oral	K09932	K09932	uncharacterized protein	175.034	-5.18758	3.97925e-07	4.01612e-05	Healthy>Diseased
Oral	K09982	K09982	uncharacterized protein	65.3408	-6.27354	0.000575542	0.00968807	Healthy>Diseased
Oral	K17208	K17208,ibpA	inositol transport system substrate-binding protein	60.8941	-17.6632	4.34001e-07	4.01612e-05	Healthy>Diseased
Oral	K03782	katG	catalase-peroxidase [EC:1.11.1.21]	264.479	-1.96118	9.31455e-05	0.00239309	Healthy>Diseased
Oral	K19333	kdgR	IclR family transcriptional regulator,KDG regulon repressor	73.369	-6.26702	0.00031518	0.00630476	Healthy>Diseased
Oral	K10979	ku	DNA end-binding protein Ku	63.0727	-2.99259	0.000441943	0.00798592	Healthy>Diseased
Oral	K06443	lcyB,crtL1,crtY	lycopene beta-cyclase [EC:5.5.1.19]	54.6824	-4.21394	0.000100525	0.00252289	Healthy>Diseased
Oral	K18429	legG,neuC2	GDP/UDP-N,N'-diacetylbacillosamine 2-epimerase (hydrolysing) [EC:3.2.1.184]	64.216	-3.58914	1.02618e-05	0.00040021	Healthy>Diseased
Oral	K18430	legI,neuB2	N,N'-diacetyllegionaminate synthase [EC:2.5.1.101]	74.6669	-2.81784	5.99127e-05	0.00164034	Healthy>Diseased
Oral	K11250	leuE	leucine efflux protein	202.798	-1.74681	0.000148878	0.00343433	Healthy>Diseased
Oral	K05798	leuO	LysR family transcriptional regulator,transcriptional activator for leuABCD operon	73.3615	-6.04677	0.000585579	0.0097375	Healthy>Diseased
Oral	K01971	ligD	bifunctional non-homologous end joining protein LigD [EC:6.5.1.1]	64.5082	-3.0478	0.000433449	0.00791154	Healthy>Diseased
Oral	K00427	lldP,lctP	L-lactate permease	85.5145	-6.29903	1.49615e-07	2.51892e-05	Healthy>Diseased
Oral	K14348	lldR	GntR family transcriptional regulator,L-lactate dehydrogenase operon regulator	72.3268	-6.23615	5.80027e-07	5.07149e-05	Healthy>Diseased
Oral	K09988	lyxA	D-lyxose ketol-isomerase [EC:5.3.1.15]	168.446	-2.35609	0.000459799	0.00819924	Healthy>Diseased
Oral	K16136	malI	LacI family transcriptional regulator,maltose regulon regulatory protein	73.3082	-6.0674	0.000354346	0.00701062	Healthy>Diseased
Oral	K08160	mdfA,cmr	MFS transporter,DHA1 family,multidrug/chloramphenicol efflux transport protein	74.4783	-6.19544	1.32378e-06	8.85952e-05	Healthy>Diseased
Oral	K18889	mdlA,smdA	ATP-binding cassette,subfamily B,multidrug efflux pump	66.9346	-6.12194	0.000534992	0.00914887	Healthy>Diseased
Oral	K18890	mdlB,smdB	ATP-binding cassette,subfamily B,multidrug efflux pump	66.6557	-6.11544	0.000542304	0.00921576	Healthy>Diseased
Oral	K03670	mdoG	periplasmic glucans biosynthesis protein	94.7475	-2.88405	1.31829e-05	0.0004707	Healthy>Diseased
Oral	K03669	mdoH	membrane glycosyltransferase [EC:2.4.1.-]	92.6261	-3.00153	5.59519e-06	0.000240726	Healthy>Diseased
Oral	K08162	mdtH	MFS transporter,DHA1 family,multidrug resistance protein	81.4869	-3.54764	9.77982e-06	0.000386981	Healthy>Diseased
Oral	K11104	melB	melibiose permease	147.256	-2.20111	5.53529e-05	0.00154674	Healthy>Diseased
Oral	K19222	menI,DHNAT	1,4-dihydroxy-2-naphthoyl-CoA hydrolase [EC:3.1.2.28]	142.32	-3.31138	1.55396e-09	6.01716e-07	Healthy>Diseased
Oral	K19304	mepM	murein DD-endopeptidase [EC:3.4.24.-]	75.1877	-5.92266	5.86487e-05	0.00161388	Healthy>Diseased
Oral	K12525	metL	bifunctional aspartokinase / homoserine dehydrogenase 2 [EC:2.7.2.4 1.1.1.3]	73.4686	-6.03841	0.000247835	0.0052481	Healthy>Diseased
Oral	K05712	mhpA	3-(3-hydroxy-phenyl)propionate hydroxylase [EC:1.14.13.127]	74.4363	-5.47642	1.66388e-08	3.92168e-06	Healthy>Diseased
Oral	K05713	mhpB	2,3-dihydroxyphenylpropionate 1,2-dioxygenase [EC:1.13.11.16]	65.0276	-8.41494	4.30314e-07	4.01612e-05	Healthy>Diseased
Oral	K05714	mhpC	2-hydroxy-6-oxonona-2,4-dienedioate hydrolase [EC:3.7.1.14]	65.0487	-8.94005	7.9738e-08	1.49483e-05	Healthy>Diseased
Oral	K02554	mhpD	2-keto-4-pentenoate hydratase [EC:4.2.1.80]	69.8615	-5.68359	1.99581e-07	2.88461e-05	Healthy>Diseased
Oral	K04073	mhpF	acetaldehyde dehydrogenase [EC:1.2.1.10]	66.7969	-8.14676	6.08691e-08	1.22212e-05	Healthy>Diseased
Oral	K05818	mhpR	IclR family transcriptional regulator,mhp operon transcriptional activator	67.1086	-7.55279	2.12158e-10	1.2779e-07	Healthy>Diseased
Oral	K05819	mhpT	MFS transporter,AAHS family,3-hydroxyphenylpropionic acid transporter	66.1279	-7.43543	1.75458e-08	3.96315e-06	Healthy>Diseased
Oral	K06169	miaE	tRNA 2-(methylsulfanyl)-N6-isopentenyladenosine37 hydroxylase [EC:1.14.99.69]	292.084	-2.53539	5.52562e-06	0.000240726	Healthy>Diseased
Oral	K14054	mpaA	murein peptide amidase A	72.0714	-6.4446	0.00053185	0.00914887	Healthy>Diseased
Oral	K12277	mshF	MSHA biogenesis protein MshF	5.81567	-22.1502	3.10067e-10	1.40073e-07	Healthy>Diseased
Oral	K07147	msrP	methionine sulfoxide reductase catalytic subunit [EC:1.8.-.-]	552.131	-1.86071	0.000172735	0.00382203	Healthy>Diseased
Oral	K02562	mtlR	mannitol operon repressor	72.1468	-6.27078	0.000320027	0.00635482	Healthy>Diseased
Oral	K03649	mug	double-stranded uracil-DNA glycosylase [EC:3.2.2.28]	79.9265	-5.22699	1.91462e-05	0.000644668	Healthy>Diseased
Oral	K19338	nac	LysR family transcriptional regulator,nitrogen assimilation regulatory protein	74.8964	-4.5176	2.14043e-06	0.000123439	Healthy>Diseased
Oral	K12266	norR	anaerobic nitric oxide reductase transcription regulator	74.3623	-5.50058	2.70605e-05	0.000857867	Healthy>Diseased
Oral	K04064	osmE	osmotically inducible lipoprotein OsmE	66.3953	-6.42393	0.000399246	0.0075207	Healthy>Diseased
Oral	K04065	osmY	hyperosmotically inducible periplasmic protein	268.567	-1.595	0.000180013	0.00396687	Healthy>Diseased
Oral	K02609	paaA	ring-1,2-phenylacetyl-CoA epoxidase subunit PaaA [EC:1.14.13.149]	54.4223	-7.4356	4.99168e-09	1.42421e-06	Healthy>Diseased
Oral	K07804	pagC	putatice virulence related protein PagC	61.5135	-14.625	1.88701e-05	0.000639344	Healthy>Diseased
Oral	K19092	parE1_3_4	toxin ParE1/3/4	459.281	-2.53281	2.73947e-05	0.000863041	Healthy>Diseased
Oral	K09251	patA	putrescine aminotransferase [EC:2.6.1.82]	66.5302	-6.2653	0.000406417	0.00760095	Healthy>Diseased
Oral	K01731	pelW	pectate disaccharide-lyase [EC:4.2.2.9]	6.11997	-24.5123	2.91438e-12	3.15977e-09	Healthy>Diseased
Oral	K02043	phnF	GntR family transcriptional regulator,phosphonate transport system regulatory protein	73.2249	-6.17588	7.17735e-07	5.80722e-05	Healthy>Diseased
Oral	K06166	phnG	alpha-D-ribose 1-methylphosphonate 5-triphosphate synthase subunit PhnG [EC:2.7.8.37]	73.381	-6.0718	6.1937e-07	5.15042e-05	Healthy>Diseased
Oral	K06165	phnH	alpha-D-ribose 1-methylphosphonate 5-triphosphate synthase subunit PhnH [EC:2.7.8.37]	73.3077	-6.10246	5.43522e-07	4.83022e-05	Healthy>Diseased
Oral	K06164	phnI	alpha-D-ribose 1-methylphosphonate 5-triphosphate synthase subunit PhnI [EC:2.7.8.37]	73.381	-6.0718	6.1937e-07	5.15042e-05	Healthy>Diseased
Oral	K06163	phnJ	alpha-D-ribose 1-methylphosphonate 5-phosphate C-P lyase [EC:4.7.1.1]	73.5675	-6.0117	7.74198e-07	5.99561e-05	Healthy>Diseased
Oral	K05781	phnK	putative phosphonate transport system ATP-binding protein	73.381	-6.0718	6.1937e-07	5.15042e-05	Healthy>Diseased
Oral	K05780	phnL	alpha-D-ribose 1-methylphosphonate 5-triphosphate synthase subunit PhnL [EC:2.7.8.37]	75.2088	-6.12685	1.07167e-06	7.85068e-05	Healthy>Diseased
Oral	K06162	phnM	alpha-D-ribose 1-methylphosphonate 5-triphosphate diphosphatase [EC:3.6.1.63]	90.776	-3.33396	0.00039955	0.0075207	Healthy>Diseased
Oral	K05774	phnN	ribose 1,5-bisphosphokinase [EC:2.7.4.23]	73.7815	-5.63626	1.66473e-06	0.000102551	Healthy>Diseased
Oral	K11929	phoE	outer membrane pore protein E	127.09	-7.41447	0.000236485	0.00508724	Healthy>Diseased
Oral	K07660	phoP	two-component system,OmpR family,response regulator PhoP	73.2388	-4.28593	0.000537973	0.00917091	Healthy>Diseased
Oral	K07637	phoQ	two-component system,OmpR family,sensor histidine kinase PhoQ [EC:2.7.13.3]	73.0695	-4.28707	0.000545433	0.00923997	Healthy>Diseased
Oral	K02336	polB	DNA polymerase II [EC:2.7.7.7]	75.7599	-5.67097	1.75339e-05	0.000601591	Healthy>Diseased
Oral	K00855	PRK,prkB	phosphoribulokinase [EC:2.7.1.19]	290.883	-4.43254	3.53397e-06	0.000176124	Healthy>Diseased
Oral	K07180	prkA	serine protein kinase	82.0024	-4.18059	1.61518e-06	0.000100933	Healthy>Diseased
Oral	K00137	prr	aminobutyraldehyde dehydrogenase [EC:1.2.1.19]	67.456	-6.34029	7.30152e-05	0.00193081	Healthy>Diseased
Oral	K09470	puuA	gamma-glutamylputrescine synthase [EC:6.3.1.11]	70.7815	-8.82138	2.04925e-09	6.9431e-07	Healthy>Diseased
Oral	K09472	puuC,aldH	4-(gamma-glutamylamino)butanal dehydrogenase [EC:1.2.1.99]	70.6877	-7.60854	6.06957e-08	1.22212e-05	Healthy>Diseased
Oral	K09473	puuD	gamma-glutamyl-gamma-aminobutyrate hydrolase [EC:3.5.1.94]	65.2209	-10.6891	3.54132e-06	0.000176124	Healthy>Diseased
Oral	K14052	puuP	putrescine importer	66.5073	-8.89009	1.83219e-07	2.8378e-05	Healthy>Diseased
Oral	K14056	puuR	HTH-type transcriptional regulator,repressor for puuD	65.2438	-10.3343	2.90502e-06	0.000159585	Healthy>Diseased
Oral	K19789	radD	DNA repair protein RadD	75.4515	-5.47908	1.16686e-05	0.000438	Healthy>Diseased
Oral	K18325	ramA	AraC family of transcriptional regulator,multidrug resistance transcriptional activator	71.3815	-20.8299	5.85552e-12	5.29046e-09	Healthy>Diseased
Oral	K10906	recE	exodeoxyribonuclease VIII [EC:3.1.11.-]	124.515	-9.46987	0.000192695	0.0042121	Healthy>Diseased
Oral	K05785	rfaH	transcriptional antiterminator RfaH	75.7606	-5.50236	0.000306983	0.0061883	Healthy>Diseased
Oral	K05834	rhtB	homoserine/homoserine lactone efflux protein	77.1709	-4.88264	1.09056e-06	7.87601e-05	Healthy>Diseased
Oral	K05835	rhtC	threonine efflux protein	73.8974	-6.05119	2.59767e-06	0.000148232	Healthy>Diseased
Oral	K06140	rnk	regulator of nucleoside diphosphate kinase	181.915	-4.78387	2.62098e-11	1.77604e-08	Healthy>Diseased
Oral	K19000	rof	Rho-binding antiterminator	129.182	-6.99522	4.86163e-06	0.000219624	Healthy>Diseased
Oral	K07740	rsd	regulator of sigma D	76.4106	-5.27288	0.000105738	0.00262938	Healthy>Diseased
Oral	K07661	rstA	two-component system,OmpR family,response regulator RstA	80.1922	-4.50822	1.75857e-06	0.000106494	Healthy>Diseased
Oral	K07639	rstB	two-component system,OmpR family,sensor histidine kinase RstB [EC:2.7.13.3]	77.8478	-5.03679	1.98797e-06	0.000115879	Healthy>Diseased
Oral	K09017	rutR	TetR/AcrR family transcriptional regulator	89.4071	-4.22422	1.10418e-06	7.87601e-05	Healthy>Diseased
Oral	K11264	scpB,mmcD	methylmalonyl-CoA decarboxylase [EC:4.1.1.-]	61.3884	-9.03674	0.000448594	0.00807916	Healthy>Diseased
Oral	K08344	scsB	suppressor for copper-sensitivity B	73.3469	-8.85098	4.26161e-07	4.01612e-05	Healthy>Diseased
Oral	K07782	sdiA	LuxR family transcriptional regulator,quorum-sensing system regulator SdiA	67.401	-5.61181	2.04367e-05	0.000681355	Healthy>Diseased
Oral	K15734	SDR16C5	all-trans-retinol dehydrogenase (NAD+) [EC:1.1.1.105]	45.0034	-25.3973	3.64414e-13	4.93871e-10	Healthy>Diseased
Oral	K08997	SELENOO,selO	serine/tyrosine/threonine adenylyltransferase [EC:2.7.7.-]	75.9894	-5.41642	3.61908e-06	0.000178355	Healthy>Diseased
Oral	K11925	sgrR	SgrR family transcriptional regulator	73.3845	-6.05631	0.000367763	0.00716884	Healthy>Diseased
Oral	K06075	slyA	MarR family transcriptional regulator,transcriptional regulator for hemolysin	79.1037	-4.36587	4.78154e-06	0.000217821	Healthy>Diseased
Oral	K06219	smtA,cmoM	tRNA 5-carboxymethoxyuridine methyltransferase [EC:2.1.1.-]	95.5468	-3.3344	1.43709e-06	9.38613e-05	Healthy>Diseased
Oral	K13639	soxR	MerR family transcriptional regulator,redox-sensitive transcriptional activator SoxR	77.5551	-4.62355	2.93922e-05	0.000905314	Healthy>Diseased
Oral	K00316	spdH	spermidine dehydrogenase [EC:1.5.99.6]	62.1444	-10.011	1.53337e-07	2.51892e-05	Healthy>Diseased
Oral	K04091	ssuD,msuD	alkanesulfonate monooxygenase [EC:1.14.14.5 1.14.14.34]	94.8023	-4.07569	9.24847e-06	0.000368647	Healthy>Diseased
Oral	K00322	sthA,udhA	NAD(P) transhydrogenase [EC:1.6.1.1]	86.871	-4.65052	3.22922e-06	0.000169958	Healthy>Diseased
Oral	K04343	strB	streptomycin 6-kinase [EC:2.7.1.72]	83.3392	-3.26369	0.000436159	0.00793339	Healthy>Diseased
Oral	K05997	sufA	Fe-S cluster assembly protein SufA	66.8026	-6.10369	0.000577246	0.00968807	Healthy>Diseased
Oral	K13053	sulA	cell division inhibitor SulA	70.2385	-5.24861	0.000357195	0.00704128	Healthy>Diseased
Oral	K15723	syd	SecY interacting protein Syd	74.3021	-6.02687	0.000253388	0.0052629	Healthy>Diseased
Oral	K19048	symE	toxic protein SymE	248.573	-8.37714	2.75644e-07	3.64455e-05	Healthy>Diseased
Oral	K19334	tabA	biofilm protein TabA	90.8662	-3.18945	8.70634e-05	0.00225823	Healthy>Diseased
Oral	K00598	tam	trans-aconitate 2-methyltransferase [EC:2.1.1.144]	70.8895	-5.60477	1.21272e-06	8.32173e-05	Healthy>Diseased
Oral	K05877	tap	methyl-accepting chemotaxis protein IV,peptide sensor receptor	63.0697	-8.95177	0.00022162	0.00482491	Healthy>Diseased
Oral	K05875	tar	methyl-accepting chemotaxis protein II,aspartate sensor receptor	68.6405	-5.14269	1.17448e-05	0.000438	Healthy>Diseased
Oral	K15551	tauA	taurine transport system substrate-binding protein	70.3628	-5.55686	4.70822e-06	0.000216299	Healthy>Diseased
Oral	K10831	tauB	taurine transport system ATP-binding protein [EC:7.6.2.7]	68.4584	-5.50383	5.00489e-06	0.000224227	Healthy>Diseased
Oral	K15552	tauC	taurine transport system permease protein	70.9786	-5.4789	4.33323e-06	0.000204265	Healthy>Diseased
Oral	K03119	tauD	taurine dioxygenase [EC:1.14.11.17]	90.1436	-3.89712	5.36704e-06	0.000236543	Healthy>Diseased
Oral	K07774	tctD	two-component system,OmpR family,response regulator TctD	72.2007	-5.06059	3.35588e-07	4.01612e-05	Healthy>Diseased
Oral	K13794	tcuR	LysR family transcriptional regulator,regulatory protein for tcuABC	61.3763	-9.09691	2.33799e-05	0.000749954	Healthy>Diseased
Oral	K16956	tcyJ	L-cystine transport system substrate-binding protein	12.2851	-14.6192	2.96321e-05	0.000907547	Healthy>Diseased
Oral	K19693	tfoS	AraC family transcriptional regulator,chitin signaling transcriptional activator	5.81567	-22.1502	3.10067e-10	1.40073e-07	Healthy>Diseased
Oral	K19148	tisB	small toxic protein TisB	61.4228	-14.2223	8.27243e-08	1.49483e-05	Healthy>Diseased
Oral	K18277	tmm	trimethylamine monooxygenase [EC:1.14.13.148]	46.9587	-8.50917	0.00039843	0.0075207	Healthy>Diseased
Oral	K10195	togA	oligogalacturonide transport system ATP-binding protein	9.37795	-13.426	1.58935e-05	0.0005523	Healthy>Diseased
Oral	K03851	tpa	taurine-pyruvate aminotransferase [EC:2.6.1.77]	10.3479	22.2268	1.04897e-11	8.12351e-09	Healthy<Diseased
Oral	K11744	tqsA	AI-2 transport protein TqsA	142.691	-4.44983	2.02205e-07	2.88461e-05	Healthy>Diseased
Oral	K05876	trg	methyl-accepting chemotaxis protein III,ribose and galactose sensor receptor	61.7348	-8.96792	0.000116332	0.00282796	Healthy>Diseased
Oral	K06141	tsgA	MFS transporter,TsgA protein	128.636	-7.02674	0.000127901	0.00306794	Healthy>Diseased
Oral	K05874	tsr	methyl-accepting chemotaxis protein I,serine sensor receptor	203.425	-5.13781	3.87858e-05	0.00113653	Healthy>Diseased
Oral	K05517	tsx	nucleoside-specific channel-forming protein	135.813	-6.19385	0.000141523	0.0033212	Healthy>Diseased
Oral	K08357	ttrA	tetrathionate reductase subunit A	95.222	-3.06585	1.1381e-05	0.000437563	Healthy>Diseased
Oral	K08358	ttrB	tetrathionate reductase subunit B	110.829	-2.68794	9.96334e-05	0.00251215	Healthy>Diseased
Oral	K03318	tutB	tyrosine permease	60.8941	-17.6632	4.34001e-07	4.01612e-05	Healthy>Diseased
Oral	K05816	ugpC	sn-glycerol 3-phosphate transport system ATP-binding protein [EC:7.6.2.10]	82.2307	-4.26688	2.80647e-06	0.000156844	Healthy>Diseased
Oral	K07686	uhpA	two-component system,NarL family,uhpT operon response regulator UhpA	147.86	-3.97136	1.89095e-06	0.000112647	Healthy>Diseased
Oral	K07675	uhpB	two-component system,NarL family,sensor histidine kinase UhpB [EC:2.7.13.3]	131.899	-6.04569	1.17233e-05	0.000438	Healthy>Diseased
Oral	K08219	UMF2	MFS transporter,UMF2 family,putative MFS family transporter protein	66.2654	-6.35886	0.000502926	0.00881674	Healthy>Diseased
Oral	K03503	umuD	DNA polymerase V [EC:3.4.21.-]	694.885	-2.37136	3.28346e-06	0.000170851	Healthy>Diseased
Oral	K06144	uspB	universal stress protein B	73.3616	-6.09735	0.000504185	0.00881674	Healthy>Diseased
Oral	K14061	uspF	universal stress protein F	188.508	-7.94113	0.000275628	0.00565977	Healthy>Diseased
Oral	K07689	uvrY,gacA,varA	two-component system,NarL family,invasion response regulator UvrY	77.1364	-4.97117	0.000115111	0.00282458	Healthy>Diseased
Oral	K12981	waaZ,rfaZ	KDO transferase III [EC:2.4.99.-]	61.7666	-17.684	4.20692e-07	4.01612e-05	Healthy>Diseased
Oral	K03819	wcaB	putative colanic acid biosynthesis acetyltransferase WcaB [EC:2.3.1.-]	62.6613	-6.24601	0.00031735	0.00632483	Healthy>Diseased
Oral	K03818	wcaF	putative colanic acid biosynthesis acetyltransferase WcaF [EC:2.3.1.-]	64.8492	-5.48096	1.18504e-05	0.000438	Healthy>Diseased
Oral	K03208	wcaI	colanic acid biosynthesis glycosyl transferase WcaI	63.5833	-6.14958	0.000431731	0.00790681	Healthy>Diseased
Oral	K02805	wecE,rffA	dTDP-4-amino-4,6-dideoxygalactose transaminase [EC:2.6.1.59]	180.159	-4.62976	1.99958e-07	2.88461e-05	Healthy>Diseased
Oral	K01146	xni	protein Xni	74.3021	-6.02687	0.000253388	0.0052629	Healthy>Diseased
Oral	K03852	xsc	sulfoacetaldehyde acetyltransferase [EC:2.3.3.15]	10.1833	22.2646	2.54561e-10	1.37997e-07	Healthy<Diseased
Oral	K05800	ybaO	Lrp/AsnC family transcriptional regulator	81.7675	-4.31545	5.32716e-05	0.00150409	Healthy>Diseased
Oral	K10762	ydaV	putative replication protein	121.223	-17.7751	3.66564e-07	4.01612e-05	Healthy>Diseased
Oral	K07283	ydiY	putative salt-induced outer membrane protein	78.2542	-4.74001	0.000243109	0.00518727	Healthy>Diseased
Oral	K08169	yebQ	MFS transporter,DHA2 family,multidrug resistance protein	79.0836	-3.53953	0.000165512	0.00369235	Healthy>Diseased
Oral	K05811	yfiM	putative lipoprotein	65.6197	-6.4079	0.000410336	0.0076441	Healthy>Diseased
Oral	K18446	ygiF	triphosphatase [EC:3.6.1.25]	74.6797	-6.00556	4.6094e-05	0.00132209	Healthy>Diseased
Oral	K03824	yhbS	putative acetyltransferase [EC:2.3.1.-]	92.0765	-4.27309	3.37454e-06	0.000170966	Healthy>Diseased
Oral	K03623	yhcO	ribonuclease inhibitor	353.019	-1.98189	0.000184055	0.00403952	Healthy>Diseased
Oral	K08993	yhhL	putative membrane protein	73.9631	-5.51965	0.000416498	0.00770996	Healthy>Diseased
Oral	K07290	yhjG	AsmA family protein	80.8003	-3.6643	7.96965e-06	0.000327299	Healthy>Diseased
Oral	K15922	yihQ	sulfoquinovosidase [EC:3.2.1.199]	61.6551	-9.66752	0.00045221	0.00811732	Healthy>Diseased
Oral	K16263	yjeH	amino acid efflux transporter	72.1513	-6.38171	0.000244005	0.00518727	Healthy>Diseased
Oral	K07309	ynfE	Tat-targeted selenate reductase subunit YnfE [EC:1.97.1.9]	72.1101	-4.47205	0.000250791	0.0052629	Healthy>Diseased
Oral	K07312	ynfH	Tat-targeted selenate reductase subunit YnfH	67.9671	-5.1452	2.08293e-05	0.00068851	Healthy>Diseased
Oral	K08224	ynfM	MFS transporter,YNFM family,putative membrane transport protein	86.7383	-3.18672	0.000533357	0.00914887	Healthy>Diseased
Oral	K05777	ynjB	putative thiamine transport system substrate-binding protein	73.8636	-6.072	0.000162762	0.00364601	Healthy>Diseased
Oral	K05778	ynjC	putative thiamine transport system permease protein	73.8636	-6.072	0.000162762	0.00364601	Healthy>Diseased
Oral	K05779	ynjD	putative thiamine transport system ATP-binding protein	73.8636	-6.072	0.000162762	0.00364601	Healthy>Diseased
Oral	K15532	yteR,yesR	unsaturated rhamnogalacturonyl hydrolase [EC:3.2.1.172]	109.387	-2.49728	0.000148444	0.00343433	Healthy>Diseased
Oral	K07269	ytfB	cell division protein YtfB	73.3845	-6.05631	0.000367763	0.00716884	Healthy>Diseased
Oral	K18657	zapC	cell division protein ZapC	74.2541	-6.03679	0.000378101	0.00721721	Healthy>Diseased
Oral	K16074	zntB	zinc transporter	81.931	-5.01101	4.45506e-06	0.000208197	Healthy>Diseased
Oral	K13638	zntR	MerR family transcriptional regulator,Zn(II)-responsive regulator of zntA	73.6614	-5.98629	0.000416716	0.00770996	Healthy>Diseased
