# Supplementary material for: Disease- and stage-specific alterations of the oral and fecal microbiota in Alzheimer's disease
Source: PNAS Nexus. 2023 Dec 11;3(1):pgad427. doi: 10.1093/pnasnexus/pgad427 (PMC10776369; doi:10.1093/pnasnexus/pgad427)
Supplement: pgad427_Supplementary_Data [file pgad427_supplementary_data.zip › PNASNEXUS-PNASNEXUS-2023-00320RR-s21.xlsx]

## Sheet: Table S11.enrich
Data	Factor	Comparison	Direction	Pathway	Pathway Description	Gene Ratio	Background Ratio	P	P (FDR)	q-value
Oral	Diagnosis	AD/at-risk	AD	map00030	Pentose phosphate pathway	2/22	89/13897	0.00861996	0.0327559	0.0235915
Oral	Diagnosis	AD/at-risk	AD	map00130	Ubiquinone and other terpenoid-quinone biosynthesis	2/22	59/13897	0.00387579	0.0245467	0.017679
Oral	Diagnosis	AD/at-risk	AD	map00260	Glycine, serine and threonine metabolism	3/22	109/13897	0.000648449	0.0123205	0.00887351
Oral	Diagnosis	AD/at-risk	AD	map01053	Biosynthesis of siderophore group nonribosomal peptides	2/22	36/13897	0.00145885	0.0138591	0.00998162
Oral	Diagnosis	AD/at-risk	AD	map02060	Phosphotransferase system (PTS)	2/22	72/13897	0.00571839	0.0271624	0.0195629
Oral	Diagnosis	AD/at-risk	at-risk	map00330	Arginine and proline metabolism	1/1	107/13897	0.0076995	0.0076995	NA
Oral	Diagnosis	Contr./AD	AD	map00430	Taurine and hypotaurine metabolism	2/6	29/13897	6.27458e-05	0.000439221	0.000198145
Oral	Diagnosis	Contr./AD	Contr.	map00071	Fatty acid degradation	3/83	59/13897	0.00524987	0.0293993	0.0221047
Oral	Diagnosis	Contr./AD	Contr.	map00330	Arginine and proline metabolism	5/83	107/13897	0.000444056	0.00386949	0.00290939
Oral	Diagnosis	Contr./AD	Contr.	map00360	Phenylalanine metabolism	7/83	74/13897	2.73201e-07	7.64961e-06	5.75159e-06
Oral	Diagnosis	Contr./AD	Contr.	map00362	Benzoate degradation	4/83	106/13897	0.00370312	0.0230416	0.0173245
Oral	Diagnosis	Contr./AD	Contr.	map00440	Phosphonate and phosphinate metabolism	5/83	44/13897	6.08572e-06	0.0001136	8.54136e-05
Oral	Diagnosis	Contr./AD	Contr.	map00621	Dioxin degradation	3/83	31/13897	0.000818423	0.00572896	0.00430749
Oral	Diagnosis	Contr./AD	Contr.	map00907	Pinene, camphor and geraniol degradation	2/83	25/13897	0.00967152	0.0492368	0.0370202
Oral	Diagnosis	Contr./AD	Contr.	map00920	Sulfur metabolism	6/83	109/13897	4.6877e-05	0.000525022	0.000394753
Oral	Diagnosis	Contr./AD	Contr.	map01220	Degradation of aromatic compounds	8/83	215/13897	4.19953e-05	0.000525022	0.000394753
Oral	Diagnosis	Contr./AD	Contr.	map02020	Two-component system	17/83	499/13897	4.75738e-09	2.66414e-07	2.00311e-07
Oral	Diagnosis	Contr./AD	Contr.	map02030	Bacterial chemotaxis	3/83	26/13897	0.000483686	0.00386949	0.00290939
Oral	Diagnosis	Contr./MCI	MCI	map00430	Taurine and hypotaurine metabolism	2/4	29/13897	2.51635e-05	0.000100654	2.64879e-05
Oral	Diagnosis	Contr./MCI	MCI	map00650	Butanoate metabolism	1/4	114/13897	0.0324147	0.0432197	0.0113736
Oral	Diagnosis	Contr./MCI	MCI	map01053	Biosynthesis of siderophore group nonribosomal peptides	1/4	36/13897	0.0103229	0.0206457	0.00543309
Oral	Diagnosis	Contr./at-risk	Contr.	map00030	Pentose phosphate pathway	7/47	89/13897	1.77637e-08	2.48692e-07	1.77637e-07
Oral	Diagnosis	Contr./at-risk	Contr.	map00051	Fructose and mannose metabolism	4/47	113/13897	0.000564627	0.00395239	0.00282313
Oral	Diagnosis	Contr./at-risk	Contr.	map00260	Glycine, serine and threonine metabolism	4/47	109/13897	0.00049269	0.00395239	0.00282313
Oral	Diagnosis	Contr./at-risk	Contr.	map02060	Phosphotransferase system (PTS)	7/47	72/13897	3.96453e-09	1.11007e-07	7.92906e-08
Oral	Diagnosis	Contr./at-risk	at-risk	map00650	Butanoate metabolism	1/2	114/13897	0.0163397	0.0245096	0.00859985
Oral	Diagnosis	Contr./at-risk	at-risk	map01053	Biosynthesis of siderophore group nonribosomal peptides	1/2	36/13897	0.00517445	0.0155233	0.00544679
Oral	Diagnosis	MCI/AD	MCI	map00543	Exopolysaccharide biosynthesis	1/2	73/13897	0.0104786	0.0314359	0.0110302
Oral	Diagnosis	MCI/at-risk	at-risk	map00330	Arginine and proline metabolism	2/8	107/13897	0.0015955	0.00797748	0.00167947
Oral	Health status	Contr./Diseased	Contr.	map00330	Arginine and proline metabolism	11/151	107/13897	2.18989e-08	3.32864e-07	2.53567e-07
Oral	Health status	Contr./Diseased	Contr.	map00360	Phenylalanine metabolism	13/151	74/13897	1.03361e-12	3.9277e-11	2.99202e-11
Oral	Health status	Contr./Diseased	Contr.	map00362	Benzoate degradation	8/151	106/13897	1.97977e-05	0.000214946	0.00016374
Oral	Health status	Contr./Diseased	Contr.	map00364	Fluorobenzoate degradation	4/151	18/13897	3.64046e-05	0.000307417	0.000234182
Oral	Health status	Contr./Diseased	Contr.	map00440	Phosphonate and phosphinate metabolism	6/151	44/13897	7.48016e-06	9.47486e-05	7.21769e-05
Oral	Health status	Contr./Diseased	Contr.	map00621	Dioxin degradation	3/151	31/13897	0.00452295	0.0264419	0.0201427
Oral	Health status	Contr./Diseased	Contr.	map00622	Xylene degradation	5/151	34/13897	3.05845e-05	0.000290552	0.000221335
Oral	Health status	Contr./Diseased	Contr.	map00907	Pinene, camphor and geraniol degradation	3/151	25/13897	0.00242699	0.015371	0.0117092
Oral	Health status	Contr./Diseased	Contr.	map00920	Sulfur metabolism	7/151	109/13897	0.000183704	0.00126923	0.000966865
Oral	Health status	Contr./Diseased	Contr.	map01220	Degradation of aromatic compounds	16/151	215/13897	1.49841e-09	3.79597e-08	2.89167e-08
Oral	Health status	Contr./Diseased	Contr.	map01503	Cationic antimicrobial peptide (CAMP) resistance	9/151	54/13897	5.8248e-09	1.10671e-07	8.43063e-08
Oral	Health status	Contr./Diseased	Contr.	map02020	Two-component system	28/151	499/13897	6.3861e-13	3.9277e-11	2.99202e-11
Oral	Health status	Contr./Diseased	Contr.	map02030	Bacterial chemotaxis	4/151	26/13897	0.000166226	0.00126332	0.00096236
Oral	Health status	Contr./Diseased	Diseased	map00430	Taurine and hypotaurine metabolism	2/4	29/13897	2.51635e-05	0.000100654	2.64879e-05
Oral	Health status	Contr./Diseased	Diseased	map00650	Butanoate metabolism	1/4	114/13897	0.0324147	0.0432197	0.0113736
Oral	Health status	Contr./Diseased	Diseased	map01053	Biosynthesis of siderophore group nonribosomal peptides	1/4	36/13897	0.0103229	0.0206457	0.00543309
Stool	Diagnosis	AD/at-risk	at-risk	map00520	Amino sugar and nucleotide sugar metabolism	1/1	156/13897	0.0112254	0.0151831	NA
Stool	Diagnosis	AD/at-risk	at-risk	map00541	O-Antigen nucleotide sugar biosynthesis	1/1	99/13897	0.00712384	0.0151831	NA
Stool	Diagnosis	AD/at-risk	at-risk	map01250	Biosynthesis of nucleotide sugars	1/1	211/13897	0.0151831	0.0151831	NA
Stool	Diagnosis	Contr./AD	AD	map00622	Xylene degradation	2/39	34/13897	0.00406792	0.0447471	0.0331857
Stool	Diagnosis	Contr./AD	AD	map00750	Vitamin B6 metabolism	2/39	24/13897	0.00203704	0.0447471	0.0331857
Stool	Diagnosis	Contr./AD	AD	map01240	Biosynthesis of cofactors	6/39	375/13897	0.000569551	0.0250602	0.0185853
Stool	Diagnosis	Contr./AD	AD	map01501	beta-Lactam resistance	3/39	112/13897	0.00377101	0.0447471	0.0331857
Stool	Diagnosis	Contr./AD	Contr.	map00520	Amino sugar and nucleotide sugar metabolism	1/3	156/13897	0.0333021	0.0416276	NA
Stool	Diagnosis	Contr./AD	Contr.	map00670	One carbon pool by folate	1/3	43/13897	0.00925455	0.0399754	NA
Stool	Diagnosis	Contr./AD	Contr.	map00790	Folate biosynthesis	1/3	84/13897	0.0180253	0.0399754	NA
Stool	Diagnosis	Contr./AD	Contr.	map01250	Biosynthesis of nucleotide sugars	1/3	211/13897	0.0448645	0.0448645	NA
Stool	Diagnosis	Contr./AD	Contr.	map01501	beta-Lactam resistance	1/3	112/13897	0.0239853	0.0399754	NA
Stool	Diagnosis	Contr./MCI	Contr.	map00362	Benzoate degradation	2/24	106/13897	0.014259	0.0370735	0.0210133
Stool	Diagnosis	Contr./MCI	Contr.	map00624	Polycyclic aromatic hydrocarbon degradation	9/24	43/13897	1.34242e-17	1.74514e-16	9.89149e-17
Stool	Diagnosis	Contr./MCI	Contr.	map00627	Aminobenzoate degradation	3/24	89/13897	0.000466235	0.00202035	0.00114514
Stool	Diagnosis	Contr./MCI	Contr.	map01220	Degradation of aromatic compounds	8/24	215/13897	1.71299e-09	1.11344e-08	6.311e-09
Stool	Diagnosis	Contr./MCI	Contr.	map05130	Pathogenic Escherichia coli infection	3/24	152/13897	0.00219364	0.00712932	0.00404091
Stool	Diagnosis	Contr./MCI	MCI	map00650	Butanoate metabolism	2/3	114/13897	0.000199046	0.000398092	NA
Stool	Diagnosis	Contr./MCI	MCI	map01501	beta-Lactam resistance	1/3	112/13897	0.0239853	0.0239853	NA
Stool	Diagnosis	Contr./at-risk	Contr.	map05130	Pathogenic Escherichia coli infection	3/12	152/13897	0.00026252	0.00288772	0.00221069
Stool	Diagnosis	Contr./at-risk	at-risk	map00520	Amino sugar and nucleotide sugar metabolism	2/3	156/13897	0.00037286	0.00074572	NA
Stool	Diagnosis	Contr./at-risk	at-risk	map00541	O-Antigen nucleotide sugar biosynthesis	2/3	99/13897	0.000150019	0.000600075	NA
Stool	Diagnosis	Contr./at-risk	at-risk	map01250	Biosynthesis of nucleotide sugars	2/3	211/13897	0.000681452	0.000908603	NA
Stool	Diagnosis	Contr./at-risk	at-risk	map01501	beta-Lactam resistance	1/3	112/13897	0.0239853	0.0239853	NA
Stool	Diagnosis	MCI/AD	AD	map00624	Polycyclic aromatic hydrocarbon degradation	9/37	43/13897	1.24112e-15	3.84746e-14	2.74352e-14
Stool	Diagnosis	MCI/AD	AD	map00627	Aminobenzoate degradation	3/37	89/13897	0.0016855	0.0174168	0.0124195
Stool	Diagnosis	MCI/AD	AD	map00770	Pantothenate and CoA biosynthesis	2/37	45/13897	0.00635399	0.0470749	0.0335678
Stool	Diagnosis	MCI/AD	AD	map01220	Degradation of aromatic compounds	8/37	215/13897	7.56398e-08	1.17242e-06	8.36018e-07
Stool	Diagnosis	MCI/AD	AD	map05130	Pathogenic Escherichia coli infection	3/37	152/13897	0.00759272	0.0470749	0.0335678
Stool	Diagnosis	MCI/AD	MCI	map00670	One carbon pool by folate	1/3	43/13897	0.00925455	0.030767	NA
Stool	Diagnosis	MCI/AD	MCI	map00790	Folate biosynthesis	1/3	84/13897	0.0180253	0.030767	NA
Stool	Diagnosis	MCI/AD	MCI	map01501	beta-Lactam resistance	1/3	112/13897	0.0239853	0.030767	NA
Stool	Diagnosis	MCI/AD	MCI	map04141	Protein processing in endoplasmic reticulum	1/3	144/13897	0.030767	0.030767	NA
Stool	Diagnosis	MCI/at-risk	MCI	map00650	Butanoate metabolism	1/5	114/13897	0.0403543	0.0484252	0.00849565
Stool	Diagnosis	MCI/at-risk	MCI	map00670	One carbon pool by folate	1/5	43/13897	0.0153777	0.0461332	0.00809354
Stool	Diagnosis	MCI/at-risk	MCI	map00730	Thiamine metabolism	1/5	36/13897	0.0128873	0.0461332	0.00809354
Stool	Diagnosis	MCI/at-risk	MCI	map00790	Folate biosynthesis	1/5	84/13897	0.0298634	0.0484252	0.00849565
Stool	Diagnosis	MCI/at-risk	MCI	map01501	beta-Lactam resistance	1/5	112/13897	0.0396578	0.0484252	0.00849565
Stool	Diagnosis	MCI/at-risk	at-risk	map00362	Benzoate degradation	2/17	106/13897	0.00727391	0.0254587	0.0114851
Stool	Diagnosis	MCI/at-risk	at-risk	map00624	Polycyclic aromatic hydrocarbon degradation	9/17	43/13897	2.53477e-19	3.54867e-18	1.60091e-18
Stool	Diagnosis	MCI/at-risk	at-risk	map00627	Aminobenzoate degradation	3/17	89/13897	0.000161803	0.000755081	0.000340638
Stool	Diagnosis	MCI/at-risk	at-risk	map01220	Degradation of aromatic compounds	8/17	215/13897	6.21534e-11	4.35074e-10	1.96274e-10
Stool	Health status	Contr./Diseased	-	-	-	-	-	-	-	-
