# Supplementary material for: Disease- and stage-specific alterations of the oral and fecal microbiota in Alzheimer's disease
Source: PNAS Nexus. 2023 Dec 11;3(1):pgad427. doi: 10.1093/pnasnexus/pgad427 (PMC10776369; doi:10.1093/pnasnexus/pgad427)
Supplement: pgad427_Supplementary_Data [file pgad427_supplementary_data.zip › PNASNEXUS-PNASNEXUS-2023-00320RR-s11.xlsx]

## Sheet: Sheet 1
Adonis test on gut microbiome samples
Test	Group	Distance	Df	SumOfSqs	R2	F	Pvalue
Adonis	AD vs HC	Bray	1	0.548117	0.0128552	1.38113	0.002
Adonis	MCI vs HC	Bray	1	0.412038	0.0178031	1.0525	0.287
Adonis	Risiko vs HC	Bray	1	0.422205	0.0162925	1.04524	0.327
Adonis	Risiko vs AD	Bray	1	0.458786	0.0134718	1.15387	0.061
Adonis	Risiko vs MCI	Bray	1	0.455322	0.0309868	1.16819	0.077
Adonis test on oral microbiome samples
Test	Group	Distance	Df	SumOfSqs	R2	F	Pvalue
Adonis	AD vs HC	Bray	1	0.341746	0.0156634	0.938044	0.64
Adonis	MCI vs HC	Bray	1	0.393103	0.0435504	1.05108	0.339
Adonis	Risiko vs AD	Bray	1	0.376135	0.0207906	1.03814	0.358
Adonis	Risiko vs MCI	Bray	1	0.415959	0.0786552	1.12651	0.167
