# Supplementary material for: Disease- and stage-specific alterations of the oral and fecal microbiota in Alzheimer's disease
Source: PNAS Nexus. 2023 Dec 11;3(1):pgad427. doi: 10.1093/pnasnexus/pgad427 (PMC10776369; doi:10.1093/pnasnexus/pgad427)
Supplement: pgad427_Supplementary_Data [file pgad427_supplementary_data.zip › PNASNEXUS-PNASNEXUS-2023-00320RR-s12.xlsx]

## Sheet: AD vs HC
	Stool: Differential abundance test results with DESeq: AD vs HC
baseMean	log2FoldChange	lfcSE	stat	pvalue	padj	Kingdom	Phylum	Class	Order	Family	Genus	Species	seqs	ASV
10.5225	30	3.48682	8.60382	7.71038e-18	4.66478e-15	Bacteria	Firmicutes	Clostridia	Clostridiales	Ruminococcaceae	Anaerotruncus	Anaerotruncus	ACGCTGGCGGCGTGCCTAACACATGCAAGTCGAACGGAGTTCTTGAGGAATGCGGCTTCGGCCAAATGACTTTTGAACTTAGTGGCGGACGGGTGAGTAACGCGTGAGCAACCTGCCTTTCAGAGGGGGATAACATTTGGAAACAGATGCTAATACCGCATAAGATTACAGTACCGCATGATACAGTGATCAAAGGAGCAATCCGCTGAAAGATGGGCTCGCGTCCGATTAGATAGTTGGTGAGGTAACGGCTCACCAAGTCGACGATCGGTAGCCGGACTGAGAGGTTGAACGGCCACATTGGGACTGAGACACGG	ASV705
9.45659	28.5329	3.48774	8.18092	2.81689e-16	8.5211e-14	Bacteria	Bacteroidetes	Bacteroidia	Bacteroidales	Prevotellaceae	Prevotella	Prevotella (unc.)	ACGCTAGCTACAGGCTTAACACATGCAAGTCGAGGGGCAGCATCGCGATAGCTTGCTATTGCGGATGGCGACCGGCGCACGGGTGAGTAACGCGTATCCAACCTTCCCGCAACTGGGGAATAACCTTGCGAAAGTAAGACTAATACCCCATGGTCTCCACGGATGGCATCTGAAATGGAGTAAAGGTTTCGGCCGGTTGCGGATGGGGATGCGTCCGATTAGCTTGACGGCGGGGTAACGGCCCACCGTGGCATCGATCGGTAGGGGTTCTGAGAGGAAGGTCCCCCACATTGGAACTGAGACACGG	ASV1114
15.4778	24.2066	3.48893	6.93811	3.97383e-12	8.01388e-10	Bacteria	Firmicutes	Firmicutes (unc.)	Firmicutes (unc.)	Firmicutes (unc.)	Firmicutes (unc.)	Firmicutes (unc.)	ACGCTGGCGGCATGCTTAACACATGCAAGTCGAACGGACTGATTCCCTTCGGGGATGAAAGTTAGTGGCGAACGGGTGAGTAATGTATGAGCAACCTGCCTCTGTCAACGGGATAACAGTTGGAAACGACTGATAATACGGTATATGACCACGGCACCGCATGGTGCTGCGGTAAAAGATTTTATCGGACAGAGATGGGCTCATATCCCATTAGGTAGTTGGTGAGATAACAGCCCACCAAGCCGACGATGGGTAGCCGAGCTGAGAGGCTGATCGGCCACATTGGGACTGAAACACGG	ASV1185
7.20748	20.0851	3.48773	5.75878	8.47215e-09	1.28141e-06	Bacteria	Firmicutes	Clostridia	Clostridiales	Ruminococcaceae	Oscillibacter	Oscillibacter (unc.)	ACGCTGGCGGCGTGCTTAACACATGCAAGTCGAACGAGAATCTGCGGAAAGAGGATTCGTCCAATTGAAGCAGAGGACAGTGGCGGACGGGTGAGTAACGCGTGAGGAACCTGCCTTTCAGAGGGGGACAACAGTTGGAAACGACTGCTAATACCGCATAACATATAGATGTCGCATGGCATTTATATCAAAGATTTATCGCTGAAAGATGGCCTCGCGTCTGATTAGCTAGTTGGTGAGGTAACGGCCCACCAAGGCGACGATCAGTAGCCGGACTGAGAGGTTGAACGGCCACATTGGGACTGAGATACGG	ASV1489
43.1149	19.0105	3.48575	5.45376	4.93149e-08	5.9671e-06	Bacteria	Firmicutes	Negativicutes	Selenomonadales	Acidaminococcaceae	Acidaminococcus	Acidaminococcus (unc.)	ACGCTGGCGGCGTGCTTAACACATGCAAGTCGAACGGAGAACTTATTTCGGTAAGTTCTTAGTGGCGAACGGGTGAGTAACGCGTGGGCAACCTGCCCTCCAGTTGGGGACAACATTCCGAAAGGGATGCTAATACCGAATGTGCTCCCTCCTCCGCATGGAGGAGGGAGGAAAGATGGCCTCTGCTTGCAAGCTATCGCTGGAAGATGGGCCCGCGTCTGATTAGCTAGTTGGTGGGGTAACGGCTCACCAAGGCGATGATCAGTAGCCGGTCTGAGAGGATGAACGGCCACATTGGGACTGAGACACGG	ASV210
3.93314	18.7468	3.48978	5.37192	7.79043e-08	7.85535e-06	Bacteria	Firmicutes	Clostridia	Clostridiales	Ruminococcaceae	Faecalibacterium	Faecalibacterium (unc.)	ACGCTGGCGGCGCGCCTAACACATGCAAGTCGAACGAGCGAGAGAGAGCTTGCTTTCTCGAGCGAGTGGCGAACGGGTGAGTAACGCGTGAGGAACCTGCCTCAAAGAGGGGGACAACAGTTGGAAACGACTGCTAATACCGCATAAGCCCACGGCTCGGCATCGAGCAGGGGGAAAAGGAGCAATCCGCTTTGAGATGGCCTCGCGTCCGATTAGCTAGTTGGTGAGGTAACGGCCCACCAAGGCGACGATCGGTAGCCGGACTGAGAGGTTGAACGGCCACATTGGGACTGAGACACGG	ASV1066
46.067	17.68	3.48619	5.07145	3.94794e-07	3.41215e-05	Bacteria	Bacteroidetes	Bacteroidia	Bacteroidales	Porphyromonadaceae	Barnesiella	Barnesiella (unc.)	ACGCTAGCGACAGGCCTAACACATGCAAGTCGAGGGGCAGCGGAGAGGTAGCAATACCTTTGCCGGCGACCGGCGCACGGGTGAGTAACACGTATGCAATCCACCTGTAACAGGGGGATAACCCGGAGAAATCCGGACTAATACCCCATAATATGGGCTCTCCGCATGGAGGGTTCATTAAAGAGAGCAATTTTGGTTACAGACGAGCATGCGCTCCATTAGCCAGTTGGCGGGGTAACGGCCCACCAAAGCGACGATGGATAGGGGTTCTGAGAGGAAGGTCCCCCACATTGGAACTGAGACACGG	ASV337
42.2175	17.4441	3.48615	5.00384	5.61988e-07	4.25004e-05	Bacteria	Bacteroidetes	Bacteroidia	Bacteroidales	Porphyromonadaceae	Porphyromonadaceae (unc.)	Porphyromonadaceae (unc.)	ACGCTAGCGACAGGCTTAACACATGCAAGTCGAGGGGCAGCGGGGGATAAGCTTGCTTTTCCTGCCGGCGACCGGCGCACGGGTGAGTAACACGTATGCAACCTGCCCCTGTCAGAGGGATAATCCGGAGAAATCCGGTCTAATATCGCATAAAGCGTTTGCGGGGCATCCTGCGAGCGCCAAAGGAGTAATCCGGACAGGGATGGGCATGCGGCGCATTAGCTAGTTGGGGGGGTAACGGCCCACCAAGGCGACGATGCGTAGGGGTTCTGAGAGGAAGGTCCCCCACATTGGTACTGAGACACGG	ASV106
38.9176	16.6126	3.48606	4.76542	1.88458e-06	0.000126686	Bacteria	Bacteroidetes	Bacteroidia	Bacteroidales	Bacteroidaceae	Bacteroides	Bacteroides (unc.)	ACGCTAGCTACAGGCTTAACACATGCAAGTCGAGGGGCAGCATCATCAAAGCTTGCTTTGATGGATGGCGACCGGCGCACGGGTGAGTAACACGTATCCAACCTGCCGACAACACTGGGATAGCCTTTCGAAAGAAAGATTAATACCGGATGGCATAATTATTCCGCATGGGATAATTATTAAAGAATTTCGGTTGTCGATGGGGATGCGTTCCATTAGGCAGTTGGCGGGGTAACGGCCCACCAAACCAACGATGGATAGGGGTTCTGAGAGGAAGGTCCCCCACATTGGAACTGAGACACGG	ASV203
42.6929	16.0242	3.48678	4.5957	4.31295e-06	0.000220525	Bacteria	Bacteroidetes	Bacteroidia	Bacteroidales	Prevotellaceae	Prevotella	copri	ACGCTAGCTACAGGCTTAACACATGCAAGTCGAGGGGAAACGACATCGAAAGCTTGCTTTTGATGGGCGTCGACCGGCGCACGGGTGAGTAACGCGTATCCAACCTGCCCACCACTTGGGGATAACCTTGCGAAAGTAAGACTAATACCCAATGATATCTCTAGAAGACATCTGAAAGAGATTAAAGATTTATCGGTGATGGATGGGGATGCGTCTGATTAGCTTGTTGGCGGGGTAACGGCCCACCAAGGCGACGATCAGTAGGGGTTCTGAGAGGAAGGTCCCCCACATTGGAACTGAGACACGG	ASV244
26.0729	-16.0018	3.48414	-4.59277	4.37405e-06	0.000220525	Bacteria	Bacteroidetes	Bacteroidia	Bacteroidales	Rikenellaceae	Alistipes	Alistipes (unc.)	ACGCTAGCGGCAGGCTTAACACATGCAAGTCGAGGGGCAGCATTCGGGTAGCAATACCTGAGATGGCGACCGGCGCACGGGTGCGTAACGCGTATGCAACCTACCCATAACAGGGGCATAACACTGAGAAATTGGTACTAATTCCCCATAACATTCGAAGAGGCATCTTTTCGGGTTGAAAACTACGGTGGTTATGGATGGGCATGCGTTGTATTAGCTGGTTGGTGAGGTAACGGCTCACCAAGGCGACGATACATAGGGGGACTGAGAGGTTAACCCCCCACATTGGTACTGAGACACGG	ASV343
31.8464	16.1214	3.48528	4.62556	3.73579e-06	0.000220525	Bacteria	Bacteroidetes	Bacteroidia	Bacteroidales	Bacteroidaceae	Bacteroides	Bacteroides (unc.)	ACGCTAGCTACAGGCTTAACACATGCAAGTCGAGGGGCAGCATGAACTTAGCTTGCTAAGTTTGATGGCGACCGGCGCACGGGTGAGTAACACGTATCCAACCTCCCGCTTACTCAGGAATAGCCTTTCGAAAGAAAGATTAATGCCTGATGGTATCTTAAGCACACATGTAATTAAGATTAAAGATTTATCGGTAAGCGATGGGGATGCGTTCCATTAGGTAGTAGGCGGGGTAACGGCCCACCTAGCCGACGATGGATAGGGGTTCTGAGAGGAAGGTCCCCCACATTGGAACTGAGACACGG	ASV467
63.4179	-15.6761	3.48083	-4.50355	6.68266e-06	0.000269534	Bacteria	Bacteroidetes	Bacteroidia	Bacteroidales	Porphyromonadaceae	Barnesiella	Barnesiella (unc.)	ACGCTAGCGACAGGCCTAACACATGCAAGTCGAGGGGCAGCGGAGAGGTAGCAATACCTTTGCCGGCGACCGGCGCACGGGTGAGTAACACGTATGCAATCCACCTGTAACAGGGGGATAACCCGGAGAAATCCGGACTAATACCCCATAATATGGGCTCTCCGCATGGAGGGTCCATTAAAGAGAGCAATTTTGGTTACAGACGAGCATGCGCTCCATTAGCCAGTTGGCGGGGTAACGGCCCACCAAAGCGACGATGGATAGGGGTTCTGAGAGGAAGGTCCCCCACATTGGAACTGAGACACGG	ASV103
27.1556	15.7661	3.48474	4.52432	6.05894e-06	0.000269534	Bacteria	Firmicutes	Clostridia	Clostridiales	Ruminococcaceae	Ruminococcus	Ruminococcus (unc.)	ACGCTGGCGGCGTGCCTAACACATGCAAGTCGAACGGAACTTCTTTAAAGGATTTCTTCGGAATGAATTTGATTAAGTTTAGTGGCGGACGGGTGAGTAACGCGTGAGTAACCTGCCTCTAAGAGGGGAATAACATTCTGAAAAGAATGCTAATACCGCATAATATATATTTATCGCATGGTAGATATATCAAAGATTTATCGCTTAGAGATGGACTCGCGTCCGATTAGTTAGTTGGTGAGGTAACGGCTCACCAAGACCGCGATCGGTAGCCGGACTGAGAGGTTGAACGGCCACATTGGGACTGAGACACGG	ASV278
16.8333	-15.7227	3.48537	-4.51106	6.45055e-06	0.000269534	Bacteria	Bacteroidetes	Bacteroidia	Bacteroidales	Rikenellaceae	Alistipes	Alistipes (unc.)	ACGCTAGCGGCAGGCCTAACACATGCAAGTCGAGGGGCATCACAGGTAGCAATACCGGGTGGCGACCGGCGCACGGGTGCGTAACGCGTATGCAACCTACCCATAACAGGGGGATAACACTGAGAAATTGGTACTAATACCCCATAACATCAGAACCGGCATCGGTTTTGGTTGAAAACTCCGGTGGTTATGGATGGGCATGCGTTGTATTAGCTAGTTGGTGAGGTAACGGCTCACCAAGGCAACGATACATAGGGGGACTGAGAGGTTAACCCCCCACATTGGTACTGAGACACGG	ASV518
6.78603	-15.5393	3.48469	-4.45932	8.22219e-06	0.000310902	Bacteria	Firmicutes	Clostridia	Clostridiales	Ruminococcaceae	Oscillibacter	Oscillibacter (unc.)	ACGCTGGCGGCGTGCTTAACACATGCAAGTCGAACGAGAATCTGTGGATCGAGGATTCGTCCAAGTGAAGCAGAGGACAGTGGCGGACGGGTGAGTAACGCGTGAGGAACCTGCCTTTCAGAGGGGGACAACAGTTGGAAACGACTGCTAATACCGCATGATACATTTGGGTGGCATCATCTGAATGTCAAAGATTTATCGCTGAAAGATGGCCTCGCGTCTGATTAGCTAGTTGGTGGGGTAACGGCCCACCAAGGCGACGATCAGTAGCCGGACTGAGAGGTTGACCGGCCACATTGGGACTGAGATACGG	ASV1102
129.38	-13.9974	3.17468	-4.40906	1.03821e-05	0.000346593	Bacteria	Proteobacteria	Gammaproteobacteria	Enterobacteriales	Enterobacteriaceae	Citrobacter	Citrobacter (unc.)	ACGCTGGCGGCAGGCCTAACACATGCAAGTCGAACGGTAGCACAGAGGAGCTTGCTCCTTGGGTGACGAGTGGCGGACGGGTGAGTAATGTCTGGGAAACTGCCCGATGGAGGGGGATAACTACTGGAAACGGTAGCTAATACCGCATAACGTCGCAAGACCAAAGAGGGGGACCTTCGGGCCTCTTGCCATCGGATGTGCCCAGATGGGATTAGCTAGTAGGTGGGGTAACGGCTCACCTAGGCGACGATCCCTAGCTGGTCTGAGAGGATGACCAGCCACACTGGAACTGAGACACGG	ASV22
122.428	15.2926	3.47908	4.3956	1.10469e-05	0.000346593	Bacteria	Proteobacteria	Betaproteobacteria	Burkholderiales	Sutterellaceae	Sutterella	Sutterella (unc.)	ACGCTGGCGGCATGCTTTACACATGCAAGTCGAACGGCAGCACAGGGAGCTTGCTCCCGGGTGGCGAGTGGCGCACGGGTGAGTAATACATCGGAACGTGTCCTGTTGTGGGGGATAACTGCTCGAAAGGGTGGCTAATACCGCATGAGACCTGAGGGTGAAAGCGGGGGATCGCAAGACCTCGCGCAATTGGAGCGGCCGATGCCCGATTAGCTAGTTGGTGAGGTAAAGGCTCACCAAGGCGACGATCGGTAGCTGGTCTGAGAGGACGACCAGCCACACTGGGACTGAGACACGG	ASV86
15.2603	-15.2926	3.48537	-4.38766	1.14576e-05	0.000346593	Bacteria	Bacteroidetes	Bacteroidia	Bacteroidales	Porphyromonadaceae	Barnesiella	Barnesiella (unc.)	ACGCTAGCGACAGGCCTAACACATGCAAGTCGAGGGGCAGCGAAGAGGTAGCAATACCTTTGCCGGCGACCGGCGCACGGGTGAGTAACACGTATGCAATCCACCTGTAACAGGGGGATAACCCGGAGAAATCCGGACTAATACCCCATAATATGGGCGCTCCGCATGGAGAGCCCATTAAAGAGAGCAATTTTGGTTACAGACGAGCATGCGCTCCATTAGCCAGTTGGCGGGGTAACGGCCCACCAAAGCGACGATGGATAGGGGTTCTGAGAGGAAGGTCCCCCACATTGGAACTGAGACACGG	ASV354
12.8435	15.3991	3.48455	4.41925	9.90425e-06	0.000346593	Bacteria	Bacteroidetes	Bacteroidia	Bacteroidales	Porphyromonadaceae	Porphyromonadaceae (unc.)	Porphyromonadaceae (unc.)	ACGCTAGCGACAGGCTTAACACATGCAAGTCGAGGGGCAGCGAGGGCGTAGCAATACGCCTGTCGGCGACCGGCGCACTGGTGAGTAACACGTATGCGACCTGCCCCCTACAGGGGTATAACCCGTAGAAATGCGGACTAATCCCCCATAGTCCTGGGTGCTGCATGGCATTCAGGGGAAAGGCCAGCCGGTAGGGGATGGGCATGCGGCGCATTAGCTAGTTGGCGGGGCAACGGCCCACCAAGGCGACGATGCGTAGGGGTTCTGAGAGGAAGGTCCCCCACACTGGTACTGAGACACGG	ASV1169
2.68246	-15.1443	3.4901	-4.33922	1.42986e-05	0.000393212	Bacteria	Firmicutes	Clostridia	Clostridiales	Ruminococcaceae	Faecalibacterium	Faecalibacterium (unc.)	ACGCTGGCGGCGCGCCTAACACATGCAAGTCGAACGAGCGAGAGAGAGCTTGCTTTCTCGAGCGAGTGGCGAACGGGTGAGTAACGCGTGAGGAACCTGCCTCAAAGAGGGGGACAACAGTTGGAAACGACTGCTAATACCGCATAAGCCCACAGCTCGGCATCGAGCAGAGGGAAAAGGAGCAATCCGCTTTGAGATGGCCTCGCGTCCGATTAGCTAGTTGGTGAGGTAATGGCCCACCAAGGCGACGATCGGTAGCCGGACTGAGAGGTTGAACGGCCACATTGGGACTGAGACACGG	ASV1562
2.59685	-15.1701	3.48859	-4.3485	1.37074e-05	0.000393212	Bacteria	Firmicutes	Clostridia	Clostridiales	Ruminococcaceae	Subdoligranulum	Subdoligranulum (unc.)	ACGCTGGCGGCGCGCCTAACACATGCAAGTCGAACGGGGTGCGTTCGAATGAAGTTTTCGGATGGAATTTGGATGTACCTAGTGGCGAACGGGTGAGTAACACGTGAATAACCTGCCCTGGAGTGGGGGACAACAGTTGGAAACGACTGCTAATACCGCATAAGCCCACAGAGCCGCATGGCTCAGGGGGAAAAGGAGCAATTCGCTTCAGGATGGATTCGCGTCCAATTAGCTAGATGGTGAGGTAACGGCCCACCATGGCAACGATTGGTAGCCGGACTGAGAGGTTGATCGGCCACATTGGGACTGAGACACGG	ASV2043
36.0366	14.9473	3.48534	4.28862	1.79784e-05	0.00047291	Bacteria	Bacteroidetes	Bacteroidetes (unc.)	Bacteroidetes (unc.)	Bacteroidetes (unc.)	Bacteroidetes (unc.)	Bacteroidetes (unc.)	ACGCTAGCGGCAGGCTTAACACATGCAAGTCGAGGGGCAGCGCGGGATAGCAATATCCTGGCGGCGACCGGCGGAAGGGTGCGTAACGCGTGAGCGACATGCCCGTTGCCCGGGGACAACCGGTGGAAACGCCGACTAATCCCCGATGGGATATTGTGCCGCATGGCACGATATTGAAAGTTACGGCGGCGACGGATTGGCTCGCGTCCGATTAGCTTGTTGGCGGGGTAACGGCCCACCAAGGCTGCGATCGGTAGGGGTTCTGAGAGGAAGGCCCCCCACAATGGGACTGAGACACGG	ASV257
2.90442	-14.9071	3.48501	-4.27748	1.89018e-05	0.000476484	Bacteria	Firmicutes	Clostridia	Clostridiales	Ruminococcaceae	Subdoligranulum	Subdoligranulum (unc.)	ACGCTGGCGGCGCGCCTAACACATGCAAGTCGAACGGAGTCAAGAGGAGCTTGCTTTTCTTGACTTAGTGGCGAACGGGTGAGTAACGCGTGAGTAACCTGCCCTGGAGTGGGGGACAACAGTTGGAAACGACTGCTAATACCGCATAAGCCCACGGCCCGGCATCGGGCTGCGGGAAAAGGATTTATTCGCTTCAGGATGGACTCGCGTCCAATTAGCTAGTTGGTGAGGTAACGGCCCACCAAGGCGACGATTGGTAGCCGGACTGAGAGGTTGAACGGCCACATTGGGACTGAGACACGG	ASV1744
74.3804	14.7744	3.48187	4.24323	2.20322e-05	0.00053318	Bacteria	Bacteroidetes	Bacteroidia	Bacteroidales	Prevotellaceae	Paraprevotella	Paraprevotella (unc.)	ACGCTAGCTACAGGCTTAACACATGCAAGTCGAGGGGCAGCATGGACCCAGTTTTGCTGGGTTTGATGGCGACCGGCGCACGGGTGAGTAACGCGTATCCAACCTGCCCTTTACTCCGGGATAGTCTCCTGAAAGGGAGTTTAATACCGGATGTGTTTGTCTTTCCGCATGGGAGCGACAAATAAAGATTGATTGGTAAAGGATGGGGATGCGTCCCATTAGCTTGTTGGCGGGGTAACGGCCCACCAAGGCGACGATGGGTAGGGGTTCTGAGAGGAAGGTCCCCCACATTGGAACTGAGACACGG	ASV126
12.3343	-14.4714	3.48192	-4.15615	3.2365e-05	0.00075311	Bacteria	Proteobacteria	Betaproteobacteria	Burkholderiales	Sutterellaceae	Parasutterella	Parasutterella (unc.)	ACGCTGGCGGAACGCTTTACACATGCAAGTCGAACGGTAACGTGGGGAGGAGCTTGCTCCGCCCCGACGACGAGTGGCGAACGGGTGAGTAATACATCGGAACGTGTCCGCTCGTGGGGGACAACCAGCCGAAAGGTTGGCTAATACCGCATGAGTTCTACGGAAGAAAGAGGGGGACCCGCAAGGGCCTCTCGCGAGCGGAGCGGCCGATGACTGATTAGCCGGTTGGTGAGGTAACGGCTCACCAAAGCAACGATCAGTAGCTGGTCTGAGAGGACGACCAGCCACACTGGGACTGAGACACGG	ASV858
42.3044	-9.49579	2.30112	-4.12659	3.68181e-05	0.000768102	Bacteria	Proteobacteria	Gammaproteobacteria	Pasteurellales	Pasteurellaceae	Haemophilus	Haemophilus (unc.)	ACGCTGGCGGCAGGCTTAACACATGCAAGTCGAACGGTAACATAAAGAAGCTTGCTTCTTTGATGACGAGTGGCGGACGGGTGAGTAATGCTTGGGAATCTAGCTTATGGAGGGGGATAACTACGGGAAACTGTAGCTAATACCGCGTAGAATCGAGAGATGAAAGTGTGGGACCTTCGGGCCACATGCCATAGGATGAGCCCAAGTGGGATTAGGTAGTTGGTGAGGTAAAGGCTCACCAAGCCGACGATCTCTAGCTGGTCTGAGAGGATGACCAGCCACACTGGGACTGAGACACGG	ASV18
13.4622	14.4139	3.48742	4.13312	3.57866e-05	0.000768102	Bacteria	Proteobacteria	Betaproteobacteria	Burkholderiales	Sutterellaceae	Parasutterella	excrementihominis	ACGCTGGCGGAACGCTTTACACATGCAAGTCGAACGGTAACGCGGAGAGAAGCTTGCTTCTCTCCGGCGACGAGTGGCGAACGGGTGAGTAATACATCGGAACGTGTCCGCTCGTGGGGGACAACCAGCCGAAAGGTTGGCTAATACCGCATGAGTTCTACGGAAGAAAGAGGGGGACCCGCAAGGGCCTCTCGCGAGCGGAGCGGCCGATGACTGATTAGCCTGTTGGTGAGGTAACGGCTCACCAAAGCAACGATCAGTAGCTGGTCTGAGAGGACGACCAGCCACACTGGGACTGAGACACGG	ASV554
3.14681	14.4349	3.4852	4.14176	3.44647e-05	0.000768102	Bacteria	Firmicutes	Clostridia	Clostridiales	Ruminococcaceae	Faecalibacterium	Faecalibacterium (unc.)	ACGCTGGCGGCGCGCCTAACACATGCAAGTCGAACGAGCGAGAGAGAGCTTGCTTTCTCGAGCGAGTGGCGAACGGGTGAGTAACGCGTGAGGAATCTGCCTCAAAGAGGGGGACAACAGTTGGAAACGACTGCTAATACCGCATAAGCCCACGGTGCCGCATGGCACAGAGGGAAAAGGAGTAATCCGCTTTGAGATGGCCTCGCGTCCGATTAGCTAGTTGGTGAGGTAACGGCCCACCAAGGCGACGATCGGTAGCCGGACTGAGAGGTTGAACGGCCACATTGGGACTGAGACACGG	ASV1142
43.381	14.1393	3.48376	4.05863	4.93623e-05	0.000995473	Bacteria	Firmicutes	Clostridia	Clostridiales	Clostridiales (unc.)	Clostridiales (unc.)	Clostridiales (unc.)	ACGCTGGCGGCATGCCTTACACATGCAAGTCGAACGGACCTAGCAATAGGTTAGTGGCGAACGGGTGAGTAATACATGAGCAACCTGCCTCAAACAGGGGGATAACACCGGGAAACTGGTGCTAATACCGCATAAGACCACAGCGCGGCATCGCGCAGGGGTAAAAACGATTCAGTGGTTTGAGATGGGCTCATGTCCCATTAGCTAGTTGGTGAGATAACAGCCCACCAAGGCGACGATGGGTAGCCGACCTGAGAGGGTGATCGGCCACATTGGGACTGAGACACGG	ASV197
12.2261	-13.8702	3.48782	-3.97674	6.98654e-05	0.0013635	Bacteria	Firmicutes	Clostridia	Clostridiales	Ruminococcaceae	Clostridium_IV	Clostridium_IV (unc.)	ACGCTGGCGGCGCGCCTAACACATGCAAGTCGAACGGTGAAGAGGAGCTTGCTCCTCGGATCAGTGGCGGACGGGTGAGTAACACGTGAGCAACCTGGCTCTAAGAGGGGGACAACAGTTGGAAACGACTGCTAATACCGCATAACGTATCGGGATGGCATCTTTCTGATACCAAAGATTTTATCGCTTAGAGATGGGCTCGCGTCTGATTAGATAGTTGGCGGGGTAACGGCCCACCAAGTCGACGATCAGTAGCCGGACTGAGAGGTTGAACGGCCACATTGGGACTGAGACACGG	ASV692
2.61102	-13.7878	3.48379	-3.9577	7.56744e-05	0.00143072	Bacteria	Firmicutes	Negativicutes	Selenomonadales	Veillonellaceae	Veillonella	Veillonella (unc.)	ACGCTGGCGGCGTGCTTAACACATGCAAGTCGAACGAAGAGCGATGGAAGCTTGCTTCTATCAATCTTAGTGGCGAACGGGTGAGTAACGCGTAATCAACCTGCCCTTCAGAGGGGGACAACAGTTGGAAACGACTGCTAATACCGCATACGATCTGACCTCGGCATCGAGGATAGATGAAAGGTGGCCTCTATTTATAAGCTATCACTGAAGGAGGGGATTGCGTCTGATTAGCTAGTTGGAGGGGTAACGGCCCACCAAGGCGATGATCAGTAGCCGGTCTGAGAGGATGAACGGCCACATTGGGACTGAGACACGG	ASV100
7.32109	-13.7434	3.48664	-3.94174	8.08924e-05	0.00146132	Bacteria	Firmicutes	Clostridia	Clostridiales	Clostridiales (unc.)	Clostridiales (unc.)	Clostridiales (unc.)	ACGCTGGCGGCGTGCCTAACACATGCAAGTCGAGCGGAGACAGTGAGTAGCTTGCTACGAGCTGTTTTAGCGGCGGACGGGTGAGTAACGCGTGAGCAACCTTTCCCAGACAGGGGAATAACACACCGAAAGGTGTACTAATACCGCATAAGACCACGGGATCACATGGTTCTGAGGTAAAAGATTTATCGGTTTGGGGTGGGCTCGCGTCCGATTAGGTAGTTGGTGAGGTAACGGCCCACCAAGCCGACGATCGGTAGCCGACCTGAGAGGGTGATCGGCCACATTGGGACTGAGACACGG	ASV735
3.82806	13.7362	3.48802	3.93812	8.21238e-05	0.00146132	Bacteria	Firmicutes	Clostridia	Clostridiales	Clostridiales (unc.)	Clostridiales (unc.)	Clostridiales (unc.)	ACGCTGGCGGCGTGCCTAATACATGCAAGTCGAGCGGAGGTTATTGAGTAGTAATACGAGATGACCTTAGCGGCGGACGGGTGAGTAACGCGTGAGCAACCTGGCCTATACAGGGGGATAACAGGGAGAAATTCCTGCTAATACCGCATAAGACCACAGTATCGCATGGTACTGGGGTCAAAGGAGAGATTCGGTATAGGATGGGCTCGCGTCCCATTAGCTAGTTGGGGGTGCAACGGACCACCAAGGCGACGATGGGTAGCCGACCTGAGAGGGTGATCGGCCACACTGGGACTGAGACACGG	ASV2123
105.038	-13.5726	3.48413	-3.89555	9.79766e-05	0.0016936	Bacteria	Bacteroidetes	Bacteroidia	Bacteroidales	Porphyromonadaceae	Barnesiella	Barnesiella (unc.)	ACGCTAGCGACAGGCCTAACACATGCAAGTCGAGGGGCAGCGAAGAGGTAGCAATACCTTTGTCGGCGACCGGCGCACGGGTGAGTAACACGTATGCAATCCACCTGTAACAGGGGGATAACCCGGAGAAATCCGGACTAATACCCCATAATATGGGCGCTCCGCATGGAGAGCCCATTAAAGAGAGCAATTTTGGTTACAGACGAGCATGCGCTCCATTAGCCAGTTGGCGGGGTAACGGCCCACCAAAGCGACGATGGATAGGGGTTCTGAGAGGAAGGTCCCCCACATTGGAACTGAGACACGG	ASV40
90.7279	13.549	3.48431	3.88857	0.000100836	0.0016946	Bacteria	Firmicutes	Clostridia	Clostridiales	Clostridiales (unc.)	Clostridiales (unc.)	Clostridiales (unc.)	ACGCTGGCGGCGCACATAAGACATGCAAGTCGAACGGAAGTCGTTATACAAGGAGAGAAGATTTATCGGATTGAATTATATAACAATGGCTTTAGTGGCGGACTGGTGAGTAACGCGTAAGAAATCTACCTATTAGAGGGGAACAACAATGAGAAATCATTGCTAATACCGCATATGCCATAAACATCGCATGATGAAAGTGGGAAAGGAGCAATCCGCTGATAGATGATCTTGCGTCTGATTAGTTAGTTGGTGGGGTAATGGCCTACCAAGACGACGATCAGTAGCCGGACTGAGAGGTTGAACGGCCACATTGGGACTGAGATACGG	ASV131
10.4461	-13.174	3.48446	-3.7808	0.000156328	0.00255617	Bacteria	Proteobacteria	Deltaproteobacteria	Desulfovibrionales	Desulfovibrionaceae	Bilophila	Bilophila (unc.)	ACGCTGGCGGCGTGCTTAACACATGCAAGTCGAACGTGAAAGTCCTTCGGGGCGAGTAAAGTGGCGCACGGGTGAGTAACGCGTGGATAATCTACCCTTAAGATGGGGATAACGGCTGGAAACGGTCGCTAATACCGAATACGCTCCCGATTTTATCATTGGGGGGAAAGATGGCCTCTGCTTGCAAGCTATCGCTTAAGGATGAGTCCGCGTCCCATTAGCTAGTTGGCGGGGTAACGGCCCACCAAGGCGACGATGGGTAGCCGGTCTGAGAGGATGACCGGCCACACTGGAACTGGAACACGG	ASV625
7.28367	-12.9644	3.47991	-3.7255	0.000194926	0.00310342	Bacteria	Bacteroidetes	Bacteroidia	Bacteroidales	Porphyromonadaceae	Coprobacter	Coprobacter (unc.)	ACGCTAGCGACAGGCCTAACACATGCAAGTCGAGGGGCAACATGGTATCAGCTTGCTGATACTGATGGCGACCGGCGCACGGGTGAGTAACGCGTATGTAATCTACCTGTAACAGAGGGATAACCCGGAGAAATCCGGACTAATACCTCATAGCACATATTATTCGCATGAATTTTATGTTAAAGAGACTCGGTTACAGATGAACATGCGTTCCATTAGCTAGTTGGCGGGGTTACGGCCCACCAAGGCAACGATGGATAGGGGTTCTGAGAGGAAGGTCCCCCACACTGGTACTGAGACACGG	ASV926
6.72558	12.8588	3.48583	3.68887	0.000225253	0.00349431	Bacteria	Firmicutes	Clostridia	Clostridiales	Clostridiales (unc.)	Clostridiales (unc.)	Clostridiales (unc.)	ACGCTGGCGGCGTGCATAACACATTCAAGTCGAACGGGGCAGCAATGCCTAGTGGCGGACGGGTGAGTAACGCGTGAGCAACCTGCCCTTGCGTGGGGGATACCATCTGGAAACGGATGTTAATACCGCATAAAGTACAAGCGACCGCATGGTCGTAGTACCAAAGATTTATTGCGCAAGGATGGGCTCGCGTCCCATTAGATAGTTGGTGAGGTAACGGCCCACCAAGTCAGCGATGGGTAGCCGGACTGAGAGGTTGAACGGCCACATTGGAACTGAGATACGG	ASV850
33.8109	-12.654	3.48158	-3.63456	0.00027846	0.00410898	Bacteria	Bacteroidetes	Bacteroidia	Bacteroidales	Porphyromonadaceae	Barnesiella	Barnesiella (unc.)	ACGCTAGCGACAGGCCTAACACATGCAAGTCGAGGGGCAGCGGAGAGGTAGCAATACCTTTGCCGGCGACCGGCGCACGGGTGAGTAACACGTATGCAATCCACCTGTAACAGGGGGATAACCCGGAGAAATCCGGACTAATACCCCATAATATGGGCGCTCCGCATGGAGAGCCCATTAAAGAGAGCAATTTTGGTTACAGACGAGCATGCGCTCCATTAGCCAGTTGGCGGGGTAACGGCCCACCAAAGCGACGATGGATAGGGGTTCTGAGAGGAAGGTCCCCCACATTGGAACTGAGACACGG	ASV179
12.201	-12.6927	3.48676	-3.64025	0.000272377	0.00410898	Bacteria	Firmicutes	Negativicutes	Selenomonadales	Veillonellaceae	Dialister	invisus	ACGCTGGCGGCGTGCTTAACACATGCAAGTCGAACGAAAAGAGGGAAAGAGCTTGCTCTTTCCGGAATTGAGTGGCAAACGGGTGAGTAACACGTAAACAACCTGCCTTCAGGATGGGGACAACAGACGGAAACGACTGCTAATACCGAATAAGTTCCAAGGGCCGCATGGCCCATGGAAGAAAAGGTGGCCTCTACCTGTAAGCTATCGCCTGAAGAGGGGTTTGCGTCTGATTAGCTGGTTGGAGGGGTAACGGCCCACCAAGGCGACGATCAGTAGCCGGTCTGAGAGGATGAACGGCCACACTGGAACTGAGACACGG	ASV374
27.4029	-12.6092	3.48241	-3.62084	0.000293653	0.00423	Bacteria	Firmicutes	Clostridia	Clostridiales	Ruminococcaceae	Ruminococcaceae (unc.)	Ruminococcaceae (unc.)	ACGCTGGCGGCACGCTTAACACATGCAAGTCGAACGAGAGAAGAGGAGCTTGCTTTTCTGATCTAGTGGCGGACGGGTGAGTAACACGTGAGCAATCTGCCTTTCAGAGGGGGATACCGATTGGAAACGATCGTTAATACCGCATAACATAATTGAACCGCATGATTTGATTATCAAAGATTTATCGCTGAAAGATGAGCTCGCGTCTGATTAGCTAGTTGGTAAGGTAACGGCTTACCAAGGCGACGATCAGTAGCCGGACTGAGAGGTTGATCGGCCACATTGGGACTGAGACACGG	ASV303
22.7069	-8.37268	2.32078	-3.6077	0.000308924	0.00425517	Bacteria	Firmicutes	Negativicutes	Selenomonadales	Veillonellaceae	Veillonella	Veillonella (unc.)	ACGCTGGCGGCGTGCTTAACACATGCAAGTCGAACGAAGAGCGATGGAAGCTTGCTTCTATCAATCTTAGTGGCGAACGGGTGAGTAACGCGTAATCAACCTGCCCTTCAGAGGGGGACAACAGTTGGAAACGACTGCTAATACCGCATACGATCTAATCTCGGCATCGAGGATAGATGAAAGGTGGCCTCTACATGTAAGCTATCACTGAAGGAGGGGATTGCGTCTGATTAGCTAGTTGGAGGGGTAACGGCCCACCAAGGCGATGATCAGTAGCCGGTCTGAGAGGATGAACGGCCACATTGGGACTGAGACACGG	ASV24
2.97464	-12.5663	3.48363	-3.60724	0.000309467	0.00425517	Bacteria	Firmicutes	Clostridia	Clostridiales	Lachnospiraceae	Roseburia	Roseburia (unc.)	ACGCTGGCGGCGTGCTTAACACATGCAAGTCGAACGAAGCACTTTAATTGATTTCTTCGGAATGAAGTTTTTGTGACTGAGTGGCGGACGGGTGAGTAACGCGTGGGTAACCTGCCTCATACAGGGGGATAACAGTTGGAAACGACTGCTAATACCGCATAAGCGCACGGGATTGCATGATCCAGTGTGAAAAACTCCGGTGGTATGAGATGGACCCGCGTCTGATTAGCCAGTTGGCGGGGTAACGGCCCACCAAAGCGACGATCAGTAGCCGACCTGAGAGGGTGACCGGCCACATTGGGACTGAGACACGG	ASV1163
21.2995	12.5038	3.48247	3.59051	0.000330025	0.00432977	Bacteria	Firmicutes	Erysipelotrichia	Erysipelotrichales	Erysipelotrichaceae	Holdemanella	Holdemanella (unc.)	ACGCTGGCGGCATGCCTAATACATGCAAGTCGAACGAGAGGAAGGAAAGCTTGCTTTCCTGAATCTAGTGGCGAACGGGTGAGTAACACGTAGGTAACCTGCCCATGTGCCCGGGATAACTTCTGGAAACGGATGCTAAAACCGGATAGGTAGCAGACAAGCATTTGACTGCTATTAAAGTGGCCTTGGCCATGAACATGGATGGACCTGCGGTGCATTAGCTGGTTGGTGAGGTAACGGCCCACCAAGGCGACGATGCATAGCCGGCCTGAGAGGGCGGACGGCCACATTGGGACTGAGACACGG	ASV485
9.29289	-12.4886	3.48303	-3.58556	0.000336362	0.00432977	Bacteria	Firmicutes	Clostridia	Clostridiales	Ruminococcaceae	Oscillibacter	Oscillibacter (unc.)	ACGCTGGCGGCGTGCTTAACACATGCAAGTCGAACGAGAATCTGTGGAAAGAGGATTCGTCCAATTGAAGCAGAGGACAGTGGCGGACGGGTGAGTAACGCGTGAGGAACCTGCCTTTCAGAGGGGGACAACAGTTGGAAACGACTGCTAATACCGCATAACACATAGGTGTCGCATGGCACTTATGTCAAAGATTTATCGCTGAAAGATGGCCTCGCGTCTGATTAGCTAGTTGGTGAGGTAACGGCCCACCAAGGCGACGATCAGTAGCCGGACTGAGAGGTTGAACGGCCACATTGGGACTGAGATACGG	ASV599
4.12424	-12.5222	3.48457	-3.59363	0.000326103	0.00432977	Bacteria	Firmicutes	Clostridia	Clostridiales	Ruminococcaceae	Oscillibacter	Oscillibacter (unc.)	ACGCTGGCGGCGTGCTTAACACATGCAAGTCGAACGAGAATCTGTGGAAAGAGGATTCGTCCAATTGAAGCAGAGGACAGTGGCGGACGGGTGAGTAACGCGTGAGGAACCTGCCTTTCAGAGGGGGACAACAGTTGGAAACGACTGCTAATACCGCATGACATATAGATGTCGCATGGCATTTATATCAAAGATTTATCGCTGAAAGATGGCCTCGCGTCTGATTAGCTAGTTGGTGAGGTAACGGCCCACCAAGGCGACGATCAGTAGCCGGACTGAGAGGTTGAACGGCCACATTGGGACTGAGATACGG	ASV1116
4.19678	-12.4421	3.48606	-3.5691	0.000358206	0.00451489	Bacteria	Firmicutes	Clostridia	Clostridiales	Ruminococcaceae	Oscillibacter	Oscillibacter (unc.)	ACGCTGGCGGCGTGCTTAACACATGCAAGTCGAACGAGAATCTACGGATCGAGGATTCGTCCAAGTGAAGTAGAGGACAGTGGCGGACGGGTGAGTAACGCGTGAGGAACCTGCCTTTCAGAGGGGGACAACAGTTGGAAACGACTGCTAATACCGCATGACACATTGGGGTCGCATGGCTCTGATGTCAAAGATTTATCGCTGAAAGATGGCCTCGCGTCTGATTAGCTAGTTGGTGAGGTAACGGCCCACCAAGGCGACGATCAGTAGCCGGACTGAGAGGTTGACCGGCCACATTGGGACTGAGATACGG	ASV1290
39.7725	12.2356	3.48396	3.51199	0.000444768	0.00517471	Bacteria	Bacteroidetes	Bacteroidia	Bacteroidales	Bacteroidaceae	Bacteroides	Bacteroides (unc.)	ACGCTAGCTACAGGCTTAACACATGCAAGTCGAGGGGCAGCATGATTGAAGCTTGCTTCAATCGATGGCGACCGGCGCACGGGTGAGTAACACGTATCCAACCTGCCGATAACTCGGGGATAGCCTTTCGAAAGAAAGATTAATACCCGATAGTATAGTATTTCCGCATGGTTTCACTATTAAAGAATTTCGGTTATCGATGGGGATGCGTTCCATTAGATAGTTGGCGGGGTAACGGCCCACCAAGTCAACGATGGATAGGGGTTCTGAGAGGAAGGTCCCCCACATTGGAACTGAGACACGG	ASV285
14.8352	8.62249	2.45326	3.51471	0.00044024	0.00517471	Bacteria	Bacteroidetes	Bacteroidia	Bacteroidales	Porphyromonadaceae	Butyricimonas	Butyricimonas (unc.)	ACGCTAGCGACAGGCTTAACACATGCAAGTCGAGGGGCAGCGGGGAGTAGCAATACTTCGCCGGCGACCGGCGCACGGGTGAGTAACACGTGTGCAACCAACCCCGTACCGGGAGATAACCCGCGGAAACGTGGACTAACATCCCATAAGACTCTAGAGCCGCATGGCTCTGGATTTAAAATTCCGGTGGTACGGGACGGGCACGCGCGACATTAGGTAGTTGGCGGGGTAACGGCCCACCAAGCCGACGATGTCTAGGGGTTCTGAGAGGAAGGTCCCCCACACTGGAACTGAGACACGG	ASV400
13.9724	-12.2419	3.48548	-3.51226	0.00044432	0.00517471	Bacteria	Actinobacteria	Actinobacteria	Coriobacteriales	Coriobacteriaceae	Collinsella	aerofaciens	ACGCTGGCGGCGCGCCTAACACATGCAAGTCGAACGGCACCCCTCTCCGGAGGGAAGCGAGTGGCGAACGGCTGAGTAACACGTGGAGAACCTGCCCCCTCCCCCGGGATAGCCGCCCGAAAGGACGGGTAATACCGGATACCCCGGGGTGCCGCATGGCGCCCCGGCTAAAGCCCCGACGGGAGGGGATGGCTCCGCGGCCCATCAGGTAGACGGCGGGGTGACGGCCCACCGTGCCGACAACGGGTAGCCGGGTTGAGAGACCGACCGGCCAGATTGGGACTGAGACACGG	ASV931
3.97914	12.2868	3.48429	3.52635	0.000421327	0.00517471	Bacteria	Firmicutes	Clostridia	Clostridiales	Clostridiales (unc.)	Clostridiales (unc.)	Clostridiales (unc.)	ACGCTGGCGGCGTGCCTAACACATGCAAGTCGAGCGGGGAACGGACGGTAGCTTGCTACTGTTTGTTTCTAGCGGCGGACGGGTGAGTAACGCGTGAGCAACCTGCCTTTATCAGGGGGATAACGCATCGAAAGATGTGCTAATACCGCGTAAGACCACAGCTTCACATGGAGCGGGGGTCAAAGGAGCAATCCGGATAAAGATGGGCTCGCGTCCGATTAGCTAGTTGGTGAGATAACAGCCCACCAAGGCGACGATCGGTAGCCGACCTGAGAGGGTGATCGGCCACATTGGAACTGAGAGACGG	ASV1696
42.4731	-12.1826	3.4795	-3.50125	0.000463087	0.00528618	Bacteria	Firmicutes	Firmicutes (unc.)	Firmicutes (unc.)	Firmicutes (unc.)	Firmicutes (unc.)	Firmicutes (unc.)	ACGCTGGCGGCATGCCTAAGACATGCAAGTCGAACGAGATGGCCCAGTGAAGGTTGAGTGCTTGCACAAGACTGAATCTGGATTCCCATCTAGTGGCAGACGGGTGAGTAACACGTGGGTGACCTACCTTTTCGTTGGGGATAACAGTTGGAAACGATTGCTAATACCGAATAAAATGTAAGAGTCAATTTTACATTGAAAGGAGCCTTTAAAGCTTCGCGATTAGATGGGCCTGCGGCGTATTAACTAGTTGGTGAGGTAATGGCTTACCAAGGTGACGATGCGTAGCCGAACTGAGAGGTTGATCGGCCACATTGGGACTGAGACACGG	ASV299
70.2518	12.1677	3.48078	3.49568	0.000472859	0.00529777	Bacteria	Bacteroidetes	Bacteroidia	Bacteroidales	Bacteroidaceae	Bacteroides	Bacteroides (unc.)	ACGCTAGCTACAGGCTTAACACATGCAAGTCGAGGGGCAGCATGAACTTAGCTTGCTAAGTTTGATGGCGACCGGCGCACGGGTGAGTAACACGTATCCAACCTGCCGATGACTCGGGGATAGCCTTTCGAAAGAAAGATTAATACCCGATGGCATAATTCTTCCGCATGGTAGAACTATTAAAGAATTTCGGTCATCGATGGGGATGCGTTCCATTAGGTTGTTGGCGGGGTAACGGCCCACCAAGCCTTCGATGGATAGGGGTTCTGAGAGGAAGGTCCCCCACATTGGAACTGAGACACGG	ASV82
12.3498	-12.1278	3.4823	-3.48269	0.000496396	0.00546035	Bacteria	Firmicutes	Firmicutes (unc.)	Firmicutes (unc.)	Firmicutes (unc.)	Firmicutes (unc.)	Firmicutes (unc.)	ACGCTGGCGGCATGCCTAAGACATGCAAGTCGTACGAAGTGGCCCATTGATGATTGAGTGCTTGCACAAGATTTGATTTGGATTCCCACTTAGTGGCGCAAGGGTGAGTAACGCGTAGGTTATCTGCCTTCGAGTTTGGAATAACAATTAGAAATGATTGCTAATGCCGGATTATATTTAAGATGATACGTTGTCTTAAATTAAAAGGAGCCTTTAAAGCTTCGCTTGAAGATGAGCCTGCGTCGTATTAGCTAGTTGGTGGGGTAATGGCCTACCAAGGCAACGATGCGTAGCCGACCTGAGAGGGTGATCGGCCACACTGGGACTGAGACACGG	ASV960
21.5787	10.069	2.89579	3.47711	0.000506857	0.00547587	Bacteria	Bacteroidetes	Bacteroidia	Bacteroidales	Porphyromonadaceae	Parabacteroides	goldsteinii	ACGCTAGCGACAGGCTTAACACATGCAAGTCGAGGGGCAGCACGATGTAGCAATACATTGGTGGCGACCGGCGCACGGGTGAGTAACGCGTATGCAACCTACCTATCAGAGGGGAATAACCCGGCGAAAGTCGGACTAATACCGCATAAAACAGGGGTTCCACATGGAAATATTTGTTAAAGAATTATCGCTGATAGATGGGCATGCGTTCCATTAGATAGTTGGTGAGGTAACGGCTCACCAAGTCCACGATGGATAGGGGTTCTGAGAGGAAGGTCCCCCACACTGGTACTGAGACACGG	ASV385
16.5484	-12.0177	3.47853	-3.45482	0.000550666	0.00571109	Bacteria	Bacteroidetes	Bacteroidia	Bacteroidales	Bacteroidaceae	Bacteroides	Bacteroides (unc.)	ACGCTAGCTACAGGCTTAACACATGCAAGTCGAGGGGCAGCATTTTAGTTTGCTTGCAAACTAAAGATGGCGACCGGCGCACGGGTGAGTAACACGTATCCAACCTACCGATAACTCTGGAATAGCCTTTCGAAAGAAAGATTAATACCGGATAGTATACGAATATCGCATGATATTTTTATTAAAGAATTTCGGTTATCGATGGGGATGCGTTCCATTAGTTTGTTGGCGGGGTAACGGCCCACCAAGACTACGATGGATAGGGGTTCTGAGAGGAAGGTCCCCCACATTGGAACTGAGACACGG	ASV454
4.72922	12.0421	3.48869	3.45176	0.000556949	0.00571109	Bacteria	Firmicutes	Erysipelotrichia	Erysipelotrichales	Erysipelotrichaceae	Catenibacterium	Catenibacterium (unc.)	ACGCTGGCGGCGTGCCTAATACATGCAAGTCGAACGAATCTTCTTCGGAAGATGAGTGGCGAACGGGTGAGTAATACATAGGTAACCTGCCCCTGTGCGGGGGATAACAGGAGGAAACTCCTGCTAATACCGCATAGCCATGAGCACCGCATGGAGCTCATGCCAAATATCCTTTCGGGGATAGCGCAGGGATGGACCTATGGCGCATTAGCTAGTTGGCGGGGCAACGGCCCACCAAGGCAACGATGCGTAGCCGGCCTGAGAGGGCGGACGGCCACATTGGGACTGAGACACGG	ASV891
11.0477	12.0636	3.48681	3.45979	0.000540597	0.00571109	Bacteria	Bacteroidetes	Bacteroidia	Bacteroidales	Bacteroidaceae	Bacteroides	Bacteroides (unc.)	ACGCTAGCTACAGGCTTAACACATGCAAGTCGAGGGGCAGCATGACCTAGCAATAGGTTGATGGCGACCGGCGCACGGGTGAGTAACACGTATCCAACCTACCGGTTATTCTGGGATAGCCTTTCGAAAGAAAGATTAATACCGGATAGTATAACGAGAAGGCATCTTTTTGTTATTAAAGAATTTCGATAACCGATGGGGATGCGTTCCATTAGTTTGTTGGCGGGGTAACGGCCCACCAAGACATCGATGGATAGGGGTTCTGAGAGGAAGGTCCCCCACATTGGAACTGAGACACGG	ASV967
2.2193	-11.6153	3.48075	-3.33702	0.000846817	0.00853874	Bacteria	Firmicutes	Erysipelotrichia	Erysipelotrichales	Erysipelotrichaceae	Erysipelotrichaceae (unc.)	Erysipelotrichaceae (unc.)	ACGCTGGCGGCATGCCTAATACATGCAAGTCGAACGAAGCTGATTGGAAGCTTGCTTCTGAAAGGCTTAGTGGCGAACGGGTGAGTAACACGTAGGGAACCTGCCCAGATCACGGGGATAACGGTTGGAAACGACAGCTAAGACCGGATAGGTGATGACGAGGCATCTTGTCATCATGAAAAGAGCTACGGCTCTGGAGCTGGATGGACCTGCGGCGCATTAGCTAGTTGGTGAGGTAACGGCCCACCAAGGCGATGATGCGTAGCCGGCCTGAGAGGGCGAACGGCCACATTGGGACTGAGACACGG	ASV1948
41.5236	-6.07236	1.82837	-3.32118	0.000896372	0.00889025	Bacteria	Bacteroidetes	Bacteroidia	Bacteroidales	Rikenellaceae	Alistipes	Alistipes (unc.)	ACGCTAGCGGCAGGCTTAACACATGCAAGTCGAGGGGCAGCATAATGGTAGCAATACTATTGATGGCGACCGGCGGACGGGTGCGTAACGCGTATGCAACCTACCCTTTACAGGGGGATAACACTGAGAAATCGGTACTAATACCCCATAATATTCTGGGAGGCATCTTTCGGAGTTGAAAGCTTTGGTGGTAAAGGATGGGCATGCGTTGTATTAGCTAGTTGGTAAGGTAACGGCTTACCAAGGCGACGATACATAGGGGGACTGAGAGGTTAACCCCCCACATTGGTACTGAGACACGG	ASV122
61.564	-7.57042	2.28347	-3.31531	0.000915425	0.00893277	Bacteria	Proteobacteria	Gammaproteobacteria	Enterobacteriales	Enterobacteriaceae	Escherichia/Shigella	Escherichia/Shigella (unc.)	ACGCTGGCGGCAGGCCTAACACATGCAAGTCGAACGGTAACAGGAAGCAGCTTGCTGCTTCGCTGACGAGTGGCGGACGGGTGAGTAATGTCTGGGAAACTGCCTGATGGAGGGGGATAACTACTGGAAACGGTAGCTAATACCGCATAACGTCGCAAGACCAAAGAGGGGGACCTTCGGGCCTCTTGCCATCGGATGTGCCCAGATGGGATTAGCTAGTAGGTGGGGTAACGGCTCACCTAGGCGACGATCCCTAGCTGGTCTGAGAGGATGACCAGCCACACTGGAACTGAGACACGG	ASV66
34.9366	-11.3684	3.48028	-3.26651	0.00108882	0.00968734	Bacteria	Proteobacteria	Betaproteobacteria	Burkholderiales	Sutterellaceae	Parasutterella	Parasutterella (unc.)	ACGCTGGCGGAACGCTTTACACATGCAAGTCGAACGGTAACGTGGGGAGGAGCTTGCTCCACCCCGACGACGAGTGGCGAACGGGTGAGTAATACATCGGAACGTGTCCGCTTGTGGGGGACAACCAGCCGAAAGGTTGGCTAATACCGCATGAGTTCTACGGAAGAAAGAGGGGGACCCGCAAGGGCCTCTCGCGAGCGGAGCGGCCGATGACTGATTAGCCTGTTGGTGAGGTAACGGCTCACCAAAGCAACGATCAGTAGCTGGTCTGAGAGGACGACCAGCCACACTGGGACTGAGACACGG	ASV237
22.3968	-11.3883	3.48452	-3.26826	0.0010821	0.00968734	Bacteria	Bacteroidetes	Bacteroidia	Bacteroidales	Porphyromonadaceae	Parabacteroides	Parabacteroides (unc.)	ACGCTAGCGACAGGCTTAACACATGCAAGTCGAGGGGCAGCACAGGTAGCAATACCGGGTGGCGACCGGCGCACGGGTGAGTAACGCGTATGCAACTTGCCTATCAGAGGGGGATAACCCGGCGAAAGTCGGACTAATACCGCATGAAGCAGGGGTCCCGCATGGGGATATTTGCTAAAGATTCATCGCTGATAGATAGGCATGCGTTCCATTAGGCAGTTGGCGGGGTAACGGCCCACCAAACCGACGATGGATAGGGGTTCTGAGAGGAAGGTCCCCCACATTGGTACTGAGACACGG	ASV549
11.5836	11.4264	3.48718	3.27669	0.00105031	0.00968734	Bacteria	Firmicutes	Erysipelotrichia	Erysipelotrichales	Erysipelotrichaceae	Catenibacterium	Catenibacterium (unc.)	ACGCTGGCGGCGTGCCTAATACATGCAAGTCGAACGAATCTTCTTCGGAAGATGAGTGGCGAACGGGTGAGTAATACATAGGTAACCTGCCCCTGTGCGGGGGATAACAGGAGGAAACTCCTGCTAATACCGCATAGCCATGAGCACCGCATGGAGCTCATGCCAAATATCCTTTCGGGGATAGCGCAGGGATGGACCTATGGCGCATTAGCTGGTTGGCGGGGCAACGGCCCACCAAGGCAACGATGCGTAGCCGGCCTGAGAGGGCGGACGGCCACATTGGGACTGAGACACGG	ASV566
5.21865	-11.3876	3.47893	-3.27332	0.00106294	0.00968734	Bacteria	Firmicutes	Clostridia	Clostridiales	Ruminococcaceae	Faecalibacterium	Faecalibacterium (unc.)	ACGCTGGCGGCGCGCCTAACACATGCAAGTCGAACGAGCGAGAGAGAGCTTGCTTTCTCGAGCGAGTGGCGAACGGGTGAGTAACGCGTGAGGAACCTGCCTCAAAGAGGGGGACAACAGTTGGAAACGACTGCTAATACCGCATAAGCCCACGGCTCGGCATCGAGCAGAGGGAAAAGGAGCAATCCGCTTTGAGATGGCCTCGCGTCCGATTAGCTAGTTGGTGAGGTAATGGCCCACCAAGGCAACGATCGGTAGCCGGACTGAGAGGTTGAACGGCCACATTGGGACTGAGACACGG	ASV1187
4.04803	-11.4424	3.48469	-3.28363	0.00102481	0.00968734	Bacteria	Firmicutes	Clostridia	Clostridiales	Ruminococcaceae	Faecalibacterium	Faecalibacterium (unc.)	ACGCTGGCGGCGCGCCTAACACATGCAAGTCGAACGAGAGATGAGGAGCTTGCTCTTCAAATCGAGTGGCGAACGGGTGAGTAACGCGTGAGGAACCTGCCTCAAAGAGGGGGACAACAGTTGGAAACGACTGCTAATACCGCATAAGCCCACAGCTCGGCATCGAGCAGAGGGAAAAGGAGTGATCCGCTTTGAGATGGCCTCGCGTCCGATTAGCTAGTTGGTGAGGTAACGGCCCACCAAGGCGACGATCGGTAGCCGGACTGAGAGGTTGAACGGCCACATTGGGACTGAGACACGG	ASV1974
3.90708	-11.4006	3.48273	-3.27347	0.00106238	0.00968734	Bacteria	Bacteroidetes	Bacteroidia	Bacteroidales	Porphyromonadaceae	Coprobacter	Coprobacter (unc.)	ACGCTAGCGACAGGCCTAACACATGCAAGTCGAGGGGCAACATGGTATCAGCTTGCTGATACCGATGGCGACCGGCGCACGGGTGAGTAACGCGTATGTAATCTACCTGTAACAGAGGGATAACCCGGAGAAATCCGGACTAATACCTCATAGCACATATTATTCGCATGAATTTTATGTTAAAGAGACTCGGTTACAGATGAACATGCGTTCCATTAGCTGGTTGGCGGGGTTACGGCCCACCAAGGCAACGATGGATAGGGGTTCTGAGAGGAAGGTCCCCCACACTGGTACTGAGACACGG	ASV2041
22.9111	-11.2243	3.47663	-3.2285	0.00124441	0.00992187	Bacteria	Proteobacteria	Gammaproteobacteria	Pasteurellales	Pasteurellaceae	Haemophilus	parainfluenzae	ACGCTGGCGGCAGGCTTAACACATGCAAGTCGAACGGTAACATAAAGAAGCTTGCTTCTTTGATGACGAGTGGCGGACGGGTGAGTAATGCTTGGGAATCTAGCTTATGGAGGGGGATAACTACGGGAAACTGTAGCTAATACCGCGTAGTATCGGAAGATGAAAGTGTGGGACCTTCGGGCCACATGCCATAGGATGAGCCCAAGTGGGATTAGGTAGTTGGTGAGGTAAAGGCTCACCAAGCCGACGATCTCTAGCTGGTCTGAGAGGATGACCAGCCACACTGGGACTGAGACACGG	ASV62
50.3578	-11.2286	3.47654	-3.22981	0.00123874	0.00992187	Bacteria	Firmicutes	Negativicutes	Selenomonadales	Acidaminococcaceae	Phascolarctobacterium	Phascolarctobacterium (unc.)	ACGCTGGCGGCGTGCCTAACACATGCAAGTCGAACGGAGAATTTTATTTCGGTAGAATTCTTAGTGGCGAACGGGTGAGTAACGCGTAGGCAACCTGCCCTTTAGACGGGGACAACATTCCGAAAGGAGTGCTAATACCGGATGTGATCATCTTGCCGCATGGCAGGATGAAGAAAGATGGCCTCTACAAGTAAGCTATCGCTAAAGGATGGGCCTGCGTCTGATTAGCTAGTTGGTAGTGTAACGGACTACCAAGGCGATGATCAGTAGCCGGTCTGAGAGGATGAACGGCCACATTGGGACTGAGACACGG	ASV120
22.3085	11.2445	3.48336	3.22805	0.00124638	0.00992187	Bacteria	Firmicutes	Erysipelotrichia	Erysipelotrichales	Erysipelotrichaceae	Holdemanella	Holdemanella (unc.)	ACGCTGGCGGCATGCCTAATACATGCAAGTCGAACGAGAGGAAGGAAAGCTTGCTTTTCTGAATCTAGTGGCGAACGGGTGAGTAACACGTAGGTAACCTGCCCATGTGCCCGGGATAACTTCTGGAAACGGATGCTAAAACCGGATAGGTAGCAGACAAGCATTTGACTGCTATTAAAGTGGCTAAGGCCATGAACATGGATGGACCTGCGGTGCATTAGCTAGTTGGTGAGGTAACGGCCCACCAAGGCGACGATGCATAGCCGGCCTGAGAGGGCGGACGGCCACATTGGGACTGAGACACGG	ASV316
13.6159	11.3511	3.4893	3.25313	0.00114143	0.00992187	Bacteria	Bacteroidetes	Bacteroidia	Bacteroidales	Bacteroidales (unc.)	Bacteroidales (unc.)	Bacteroidales (unc.)	ACGCTAGCGACAGGCTTAACACATGCAAGTCGAGGGGCAGCGAGGGAGTGGCAACACTTCTGTCGGCGACCGGCGCACGGGTGAGTAACGCGTATGCAACCTGCCCTTCACAGGGGGATAACCGGGAGAAATTCCGACTAATACCGCATACGTCCTCCGGGGGCATCCCCGGGGGATGAAAGAATTATCGGTGAAGGATGGGCATGCGTGATATTAGGTAGTTGGCGGGGCAACGGCCCACCAAGCCCACGATATCTAGGGGTTCTGAGAGGAAGGTCCCCCACATTGGTACTGAGACACGG	ASV431
19.6726	-11.2609	3.48506	-3.2312	0.00123274	0.00992187	Bacteria	Proteobacteria	Betaproteobacteria	Burkholderiales	Sutterellaceae	Parasutterella	Parasutterella (unc.)	ACGCTGGCGGAACGCTTTACACATGCAAGTCGAACGGTAACGTGGGGAGGAGCTTGCTCCACCCCGACGACGAGTGGCGAACGGGTGAGTAATACATCGGAACGTGTCCGCTTGTGGGGGACAACCAGCCGAAAGGTTGGCTAATACCGCATGAGTTCTATGGAAGAAAGAGGGGGACCCGCAAGGGCCTCTCGCGAGCGGAGCGGCCGATGACTGATTAGCCGGTTGGTGAGGTAACGGCTCACCAAAGCAACGATCAGTAGCTGGTCTGAGAGGACGACCAGCCACACTGGGACTGAGACACGG	ASV653
5.67234	-11.2764	3.48186	-3.23862	0.0012011	0.00992187	Bacteria	Bacteroidetes	Bacteroidia	Bacteroidales	Porphyromonadaceae	Odoribacter	Odoribacter (unc.)	ACGCTAGCGACAGGCTTAACACATGCAAGTCGAGGGGCATCATGAGGTAGCAATACCTTGATGGCGACCGGCGCACGGGTGAGTAACGCGTATGCAACCTGCCCGATACCGGGGTATAGCCCATGGAAACGTGGATTAACACCCCATAGTACTTTTATCCTGCCTGGGATGGGAGTTAAATGTTCAAGGTATCGGATGGGCATGCGTCCTATTAGTTAGTTGGCGGGGTAACAGCCCACCAAGACGATGATAGGTAGGGGTTCTGAGAGGAAGGTCCCCCACATTGGAACTGAGACACGG	ASV794
4.7676	-11.3192	3.48243	-3.25038	0.0011525	0.00992187	Bacteria	Firmicutes	Clostridia	Clostridiales	Lachnospiraceae	Lachnospiraceae (unc.)	Lachnospiraceae (unc.)	ACGCTGGCGGCGTGCCTAACACATGCAAGTCGAACGGACTTACATTGAAGCCTAGCGATATGTAAGTTAGTGGCGGACGGGTGAGTAACGCGTGGGTAACCTGCCTTGTACTGGGGGACAACAGTTGGAAACGACTGCTAATACCGCATAAGCGCACAGCTTCGCATGAAGCAGTGCGAAAAACTCCGGTGGTACAAGATGGACCCGCGTCTGATTAGCTGGTTGGTGAGGTAACGGCCCACCAAGGCGACGATCAGTAGCCGGCCTGAGAGGGTGAACGGCCACATTGGGACTGAGACACGG	ASV1541
2.37866	-11.2798	3.48599	-3.23576	0.00121319	0.00992187	Bacteria	Firmicutes	Clostridia	Clostridiales	Ruminococcaceae	Oscillibacter	Oscillibacter (unc.)	ACGCTGGCGGCGTGCTTAACACATGCAAGTCGAACGAGAATCTGTGGATCGAGGATTCGTCCAAGTGAAGCAGAGGACAGTGGCGGACGGGTGAGTAACGCGTGAGGAACCTGCCTTTCAGAGGGGGACAACAGTTGGAAACGACTGCTAATACCGCATGATACGTTTTAGGGGCATCCCTGAGACGTCAAAGATTTATCGCTGAAAGATGGCCTCGCGTCTGATTAGCTAGTTGGTGAGGTAACGGCCCACCAAGGCGACGATCAGTAGCCGGACTGAGAGGTTGACCGGCCACATTGGGACTGAGATACGG	ASV2159
	Swab: Differential abundance test results with DESeq: AD vs HC
baseMean	log2FoldChange	lfcSE	stat	pvalue	padj	Kingdom	Phylum	Class	Order	Family	Genus	Species	seqs	ASV
54.3716	28.8126	4.46186	6.45754	1.06421e-10	3.57574e-08	Bacteria	Proteobacteria	Gammaproteobacteria	Pasteurellales	Pasteurellaceae	Haemophilus	sputorum	ACGCTGGCGGCAGGCTTAACACATGCAAGTCGAACGGTAACAGGAAGAAAGCTTGCTTTCTTTGCTGACGAGTGGCGGACGGGTGAGTAATGCTTGGGAATCTGGCTTATGGAGGGGGATAACTACGGGAAACTGTAGCTAATACCGCGTAATATCGAGAGATTAAAGGGTGGGACCGCAAGGCCACCTGCCATGAGATGAGCCCAAGTGGGATTAGGTAGTTGGTGAGGTAAAGGCTCACCAAGCCGACGATCTCTAGCTGGTCTGAGAGGATGACCAGCCACACTGGAACTGAGACACGG	ASV232
56.2365	29.3106	5.05321	5.80039	6.61604e-09	7.51397e-07	Bacteria	Bacteroidetes	Bacteroidia	Bacteroidales	Porphyromonadaceae	Porphyromonas	Porphyromonas (unc.)	ACGCTAGCGATAGGCTTAACACATGCAAGTCGAGGGGCAGCATGGTCTTAGCTTGCTAAGACTGATGGCGACCGGCGCACGGGTGCGTAACGCGTATGCAACTTGCCTCACAGAGGGGGATAACCCGTCGAAAGACGGACTAATACCGCGTACACTCCACTTTGGGCATCCAAAGTAGAGGAAATGAAATTCGCTGTGAGATAGGCATGCGTCCCATTAGCTAGTTGGTGAGGTAACGGCTCACCAAGGCGACGATGGGTAGGGGAACTGAGAGGTTGAACCCCCACACTGGTACTGAGACACGG	ASV379
25.2513	28.9553	5.06942	5.71176	1.11815e-08	7.51397e-07	Bacteria	Firmicutes	Negativicutes	Selenomonadales	Veillonellaceae	Veillonella	Veillonella (unc.)	ACGCTGGCGGCGTGCTTAACACATGCAAGTCGAACGAAGAGCGATGGAAGCTTGCTTCTATCAATCTTAGTGGCGAACGGGTGAGTAACGCGTAATCAACCTGCCCTTCAGAGGGGGACAACAGTTGGAAACGACTGCTAATACCGCATACGATCTAACCTCGGCATCGAGGAAAGATGAAAGGTGGCCTCTATTTATAAGCTATCACTGAAGGAGGGGATTGCGTCTGATTAGCTAGTTGGAGGGGTAACGGCCCACCAAGGCGATGATCAGTAGCCGGTCTGAGAGGATGAACGGCCACATTGGGACTGAGACACGG	ASV437
7.45898	29.0897	5.0728	5.73444	9.78354e-09	7.51397e-07	Bacteria	Fusobacteria	Fusobacteriia	Fusobacteriales	Fusobacteriaceae	Fusobacterium	nucleatum	ACGCTGACAGAATGCTTAACACATGCAAGTCAACTTGAATTTGGGTTTTTAACTTAGGTTTGGGTGGCGGACGGGTGAGTAACGCGTAAAGAACTTGCCTCACAGTTAGGGACAACATTTGGAAACGAATGCTAATACCTAATATTATGATAATAGGGCATCCTATAATTATGAAAGCTATAAGCGCTGTGAGAGAGCTTTGCGTCCCATTAGCTAGTTGGAGAGGTAACGGCTCACCAAGGCGATGATGGGTAGCCGGCCTGAGAGGGTGATCGGCCACAAGGGGACTGAGACACGG	ASV1253
5.0761	29.3399	5.07221	5.78444	7.27528e-09	7.51397e-07	Bacteria	Firmicutes	Bacilli	Lactobacillales	Streptococcaceae	Streptococcus	cristatus	ACGCTGGCGGCGTGCCTAATACATGCAAGTAGAACGCTGAAGGGAGAGCTTGCTCTTCTGGATGAGTTGCGAACGGGTGAGTAACGCGTAGGTAACCTGCCTGGTAGCGGGGGATAACTATTGGAAACGATAGCTAATACCGCATAACATTGACTATTGCATGATAGTCAATTGAAAGGTGCAAATGCACCACTACCAGATGGACCTGCGTTGTATTAGCTAGTTGGTGGGGTAACGGCTCACCAAGGCGACGATACATAGCCGACCTGAGAGGGTGATCGGCCACACTGGGACTGAGACACGG	ASV2040
19.0269	28.8531	5.08032	5.67939	1.35178e-08	7.56995e-07	Bacteria	Firmicutes	Bacilli	Lactobacillales	Streptococcaceae	Streptococcus	mitis	ACGCTGGCGGCGTGCCTAATACATGCAAGTAGAACGCTGAAGGAGGAGCTTGCTTCTCTGGATGAGTTGCGAACGGGTGAGTAACGCGTAGGTAACCTGCCTGGTAGCGGGGGATAACTATTGGAAACGATAGCTAATACCGCATAATAGTAGTTGTTGCATGACAACTGTTTGAAAGGTGCAATTGCATCACTACCAGATGGACCTGCGTTGTATTAGCTAGTTGGTGGGGTAACGGCTCACCAAGGCGACGATACATAGCCGACCTGAGAGGGTGATCGGCCACACTGGGACTGAGACACGG	ASV890
7.88862	28.6	5.06491	5.64669	1.63563e-08	7.85102e-07	Bacteria	Bacteroidetes	Bacteroidia	Bacteroidales	Prevotellaceae	Prevotella	oris	ACGCTGGCTACAGGCTTAACACATGCAAGTCGAGGGGAAACGACGGGGAAGCTTGCTTCCTTGGGCGTCGACCGGCGCACGGGTGAGTAACGCGTATCCAACCTGCCTCTGACTGAGGGATAACCCGTCGAAAGTCGGCCTAATACCTCATGGCATCGTCTGCGGGCATCCAACGACGATTAAAGATTTCATCGGTCAGGGATGGGGATGCGTCTGATTAGCTTGTTGGCGGGGTAACGGCCCACCAAGGCGACGATCAGTAGGGGTTCTGAGAGGAAGGTCCCCCACATTGGAACTGAGACACGG	ASV1383
8.55825	28.2329	5.07345	5.56483	2.62411e-08	1.07893e-06	Bacteria	Firmicutes	Bacilli	Lactobacillales	Streptococcaceae	Streptococcus	Streptococcus (unc.)	ACGCTGGCGGCGTGCCTAATACATGCAAGTAGAACGCTGAAGGAAGGAGCTTGCTCTTTCCGGATGAGTTGCGAACGGGTGAGTAACGCGTAGGTAACCTGCCTGGTAGCGGGGGATAACTATTGGAAACGATAGCTAATACCGCATAACAGTAGATATCGCATGATAGCTGCTTGAAAGGTGCAAATGCACCACTACCAGATGGACCTGCGTTGTATTAGCTAGTTGGTGAGGTAACGGCTCACCAAGGCAACGATACATAGCCGACCTGAGAGGGTGATCGGCCACACTGGGACTGAGACACGG	ASV527
11.0904	28.1223	5.06893	5.54797	2.88998e-08	1.07893e-06	Bacteria	Firmicutes	Negativicutes	Selenomonadales	Veillonellaceae	Veillonella	Veillonella (unc.)	ACGCTGGCGGCGTGCTTAACACATGCAAGTCGAACGAAGAGCGATGGAAGCTTGCTTCTATCAATCTTAGTGGCGAACGGGTGAGTAACGCGTAATCAACCTGCCCTTCAGAGGGGGACAACAGTTGGAAACGACTGCTAATACCGCATACGATCTAACCTCGGCATCGAGGAAAGATGAAAGGTGGCCTCTATGTATAAGCTATCACTGAAGGAGGGGATTGCGTCTGATTAGCTAGTTGGAGGGGTAACGGCCCACCAAGGCGATGATCAGTAGCCGGTCTGAGAGGATGAACGGCCACATTGGGACTGAGACACGG	ASV622
15.3856	28.0219	5.08004	5.51607	3.46655e-08	1.10893e-06	Bacteria	Firmicutes	Bacilli	Lactobacillales	Streptococcaceae	Streptococcus	cristatus	ACGCTGGCGGCGTGCCTAATACATGCAAGTAGAACGCTGAAGGAGGAGCTTGCTCTTCTGGATGAGTTGCGAACGGGTGAGTAACGCGTAGGTAACCTGCCTGGTAGCGGGGGATAACTATTGGAAACGATAGCTAATACCGCATAATATTGACTATTGCATGATAGTCAATTGAAAGGTGCAAATGCACCACTACCAGATGGACCTGCGTTGTATTAGCTAGTTGGTGGGGTAACGGCTCACCAAGGCGACGATACATAGCCGACCTGAGAGGGTGATCGGCCACACTGGGACTGAGACACGG	ASV1101
10.8836	27.9366	5.07205	5.50795	3.63043e-08	1.10893e-06	Bacteria	Bacteroidetes	Bacteroidia	Bacteroidales	Prevotellaceae	Prevotella	baroniae	ACGCTGGCTACAGGCTTAACACATGCAAGTCGAGGGGCAGCATGGGGTTTGCTTGCAAACCCCGATGGCGACCGGCGCACGGGTGAGTAACGCGTATCCAACCTTCCCGCGACTCGGGTATAACCTGCCGAAAGGCAGACTAATCCCCGATGTCCTCCACTTTGGACATCTTTTGTGGAGCAAAGGCTTCGGCCGGTTGCGGATGGGGATGCGTCCGATTAGCTTGTTGGCGGGGCAATGGCCCACCAAGGCTTCGATCGGTAGGGGTTCTGAGAGGAAGGCCCCCCACATTGGAACTGAGACACGG	ASV1462
61.6681	27.8167	5.07731	5.47863	4.28635e-08	1.20018e-06	Bacteria	Firmicutes	Bacilli	Lactobacillales	Streptococcaceae	Streptococcus	Streptococcus (unc.)	ACGCTGGCGGCGTGCCTAATACATGCAAGTAGAACGCTGAAGGAGGAGCTTGCTCTTCTGGATGAGTTGCGAACGGGTGAGTAACGCGTAGGTAACCTGCCTGGTAGCGGGGGATAACTATTGGAAACGATAGCTAATACCGCATAAGAGTAGATGTTGCATGACATTTACTTAAAAGGTGCAATTGCATCACTACCAGATGGACCTGCGTTGTATTAGCTAGTTGGTGGGGTAACGGCTCACCAAGGCGACGATACATAGCCGACCTGAGAGGGTGATCGGCCACACTGGGACTGAGACACGG	ASV230
20.3619	27.6624	5.08398	5.44109	5.29564e-08	1.36872e-06	Bacteria	Proteobacteria	Gammaproteobacteria	Pasteurellales	Pasteurellaceae	Haemophilus	Haemophilus (unc.)	ACGCTGGCGGCAGGCTTAACACATGCAAGTCGAACGGTAGCAGGAGAAAGCTTGCTTTCTTGCTGACGAGTGGCGGACGGGTGAGTAATGCTTGGGAATCTGGCTTATGGAGGGGGATAACTACGGGAAACTGTAGCTAATACCGCGTAGTATCGGAAGATGAAAGTGCGGGACCGTAAGGCCGCATGCCATGAGATGAGCCCAAGTGGGATTAGGTAGTTGGTGGGGTAAAGGCCTACCAAGCCTGCGATCTCTAGCTGGTCTGAGAGGATGGCCAGCCACACTGGAACTGAGACACGG	ASV262
14.8118	27.1125	5.03432	5.38553	7.22312e-08	1.73355e-06	Bacteria	Fusobacteria	Fusobacteriia	Fusobacteriales	Leptotrichiaceae	Leptotrichia	Leptotrichia (unc.)	ACGCTGACAGAATGCTTAACACATGCAAGTCGATGGGGAAGTGGTGCTTGCACCATGGTAACCATGGCGGACGGGTGAGTAACGCGTAAGGAACTTGCCTGCGGGACTGGGATAACAGCAGGAAACTGCTGATAATACCGGATAAGGTCATTAAGCTGCATAGCTTAGTGATGAAAGGAGACGCCTGCGGAGAGCCTTGCGTCCTATTAGCTAGTTGGAGGGGTAACGGCCCACCAAGGCGAAGATAGGTAGCCGGCCTGAGAGGGTGGACGGCCACAAGGGGACTGAGATACGG	ASV775
4.93544	27.1978	5.07579	5.35834	8.3992e-08	1.88142e-06	Bacteria	Firmicutes	Negativicutes	Selenomonadales	Veillonellaceae	Veillonella	Veillonella (unc.)	ACGCTGGCGGCGTGCTTAACACATGCAAGTCGAACGGACAGACAGAGAGCTTGCTCTCTTGAAGTTAGTGGCGAACGGGTGAGTAACGCGTAATCAACCTGCCCTTCAGAGGGGGATAACAACGGGAAACCGTTGCTAATACCGCGTACGATTCACAGGCGGCATCGCTTGTGAATGAAAGGTGGCCTCTATATATAAGCTATCGCTGAAGGAGGGGATTGCGTCTGATTAGCTAGTTGGAGGGGTAACGGCCCACCAAGGCAATGATCAGTAGCCGGTCTGAGAGGATGAACGGCCACATTGGGACTGAGACACGG	ASV3872
29.5649	27.1152	5.08397	5.33348	9.63467e-08	2.02328e-06	Bacteria	Proteobacteria	Gammaproteobacteria	Pasteurellales	Pasteurellaceae	Haemophilus	Haemophilus (unc.)	ACGCTGGCGGCAGGCTTAACACATGCAAGTCGAACGGTAACATAAAGAAGCTTGCTTCTTTGATGACGAGTGGCGGACGGGTGAGTAATGCTTGGGAATCTAGCTTATGGAGGGGGATAACTACGGGAAACTGTAGCTAATACCGCGTAGAATCGGAAGATGAAAGTGTGGGACCTTCGGGCCACATGCCATAGGATGAGCCCAAGTGGGATTAGGTAGTTGGTGAGGTAAAGGCTCACCAAGCCGACGATCTCTAGCTGGTCTGAGAGGATGACCAGCCACACTGGGACTGAGACACGG	ASV569
6.17148	26.9622	5.07604	5.31167	1.08628e-07	2.147e-06	Bacteria	Proteobacteria	Gammaproteobacteria	Pasteurellales	Pasteurellaceae	Haemophilus	Haemophilus (unc.)	ACGCTGGCGGCAGGCTTAACACATGCAAGTCGAACGGTAGCAGGAGAAAGCTTGCTTTCTTGCTGACGAGTGGCGGACGGGTGAGTAATGCTTGGGAATCTGGCTTATGGAGGGGGATAACTACGGGAAACTGTAGCTAATACCGCGTAGTATCGGAAGATGAAAGTGCGGGACCGCAAGGCCGCATGCCATGAGATGAGCCCAAGTGGGATTAGGTAGTTGGTGGGGTAAAGGCCTACCAAGCCTGCGATCTCTAGCTGGTCTGAGAGGATGGCCAGCCACACTGGAACTGAGACACGG	ASV556
105.786	26.6528	5.07152	5.25539	1.47709e-07	2.75723e-06	Bacteria	Proteobacteria	Gammaproteobacteria	Pasteurellales	Pasteurellaceae	Haemophilus	Haemophilus (unc.)	ACGCTGGCGGCAGGCTTAACACATGCAAGTCGAACGGTAACATGAAGAAGCTTGCTTCTTTGATGACGAGTGGCGGACGGGTGAGTAATGCTTGGGAATCTAGCTTATGGAGGGGGATAACTACGGGAAACTGTAGCTAATACCGCGTAGAATCGAGAGATGAAAGTGTGGGACCTTCGGGCCACATGCCATAGGATGAGCCCAAGTGGGATTAGGTAGTTGGTGAGGTAAAGGCTCACCAAGCCGACGATCTCTAGCTGGTCTGAGAGGATGACCAGCCACACTGGGACTGAGACACGG	ASV134
109.819	26.6249	5.0803	5.24081	1.59876e-07	2.82729e-06	Bacteria	Proteobacteria	Betaproteobacteria	Neisseriales	Neisseriaceae	Neisseria	Neisseria (unc.)	ACGCTGGCGGCATGCTTTACACATGCAAGTCGGACGGCAGCGGGGTAGTGCTTGCACTACTGCCGGCGAGTGGCGAACGGGTGAGTAACATATCGGAACGTACCGAGCAGTGGGGGATAACTAATCGAAAGATTAGCTAATACCGCATATCTTCTGAGGAAGAAAGCAGGGGACCTTTGGGCCTTGCGCTGTTTGAGCGGCCGATATCTGATTAGCTGGTTGGTGGGGTAAAGGCCTACCAAGGCGACGATCAGTAGCGGGTCTGAGAGGATGATCCGCCACACTGGGACTGAGACACGG	ASV165
129.803	26.3651	5.08109	5.18886	2.11581e-07	3.55456e-06	Bacteria	Proteobacteria	Gammaproteobacteria	Pasteurellales	Pasteurellaceae	Actinobacillus	Actinobacillus (unc.)	ACGCTGGCGGCAGGCTTAACACATGCAAGTCGAACGGTAACAGGGATTAGCTTGCTAATTTGCTGACGAGTGGCGGACGGGTGAGTAATGCTTGGGAATCTGGCTTATGGAGGGGGATAACTACGGGAAACTGTAGCTAATACCGCGTAAAATCTTCGGATTAAAGGGTGGGACTTTCGAGCCACCTGCCATAAGATGAGCCCAAGTGGGATTAGGTAGTTGGTTAGGTAAAGGCTGACCAAGCCGACGATCTCTAGCTGGTCTGAGAGGATGACCAGCCACACTGGAACTGAGACACGG	ASV154
94.2879	26.1721	5.06867	5.16351	2.42359e-07	3.87774e-06	Bacteria	Proteobacteria	Gammaproteobacteria	Pasteurellales	Pasteurellaceae	Haemophilus	haemolyticus	ACGCTGGCGGCAGGCTTAACACATGCAAGTCGAACGGTAGCAGGAGAAAGCTTGCTTTCTTGCTGACGAGTGGCGGACGGGTGAGTAATGCTTGGGAATCTGGCTTATGGAGGGGGATAACTACGGGAAACTGTAGCTAATACCGCGTAGTGTCGAGAGACGAAAGTGCGGGACCGCAAGGCCGCATGCCATGAGATGAGCCCAAGTGGGATTAGGTAGTTGGTGGGGTAAAGGCCTACCAAGCCTGCGATCTCTAGCTGGTCTGAGAGGATGGCCAGCCACACTGGAACTGAGACACGG	ASV293
18.9829	24.3467	5.07737	4.79514	1.62558e-06	2.48271e-05	Bacteria	Proteobacteria	Betaproteobacteria	Burkholderiales	Burkholderiaceae	Lautropia	mirabilis	ACGCTGGCGGCATGCTTTACACATGCAAGTCGAACGGCAGCGCGGGCTTCGGCCTGGCGGCGAGTGGCGAACGGGTGAGTAATACATCGGAACGTGCCCAGTAGTGGGGGATAGCTCGGCGAAAGCCGGATTAATACCGCATACGACCTGAGGGTGAAAGCGGGGGATCTTCGGACCTCGCGCTATTGGAGCGGCCGATGGCAGATTAGCTTGTTGGTGGGGTAAAGGCCTACCAAGGCGACGATCTGTAGCTGGTCTGAGAGGACGACCAGCCACACTGGGACTGAGACACGG	ASV1281
19.6911	23.4635	5.06375	4.63362	3.59332e-06	5.24937e-05	Bacteria	Proteobacteria	Gammaproteobacteria	Pasteurellales	Pasteurellaceae	Haemophilus	parainfluenzae	ACGCTGGCGGCAGGCTTAACACATGCAAGTCGAACGGTAACATAAAGGAGCTTGCTTCTTTGATGACGAGTGGCGGACGGGTGAGTAATGCTTGGGAATCTAGCTTATGGAGGGGGATAACTACGGGAAACTGTAGCTAATACCGCGTAGAATCGGGAGATGAAAGTGTGGGACCTTCGGGCCACATGCCATAGGATGAGCCCAAGTGGGATTAGGTAGTTGGTGAGGTAAAGGCTCACCAAGCCGACGATCTCTAGCTGGTCTGAGAGGATGACCAGCCACACTGGGACTGAGACACGG	ASV648
89.0809	22.3461	5.06387	4.41284	1.02022e-05	0.00014283	Bacteria	Proteobacteria	Gammaproteobacteria	Pasteurellales	Pasteurellaceae	Actinobacillus	Actinobacillus (unc.)	ACGCTGGCGGCAGGCTTAACACATGCAAGTCGAACGGTAACAGGGATTAGCTTGCTAATTTGCTGACGAGTGGCGGACGGGTGAGTAATGCTTGGGAATCTGGCTTATGGAGGGGGATAACTACGGGAAACTGTAGCTAATACCGCGTAAAATCTTCGGATTAAAGGGTGGGACTTTCGGGCCACCTGCCATGAGATGAGCCCAAGTGGGATTAGGTAGTTGGTTAGGTAAAGGCTGACCAAGCCGACGATCTCTAGCTGGTCTGAGAGGATGACCAGCCACACTGGAACTGAGACACGG	ASV266
8.43548	21.2088	5.08405	4.17163	3.02433e-05	0.00040647	Bacteria	Bacteroidetes	Bacteroidia	Bacteroidales	Prevotellaceae	Prevotella	Prevotella (unc.)	ACGCTAGCTACAGGCCTAACACATGCAAGTCGTGGGGCAGCGGGTATGCTTGTTTTCAAGTATATGCCGGCGACCGGCGCACGGGTGAGTAACGCGTATCCAACCTGCCCATCACAAGGGAATAACCCGTCGAAAGTCGGCCTAATGCCCTATGTATTCCGATGAAGTCCTCTGAATCGGAATAAAGCATTTGCGGTGATGGATGGGGATGCGTCTGATTAGCTTGTCGGCGGGGTAACGGCCCACCGAGGCAACGATCAGTAGGGGTTCTGAGAGGAAGGTCCCCCACATTGGAACTGAGACACGG	ASV1954
51.438	-21.0572	5.0719	-4.15173	3.29969e-05	0.000426421	Bacteria	Firmicutes	Bacilli	Lactobacillales	Streptococcaceae	Streptococcus	vestibularis	ACGCTGGCGGCGTGCCTAATACATGCAAGTAGAACGCTGAAGAGAGGAGCTTGCTCTTCTTGGATGAGTTGCGAACGGGTGAGTAACGCGTAGGTAACCTGCCTTGTAGCGGGGGATAACTATTGGAAACGATAGCTAATACCGCATAACAATAGGTGACACATGTCATTTATTTGAAAGGGGCAATTGCTCCACTACAAGATGGACCTGCGTTGTATTAGCTAGTAGGTGAGGTAACGGCTCACCTAGGCGACGATACATAGCCGACCTGAGAGGGTGATCGGCCACACTGGGACTGAGACACGG	ASV261
69.9253	-20.9134	5.07968	-4.11707	3.83713e-05	0.000477509	Bacteria	Actinobacteria	Actinobacteria	Actinomycetales	Micrococcaceae	Rothia	Rothia (unc.)	ACGCTGGCGGCGTGCTTAACACATGCAAGTCGAACGATGAAGCCTAGCTTGCTAGGTGGATTAGTGGCGAACGGGTGAGTAATACGTGAGTAACCTACCTTTAACTCTGGGATAAGCCTGGGAAACTGGGTCTAATACCGGATACGACCAATCTCCGCATGGAGTGTTGGTGGAAAGCGTTATGTAGTGGTTATAGATGGGCTCACGGCCTATCAGCTTGTTGGTGAGGTAACGGCTCACCAAGGCGACGACGGGTAGCCGGCCTGAGAGGGTGACCGGCCACACTGGGACTGAGACACGG	ASV94
5.02046	20.6246	5.08766	4.05385	5.03811e-05	0.000604573	Bacteria	Fusobacteria	Fusobacteriia	Fusobacteriales	Leptotrichiaceae	Leptotrichia	Leptotrichia (unc.)	ACGCTGACAGAATGCTTAACACATGCAAGTCTTTGGCGAATCTGTGCTTGCACAGGCTAGCCAAGGCGGACGGGTGAGTAACGCGTAAAGAACTTGCCCTGCAGACAGGGATAACAGACGGAAACGACTGATAACACCTGATACAATTGCCGGCACGCATGTGCCTGGCAATGAAAAGAGATGCTGCGGGAGAGCTTTGCGTCCTATTAGCTTGTTGGTGAGGTAACGGCTCACCAAGGCGATGATAGGTAGCCGGCCTGAGAGGGTGAACGGCCACAAGGGGACTGAGATACGG	ASV2551
15.1759	-20.4776	5.06303	-4.04453	5.24287e-05	0.000607449	Bacteria	Firmicutes	Bacilli	Lactobacillales	Streptococcaceae	Streptococcus	Streptococcus (unc.)	ACGCTGGCGGCGTGCCTAATACATGCAAGTAGAACGCTGAAGGAAGGAGCTTGCTCTTTCCGGATGAGTTGCGAACGGGTGAGTAACGCGTAGGTAACCTGCCTGGTAGCGGGGGATAACTATTGGAAACGATAGCTAATACCGCATAACAGTAGATATCGCATGATAGCTGCTTGAAAGGTGCAATTGCACCACTACCAGATGGACCTGCGTTGTATTAGCTAGTTGGTGAGGTAACGGCTCACCAAGGCAACGATACATAGCCGACCTGAGAGGGTGATCGGCCACACTGGGACTGAGACACGG	ASV1127
67.8582	12.2103	3.16842	3.85376	0.000116318	0.00130276	Bacteria	Firmicutes	Negativicutes	Selenomonadales	Veillonellaceae	Veillonella	Veillonella (unc.)	ACGCTGGCGGCGTGCTTAACACATGCAAGTCGAACGAAGAGCGATGGAAGCTTGCTTCTATCAATCTTAGTGGCGAACGGGTGAGTAACGCGTAATCAACCTGCCCTTCAGAGGGGGACAACAGTTGGAAACGACTGCTAATACCGCATACGATCCAACCTCGGCATCGAGGATGGATGAAAGGTGGCCTCTATTTATAAGCTATCACTGAAGGAGGGGATTGCGTCTGATTAGCTAGTTGGAGGGGTAACGGCCCACCAAGGCAATGATCAGTAGCCGGTCTGAGAGGATGAACGGCCACATTGGGACTGAGACACGG	ASV185
10.9069	18.9797	5.08766	3.73054	0.000191072	0.00207097	Bacteria	Actinobacteria	Actinobacteria	Actinomycetales	Actinomycetaceae	Actinomyces	Actinomyces (unc.)	ACGCTGGCGGCGTGCTTAACACATGCAAGTCGAACGCTGAAGCCTGGCTTTTGTTGGGTGGATGAGTGGCGAACGGGTGAGTAACACGTGAGTAACCTGCCCCCTTCTTTGGGATAACGCCCGGAAACGGGTGCTAATACTGGATATTCACTGGCCTTCGCATGGGGGTTGGTGGAAAGGGTTTTCTGGTGGGGGATGGGCTCGCGGCCTATCAGCTTGTTGGTGGGGTGATGGCCTACCAAGGCTTTGACGGGTAGCCGGCCTGAGAGGGTGACCGGTCACATTGGGACTGAGATACGG	ASV1652
12.4232	-18.5422	5.07977	-3.65021	0.00026203	0.00275131	Bacteria	Actinobacteria	Actinobacteria	Actinomycetales	Actinomycetaceae	Actinomyces	Actinomyces (unc.)	ACGCTGGCGGCGTGCTTAACACATGCAAGTCGAACGGTGAAGGGACCAGCTTGCTGGTTCTGGATGAGTGGCGAACGGGTGAGTAACACGTGAGTAACCTGCCCCCTTCTTCTGGATAACCGCATGAAAGTGTGGCTAATACGGGATATTCTGGGTCTGTCGCATGATGGGCCCGGGAAAGATATTGTTTCGGTGGGGGATGGGCTCGCGGCCTATCAGCTTGTTGGTGGGGTGATGGCCTACCAAGGCGGTGACGGGTAGCCGGCCTGAGAGGGTGGACGGTCACACTGGGACTGAGACACGG	ASV1379
6.09265	-18.4278	5.07975	-3.62771	0.000285951	0.0029115	Bacteria	Firmicutes	Bacilli	Bacillales	Bacillales_Incertae_Sedis_XI	Gemella	Gemella (unc.)	ACGCTGGCGGCGTGCCTAATACATGCAAGTCGAGCGAAGTTTTTCTGGTGCTTGCACTAGAAAAACTTAGCGGCGAACGGGTGAGTAACACGTAAAGAACCTGCCTTATAGACTGGGACAACTATTGGAAACGATAGCTAATACCGGATAACAGCATTAACTGCATGGTTGATGTTTGAAAGTTGGTTTTGCTAACACTATGAGATGGCTTTGCGGTGCATTAGCTAGTTGGTGGGGTAAAGGCCTACCAAGGCAACGATGCATAGCCGACCTGAGAGGGTGATCGGCCACACTGGGACTGAGACACGG	ASV1584
11.9356	-18.2793	5.07971	-3.59849	0.000320073	0.00316307	Bacteria	Actinobacteria	Actinobacteria	Actinomycetales	Actinomycetaceae	Actinomyces	oris	ACGCTGGCGGCGTGCTTAACACATGCAAGTCGAACGGTGAAGGGGCCTGCTTTTGTGGGTCCTGGATGAGTGGCGAACGGGTGAGTAACACGTGAGTAACCTGCCCCCTTCTTCTGGATAACCGCATGAAAGTGTGGCTAATACGGGATATTCTGTGCCTGCTGCATGGTGGGTGTGGGAAAGATTGCGCCCTTTTTGGGTGTTTTTGGTGGGGGATGGGCTCGCGGCCTATCAGCTTGTTGGTGGGGTGATGGCCTACCAAGGCGGTGACGGGTAGCCGGCCTGAGAGGGTGGACGGTCACACTGGGACTGAGACACGG	ASV1060
33.7912	17.5738	5.07563	3.46239	0.000535401	0.00499708	Bacteria	Firmicutes	Bacilli	Lactobacillales	Streptococcaceae	Streptococcus	Streptococcus (unc.)	ACGCTGGCGGCGTGCCTAATACATGCAAGTAGAACGCTGAAGGAGGAGCTTGCTTCTCTGGATGAGTTGCGAACGGGTGAGTAACGCGTAGGTAACCTGCCTGGTAGCGGGGGATAACTATTGGAAACGATAGCTAATACCGCATAATATTGACTATTGCATGATAGTCAATTAAAAGGTGCAATTGCATCACTACCAGATGGACCTGCGTTGTATTAGCTAGTTGGTGGGGTAACGGCTCACCAAGGCGACGATACATAGCCGACCTGAGAGGGTGATCGGCCACACTGGGACTGAGACACGG	ASV573
20.5656	-17.582	5.07256	-3.46611	0.000528051	0.00499708	Bacteria	Actinobacteria	Actinobacteria	Coriobacteriales	Coriobacteriaceae	Olsenella	Olsenella (unc.)	ACGCTGGCGGCGCGCCTAACACATGCAAGTCGAACGGTTAAAGCACCTTCGGGTGTGTATAGAGTGGCGAACGGCTGAGTAACACGTGGGCAACCTGCCCTTTGCATCGGGACAGCCTCGGGAAACCGTGGTTAATACCGGATACTCCATCTTTCTCACATGAAAAAGATGGGAAAGTGTTTAGCGGCAAGGGATGGGCCCGCGCCCTGTTAGCTTGTTGGTGGGGTAAAAGCCTACCAAGGCAATGATGGGTAGCCGGGTTGAGAGACCGACCGGCCAGATTGGGACTGAGACACGG	ASV1165
50.5724	9.97778	2.89169	3.4505	0.000559552	0.00508133	Bacteria	Fusobacteria	Fusobacteriia	Fusobacteriales	Fusobacteriaceae	Fusobacterium	Fusobacterium (unc.)	ACGCTGACAGAATGCTTAACACATGCAAGTCAACTTGAATTTGGGTTTTTAACTTAGGTTTGGGTGGCGGACGGGTGAGTAACGCGTAAAGAACTTGCCTCACAGCTAGGGACAACATTTGGAAACGAATGCTAATACCTAATATTATGATAATAGGGCATCCTATAATTATGAAAGCTATAAGCGCTGTGAGAGAGCTTTGCGTCCCATTAGCTAGTTGGAGAGGTAACGGCTCACCAAGGCGATGATGGGTAGCCGGCCTGAGAGGGTGATCGGCCACAAGGGGACTGAGACACGG	ASV254
6.09995	16.8926	5.07588	3.32801	0.000874692	0.00773412	Bacteria	SR1	SR1 (unc.)	SR1 (unc.)	SR1 (unc.)	SR1 (unc.)	SR1 (unc.)	ACGCTAGCGAAATGCCTAACACATGCAAGTCGAACGGACCTTGCCTTGTGCTTGCACAAAGTAAGGTTAGTGGCAAACGAGCGAGTAACGCGTGCTTAACCTGCCCCGAAGATGGGAATAACTGCAGAGATGTAGCTAATTCCCAATATGCTCACGATGGTGAAATTCCGATGTGAGGAAAGATTTATCGCTTCGGGAGGGGGGTGCGTCCTATCAGGTAGTTGGTAAGGTAATGGCTTACCAAGCCTATGACGGGTAACCGGTCTGAGATGATGTCCGGTCGCGATGGGACTGAGATACGG	ASV1747
4.71997	16.5814	5.07765	3.26556	0.00109248	0.00941217	Bacteria	Fusobacteria	Fusobacteriia	Fusobacteriales	Leptotrichiaceae	Leptotrichia	Leptotrichia (unc.)	ACGCTGACAGAATGCTTAACACATGCAAGTCTTTGGCAAATCTGTGCTTGCACAGCCTAGCCAAGGCGGACGGGTGAGTAACGCGTAAAGAACTTACCCTGCAGACAGGGATAACAGACGGAAACGACTGATAATACCTGATACAATTGCCAGCACGCATGTGCCCGGCAATGAAAAGTGATGCTGCAGGAGAGCTTTGCGTCCTATTAGCTTGTTGGTGAGGTAACGGCTCACCAAGGCGATGATAGGTAGCCGGCCTGAGAGGGTGAACGGCCACAAGGGGACTGAGATACGG	ASV3183

## Sheet: MCI vs HC
	Stool: Differential abundance test results with DESeq: MCI vs HC
baseMean	log2FoldChange	lfcSE	stat	pvalue	padj	Kingdom	Phylum	Class	Order	Family	Genus	Species	seqs	ASV
429.673	15.0603	2.50153	6.02044	1.73947e-09	5.97284e-07	Bacteria	Bacteroidetes	Bacteroidia	Bacteroidales	Bacteroidaceae	Bacteroides	uniformis	ACGCTAGCTACAGGCTTAACACATGCAAGTCGAGGGGCAGCATGAACTTAGCTTGCTAAGTTTGATGGCGACCGGCGCACGGGTGAGTAACACGTATCCAACCTGCCGATGACTCGGGGATAGCCTTTCGAAAGAAAGATTAATACCCGATGGCATAGTTCTTCCGCATGGTGGAACTATTAAAGAATTTCGGTCATCGATGGGGATGCGTTCCATTAGGTTGTTGGCGGGGTAACGGCCCACCAAGCCTTCGATGGATAGGGGTTCTGAGAGGAAGGTCCCCCACATTGGAACTGAGACACGG	ASV13
4.64834	-29.446	5.02169	-5.86376	4.52488e-09	5.97284e-07	Bacteria	Firmicutes	Clostridia	Clostridiales	Ruminococcaceae	Subdoligranulum	Subdoligranulum (unc.)	ACGCTGGCGGCGCGCCTAACACATGCAAGTCGAACGGAGCTGAGAGGAGCTTGCTTTTCTTAGCTTAGTGGCGAACGGGTGAGTAACGCGTGAGTAACCTGCCCTGGAGTGGGGGACAACAGTTGGAAACGACTGCTAATACCGCATAAGCCCACGATCCGGCATCGGATTGAGGGAAAAGGATTTATTCGCTTCAGGATGGACTCGCGTCCAATTAGCTAGTTGGTGAGGTAACGGCCCACCAAGGCGACGATTGGTAGCCGGACTGAGAGGTTGAACGGCCACATTGGGACTGAGACACGG	ASV595
10.1853	-29.4074	5.00317	-5.87776	4.15868e-09	5.97284e-07	Bacteria	Firmicutes	Clostridia	Clostridiales	Clostridiaceae_1	Clostridium_sensu_stricto	Clostridium_sensu_stricto (unc.)	ACGCTGGCGGCGTGCCTAACACATGCAAGTCGAGCGAATGAAGTTCCTTCGGGAACGGATTTAGCGGCGGACGGGTGAGTAACACGTGGGCAACCTGCCTCATAGAGGGGAATAGCCTTCCGAAAGGGAGATTAATACCGCATAAGATTGTAGTACCGCATGGTACAGCAATTAAAGGAGCAATCCGCTATGAGATGGGCCCGCGGCGCATTAGCTAGTTGGTGAGGTAACGGCTCACCAAGGCGACGATGCGTAGCCGACCTGAGAGGGTGATCGGCCACATTGGGACTGAGACACGG	ASV950
18.3262	-28.584	5.02169	-5.69212	1.25472e-08	1.24218e-06	Bacteria	Firmicutes	Clostridia	Clostridiales	Ruminococcaceae	Ruminococcaceae (unc.)	Ruminococcaceae (unc.)	ACGCTGGCGGCGTGCCTAACACATGCAAGTCGAACGGAGTTACTTTGGTGAAGTTTTCGGATGGATCTGATTTAACTTAGTGGCGGACGGGTGAGTAATGCGTGAGCAACCTGCCCTTCAGAGGGGGACAACAGTTGGAAACGACTGCTAATACCGCATAATGTATTCGGAAGGCATCTTCTGGATACCAAAGGAGAAATCCGCTGATGGATGGGCTCACGTCTGATTAGCTAGTTGGTGAGGTAACGGCTCACCAAGGCTGCGATCAGTAGCCGGACTGAGAGGTTGAACGGCCACATTGGGACTGAGATACGG	ASV685
10.5931	-28.1894	5.00612	-5.63098	1.79185e-08	1.41914e-06	Bacteria	Firmicutes	Clostridia	Clostridiales	Lachnospiraceae	Lachnospiraceae (unc.)	Lachnospiraceae (unc.)	ACGCTGGCGGCGTGCTTAATACATGCAAGTCGAACGAAGCACCTTGGACAGAATCCTTCGGGAGGAAGACCATTGTGACTGAGTGGCGGACGGGTGAGTAACGCGTGGGTAACCTGCCTTGTACAGGGGGATAACAGTTGGAAACGACTGCTAATACCGCATAAGCGCACAGTACCGCATGGTACGGTGTGAAAAACTCCGGTGGTACAAGATGGACCCGCGTCTGATTAGCTAGTTGGTGAGGTAACGGCCCACCAAGGCGACGATCAGTAGCCGACTTGAGAGAGTGATCGGCCACATTGGGACTGAGACACGG	ASV1020
42.307	-26.2825	5.00974	-5.24629	1.55194e-07	1.02428e-05	Bacteria	Firmicutes	Negativicutes	Selenomonadales	Veillonellaceae	Dialister	invisus	ACGCTGGCGGCGTGCTTAACACATGCAAGTCGAACGAAAAGACGGAAAGAGCTTGCTCTTTCCGGAATTGAGTGGCAAACGGGTGAGTAACACGTAAACAACCTGCCTTCAGGATGGGGACAACAGACGGAAACGACTGCTAATACCGAATAAGTTCCAAGAGCCGCATGGCCCATGGAAGAAAAGGTGGCCTCTACCTGTAAGCTATCGCCTGAAGAGGGGTTTGCGTCTGATTAGCTGGTTGGAGGGGTAACGGCCCACCAAGGCGACGATCAGTAGCCGGTCTGAGAGGATGAACGGCCACACTGGAACTGAGACACGG	ASV110
12.0658	-23.6108	5.00933	-4.71337	2.43652e-06	0.000124895	Bacteria	Bacteroidetes	Bacteroidia	Bacteroidales	Porphyromonadaceae	Barnesiella	Barnesiella (unc.)	ACGCTAGCGACAGGCCTAACACATGCAAGTCGAGGGGCAGCGGAGAGGTAGCAATACCTTTGCCGGCGACCGGCGCACGGGTGAGTAACACGTATGCAATCCACCTGTAACAGGGGGATAACCCGGAGAAATCCGGACTAATACCCCATAATATGGGCGCTCCGCATGGAGAGTCCATTAAAGAGAGCAATCTTGGTTACAGACGAGCATGCGCTCCATTAGCCAGTTGGCGGGGTAACGGCCCACCAAGGCGACGATGGATAGGGGTTCTGAGAGGAAGGTCCCCCACATTGGAACTGAGACACGG	ASV563
41.5401	23.5943	5.0134	4.70625	2.52313e-06	0.000124895	Bacteria	Firmicutes	Clostridia	Clostridiales	Clostridiales (unc.)	Clostridiales (unc.)	Clostridiales (unc.)	ACGCTGGCGGCGTGCCTAACACATGCAAGTCGAGCGGAGACAGTGAGTAGCTTGCTACGAGCTGTTTTAGCGGCGGACGGGTGAGTAACGCGTGAGCAACCTTTCCCAGACAGGGGAATAACACACCGAAAGGTGTACTAATACCGCATAAGACCACGGGATCACATGGTTCTGAGGTAAAAGATTTATCGGTTTGGGGTGGGCTCGCGTCCGATTAGGTAGTTGGTGAGGTAACGGCCCACCAAGCCGACGATCGGTAGCCGACCTGAGAGGGTGATCGGCCACATTGGGACTGAGACACGG	ASV735
67.2394	22.3532	5.01011	4.46162	8.13424e-06	0.000322116	Bacteria	Bacteroidetes	Bacteroidia	Bacteroidales	Prevotellaceae	Paraprevotella	Paraprevotella (unc.)	ACGCTAGCTACAGGCTTAACACATGCAAGTCGAGGGGCAGCATGGACCCAGCTTTGCTGGGTTTGATGGCGACCGGCGCACGGGTGAGTAACGCGTATCCAACCTGCCCTTTACTCCGGGATAGTCTCCTGAAAGGGAGTTTAATACCGGATGTGTTTGTCTTTCCGCATGGGAGCGACAAATAAAGATTAATTGGTAAAGGATGGGGATGCGTCCCATTAGCTTGTTGGCGGGGTAACGGCCCACCAAGGCGACGATGGGTAGGGGTTCTGAGAGGAAGGTCCCCCACATTGGAACTGAGACACGG	ASV139
4.49065	-22.3828	5.01446	-4.46366	8.05724e-06	0.000322116	Bacteria	Bacteroidetes	Bacteroidia	Bacteroidales	Porphyromonadaceae	Butyricimonas	Butyricimonas (unc.)	ACGCTAGCGACAGGCTTAACACATGCAAGTCGAGGGGCAGCACGGTGTAGCGATACACTGGTGGCGACCGGCGCACGGGTGAGTAACACGTGTGCAACCAACCCCGTACCGGGAGATAACCCGCGGAAACGTGGACTAACATCCCATGATACTCGAGAGCCGCATGGCTCTAGATTTAAAATTCCGGTGGTACGGGACGGGCACGCGCGACATTAGGTAGTTGGCGGGGTAAGGGCCCACCAAGCCGACGATGTCTAGGGGTTCTGAGAGGAAGGTCCCCCACACTGGAACTGAGACACGG	ASV879
137.653	21.1874	4.99785	4.2393	2.24217e-05	0.000739916	Bacteria	Bacteroidetes	Bacteroidia	Bacteroidales	Bacteroidaceae	Bacteroides	cellulosilyticus	ACGCTAGCTACAGGCTTAACACATGCAAGTCGAGGGGCAGCATGACCTAGCAATAGGTTGATGGCGACCGGCGCACGGGTGAGTAACACGTATCCAACCTACCGGTTATTCCGGGATAGCCTTTCGAAAGAAAGATTAATACCGGATAGTATAACGAGAAGGCATCTTTTTGTTATTAAAGAATTTCGATAACCGATGGGGATGCGTTCCATTAGTTTGTTGGCGGGGTAACGGCCCACCAAGACATCGATGGATAGGGGTTCTGAGAGGAAGGTCCCCCACATTGGAACTGAGACACGG	ASV35
6.08442	21.3301	5.01345	4.25457	2.09453e-05	0.000739916	Bacteria	Firmicutes	Clostridia	Clostridiales	Clostridiales (unc.)	Clostridiales (unc.)	Clostridiales (unc.)	ACGCTGGCGGCGTGCCTAACACATGCAAGTCGAGCGGGGAACACTGAAAGCTTGCTTTTGGTGTTTCTAGCGGCGGACGGGTGAGTAACGCGTGAGCAATCTGTCTCAGACAGGGGGATAACGCAGCGAAAGTTGCACTAATACCGCATAAGACCACAGAGCCACATGGCATAGGGGTCAAAGGAGCAATCCGGTCTGAGGTGAGCTCGCGTCCCATTAGGTAGTTGGTGAGGTAACGGCCCACCAAGCCTGCGATGGGTAGCCGACCTGAGAGGGTGATCGGCCACACTGGAACTGAGACACGG	ASV2009
10.3042	20.8677	4.99763	4.17553	2.97293e-05	0.000870416	Bacteria	Firmicutes	Clostridia	Clostridiales	Ruminococcaceae	Clostridium_IV	Clostridium_IV (unc.)	ACGCTGGCGGCGCGCCTAACACATGCAAGTCGAACGGTGAAGAGGAGCTTGCTCCTCGGATCAGTGGCGGACGGGTGAGTAACACGTGAGCAACCTGGCTCTAAGAGGGGGACAACAGTTGGAAACGACTGCTAATACCGCATAACGTATCGGGATGGCATCTTCCTGATACCAAAGATTTTATCGCTTAGAGATGGGCTCGCGTCTGATTAGATAGTTGGCGGGGTAACGGCCCACCAAGTCGACGATCAGTAGCCGGACTGAGAGGTTGAACGGCCACATTGGGACTGAGACACGG	ASV404
5.214	-20.8944	5.01345	-4.16767	3.07723e-05	0.000870416	Bacteria	Firmicutes	Clostridia	Clostridiales	Ruminococcaceae	Ruminococcaceae (unc.)	Ruminococcaceae (unc.)	ACGCTGGCGGCGTGCTTAACACATGCAAGTCGAACGAGAATCTACTGAAAGAGTTTTCGGACAATGGATGTAGAGGAAAGTGGCGGACGGGTGAGTAACGCGTGAGGAACCTGCCTTGAAGAGGGGGACAACAGTTGGAAACGACTGCTAATACCGCATGATGCATAGGGGTCGCATGATCTTTATGCCAAAGATTTATCGCTTCAAGATGGCCTCGCGTCTGATTAGCTAGTTGGCGGGGTAACGGCCCACCAAGGCGACGATCAGTAGCCGGACTGAGAGGTTGAACGGCCACATTGGGACTGAGATACGG	ASV1139
18.2623	20.7533	5.01341	4.13957	3.47963e-05	0.000918623	Bacteria	Firmicutes	Clostridia	Clostridiales	Ruminococcaceae	Oscillibacter	Oscillibacter (unc.)	ACGCTGGCGGCGTGCTTAACACATGCAAGTCGAACGAGAATCTGTGGAAAGAGGATTCGTCCAATTGAAGCAGAGGACAGTGGCGGACGGGTGAGTAACGCGTGAGGAACCTGCCTTTCAGAGGGGGACAACAGTTGGAAACGACTGCTAATACCGCATAACACATAGGTGTCGCATGGCACTTATGTCAAAGATTTATCGCTGAAAGATGGCCTCGCGTCTGATTAGCTAGTTGGTGAGGTAACGGCCCACCAAGGCGACGATCAGTAGCCGGACTGAGAGGTTGAACGGCCACATTGGGACTGAGATACGG	ASV599
8.40216	20.6197	5.0143	4.11218	3.91948e-05	0.000970072	Bacteria	Bacteroidetes	Bacteroidia	Bacteroidales	Bacteroidaceae	Bacteroides	Bacteroides (unc.)	ACGCTAGCTACAGGCTTAACACATGCAAGTCGAGGGGCAGCATTTTAGTTTGCTTGCAAACTGAAGATGGCGACCGGCGCACGGGTGAGTAACACGTATCCAACCTGCCGATAACTCCGGGATAGCCTTTCGAAAGAAAGATTAATACCGGATAGCATACGAATATCGCATGATATTTTTATTAAAGAATTTCGGTTATCGATGGGGATGCGTTCCATTAGTTTGTTGGCGGGGTAACGGCCCACCAAGACAACGATGGATAGGGGTTCTGAGAGGAAGGTCCCCCACATTGGAACTGAGACACGG	ASV238
5.96399	-20.4572	5.01813	-4.07666	4.56875e-05	0.00106425	Bacteria	Proteobacteria	Betaproteobacteria	Burkholderiales	Sutterellaceae	Parasutterella	Parasutterella (unc.)	ACGCTGGCGGAACGCTTTACACATGCAAGTCGAACGGTAACGCGGGGAGAAGCTTGCTTCTCTCCGGCGACGAGTGGCGAACGGGTGAGTAATACATCGGAACGTGTCCGCTCGTGGGGGACAACCAGCCGAAAGGTTGGCTAATACCGCATGAGTTCTACGGAAGAAAGAGGGGGACCCGCAAGGGCCTCTCGCGAGCGGAGCGGCCGATGACTGATTAGCCGGTTGGTGAGGTAACGGCTCACCAAAGCAACGATCAGTAGCTGGTCTGAGAGGACGACCAGCCACACTGGGACTGAGACACGG	ASV690
7.16709	20.301	5.01349	4.04928	5.13754e-05	0.00113026	Bacteria	Firmicutes	Clostridia	Clostridiales	Clostridiales (unc.)	Clostridiales (unc.)	Clostridiales (unc.)	ACGCTGGCGGCGTGCATAACACATTCAAGTCGAACGGGGCAGCAATGCCTAGTGGCGGACGGGTGAGTAACGCGTGAGCAACCTGCCCTTGCGTGGGGGATACCATCTGGAAACGGATGTTAATACCGCATAAAGTACAGGCGACCGCATGGTCGTAGTACCAAAGATTTATTGCGCAAGGATGGGCTCGCGTCCCATTAGATAGTTGGTGAGGTAACGGCCCACCAAGTCAGCGATGGGTAGCCGGACTGAGAGGTTGAACGGCCACATTGGAACTGAGATACGG	ASV662
14.6259	19.8965	5.01018	3.97121	7.15075e-05	0.00149037	Bacteria	Bacteroidetes	Bacteroidia	Bacteroidales	Prevotellaceae	Paraprevotella	Paraprevotella (unc.)	ACGCTAGCTACAGGCTTAACACATGCAAGTCGAGGGGCAGCATGGACCCAGCTTTGCTGGGTTTGATGGCGACCGGCGCACGGGTGAGTAACGCGTATCCAACCTGCCCTTTACTCCGGGATAGTCTCCTGAAAGGGAGTTTAATACCGGATGTGTTTGTCTTTCCGCATGGGAGCGACAAATAAAGATTGATTGGTAAAGGATGGGGATGCGTCCCATTAGCTTGTTGGCGGGGTAACGGCCCACCAAGGCGACGATGGGTAGGGGTTCTGAGAGGAAGGTCCCCCACATTGGAACTGAGACACGG	ASV577
51.7522	19.6494	4.99769	3.9317	8.43488e-05	0.00167011	Bacteria	Bacteroidetes	Bacteroidia	Bacteroidales	Bacteroidaceae	Bacteroides	Bacteroides (unc.)	ACGCTAGCTACAGGCTTAACACATGCAAGTCGAGGGGCAGCATTTTAGTTTGCTTGCAAACTGAAGATGGCGACCGGCGCACGGGTGAGTAACACGTATCCAACCTGCCGATAACTCCGGGATAGCCTTTCGAAAGAAAGATTAATACCGGATGGCATACGAATATCGCATGATATTTTTATTAAAGAATTTCGGTTATCGATGGGGATGCGTTCCATTAGTTTGTTGGCGGGGTAACGGCCCACCAAGACTACGATGGATAGGGGTTCTGAGAGGAAGGTCCCCCACATTGGAACTGAGACACGG	ASV228
9.48831	19.5811	5.01074	3.90782	9.31324e-05	0.00175621	Bacteria	Bacteroidetes	Bacteroidia	Bacteroidales	Bacteroidaceae	Bacteroides	Bacteroides (unc.)	ACGCTAGCTACAGGCTTAACACATGCAAGTCGAGGGGCATCAGGATGTAGCAATACATTGCTGGCGACCGGCGCACGGGTGAGTAACACGTATCCAACCTGCCTTTTACTCGGGGATAGGCTTTCGAAAGAAAGATTAATACCCGATGGCATAATATTTCCGCATGGGATTATTATTAAAGAATTTCGGTAAAAGATGGGGATGCGTTCCATTAGGCAGTTGGCGGGGTAACGGCCCACCAAACCTTCGATGGATAGGGGTTCTGAGAGGAAGGTCCCCCACATTGGAACTGAGACACGG	ASV698
13.0467	19.4503	4.99565	3.89344	9.88344e-05	0.00177165	Bacteria	Firmicutes	Clostridia	Clostridiales	Lachnospiraceae	Lachnospiraceae (unc.)	Lachnospiraceae (unc.)	ACGCTGGCGGCGTGCTTAACACATGCAAGTCGAACGAAGCACTTACGACAGAACTTTTCGGAGGGAAGATGTTTGTGACTGAGTGGCGGACGGGTGAGTAACGCGTGGGTAACCTGCCTTGCAGAGGGGGACAACAGTTGGAAACGACTGCTAATACCGCATAATAGATCAAGACCGCATGATCATGATCTTAAAGATTTATCGCTGCAAGATGGACCCGCGTCTGATTAGCTAGTTGGTGGGGTAACGGCCTACCAAGGCAACGATCAGTAGCCGGCTTGAGAGAGTGAACGGCCACATTGGGACTGAGACACGG	ASV741
7.70744	19.474	5.01435	3.88365	0.000102899	0.00177165	Bacteria	Firmicutes	Clostridia	Clostridiales	Lachnospiraceae	Lachnospiraceae (unc.)	Lachnospiraceae (unc.)	ACGCTGGCGGCGTGCCTAACACATGCAAGTCGAACGGACTTACATTGAAGCCTAGCGATATGTAAGTTAGTGGCGGACGGGTGAGTAACGCGTGGGTAACCTGCCTTGTACTGGGGGACAACAGTTGGAAACGACTGCTAATACCGCATAAGCGCACAGCTTCGCATGAAGCAGTGCGAAAAACTCCGGTGGTACAAGATGGACCCGCGTCTGATTAGCTGGTTGGTGAGGTAACGGCCCACCAAGGCGACGATCAGTAGCCGGCCTGAGAGGGTGAACGGCCACATTGGGACTGAGACACGG	ASV1541
5.87762	19.3407	5.00622	3.86334	0.000111847	0.00184547	Bacteria	Firmicutes	Clostridia	Clostridiales	Ruminococcaceae	Oscillibacter	Oscillibacter (unc.)	ACGCTGGCGGCGTGCTTAACACATGCAAGTCGAACGGAGTGCTCATGACAGAGGTTTCGGCCAATGGATTGAGTTACTTAGTGGCGGACTGGTGAGTAACGCGTGAGGAACCTGCCTTTCAGAGGGGGACAACAGTTGGAAACGACTGCTAATACCGCATGACACATCGAAGGGGCATCCCTTTGATGTCAAAGATTTTATCGCTGAAAGATGGCCTCGCGTCTGATTAGCTAGTTGGTGAGGTAACGGCCCACCAAGGCGACGATCAGTAGCCGGACTGAGAGGTTGACCGGCCACATTGGGACTGAGATACGG	ASV1664
16.4709	19.231	5.01381	3.83561	0.000125253	0.0019241	Bacteria	Firmicutes	Clostridia	Clostridiales	Ruminococcaceae	Ruminococcus	Ruminococcus (unc.)	ACGCTGGCGGCGTGCCTAACACATGCAAGTCGAACGGAACTGTTTTGAAAGATTTCTTCGGAATGAATTTGATTTAGTTTAGTGGCGGACGGGTGAGTAACGCGTGAGTAACCTGCCTTCAAGAGGGGGATAACATTCTGAAAAGAATGCTAATACCGCATGACATATCGGAACCACATGGTTCTGATATCAAAGATTTTATCGCTTGAAGATGGACTCGCGTCCGATTAGTTAGTTGGTGAGGTAACGGCTCACCAAGACCGCGATCGGTAGCCGGACTGAGAGGTTGAACGGCCACATTGGGACTGAGACACGG	ASV252
16.3908	19.2204	5.01379	3.83351	0.00012633	0.0019241	Bacteria	Firmicutes	Erysipelotrichia	Erysipelotrichales	Erysipelotrichaceae	Holdemanella	Holdemanella (unc.)	ACGCTGGCGGCATGCCTAATACATGCAAGTCGAACGAGAGGAAGGAAAGCTTGCTTTCCTGAATCTAGTGGCGAACGGGTGAGTAACACGTAGGTAACCTGCCCATGTGCCCGGGATAACTTCTGGAAACGGATGCTAAAACCGGATAGGTAGCAGACAAGCATTTGACTGCTATTAAAGTGGCCTTGGCCATGAACATGGATGGACCTGCGGTGCATTAGCTGGTTGGTGAGGTAACGGCCCACCAAGGCGACGATGCATAGCCGGCCTGAGAGGGCGGACGGCCACATTGGGACTGAGACACGG	ASV485
15.6171	-18.7917	5.02169	-3.74211	0.00018248	0.0024136	Bacteria	Bacteroidetes	Bacteroidia	Bacteroidales	Bacteroidaceae	Bacteroides	fragilis	ACGCTAGCTACAGGCTTAACACATGCAAGTCGAGGGGCATCAGGAAGAAAGCTTGCTTTCTTTGCTGGCGACCGGCGCACGGGTGAGTAACACGTATCCAACCTGCCCTTTACTCGGGGATAGCCTTTCGAAAGAAAGATTAATACCCGATGGCATAATGATTCCGCATGGTTTCATTATTAAAGGATTCCGGTAAAGGATGGGGATGCGTTCCATTAGGTTGTTGGTGAGGTAACGGCTCACCAAGCCTTCGATGGATAGGGGTTCTGAGAGGAAGGTCCCCCACATTGGAACTGAGACACGG	ASV166
32.3008	18.7921	5.01396	3.74795	0.000178288	0.0024136	Bacteria	Bacteroidetes	Bacteroidia	Bacteroidales	Bacteroidaceae	Bacteroides	Bacteroides (unc.)	ACGCTAGCTACAGGCTTAACACATGCAAGTCGAGGGGCAGCATGAACTTAGCTTGCTAAGTTTGATGGCGACCGGCGCACGGGTGAGTAACACGTATCCAACCTGCCGATGACTCGGGGATAGCCTTTCGAAAGAAAGATTAATACCCGATGGCATAGTTCTTCCGCATGGTAGAACTATTAAAGGATTTCGGTCATCGATGGGGATGCGTTCCATTAGGTTGTTGGCGGGGTAACGGCCCACCAAGCCTTCGATGGATAGGGGTTCTGAGAGGAAGGTCCCCCACATTGGAACTGAGACACGG	ASV264
12.0224	-18.7892	5.02169	-3.74161	0.000182848	0.0024136	Bacteria	Firmicutes	Clostridia	Clostridiales	Ruminococcaceae	Ruminococcaceae (unc.)	Ruminococcaceae (unc.)	ACGCTGGCGGCGTGCCTAACACATGCAAGTCGAACGAAGCTTGACGGATGATTTCTTCGGAATGAAACCAGATATGACTTAGTGGCGGACGGGTGAGTAACACGTGAGCAACCTGCCTTTCAGAGGGGGATAACGGCTGGAAACGGTCGCTAATACCGCATGATGTGTTCGGATGGCATCATCTGAACATCAAAGATTTATCGCTGAAAGATGGGCTCGCGTCTGATTAGATAGTTGGTGGGGTAACGGCCTACCAAGTCTGCGATCAGTAGCCGGACTGAGAGGTTGAACGGCCACATTGGGACTGAGATACGG	ASV433
12.8669	-18.8696	5.01614	-3.76178	0.000168708	0.0024136	Bacteria	Firmicutes	Clostridia	Clostridiales	Ruminococcaceae	Ruminococcus	Ruminococcus (unc.)	ACGCTGGCGGCGTGCCTAACACATGCAAGTCGAACGGAACTGTTTTGAAAGATTTCTTCGGAATGAATTTGATTTAGTTTAGTGGCGGACGGGTGAGTAACGCGTGAGTAACCTGCCTTCAAGAGGGGGATAACATTCTGAAAAGAATGCTAATACCGCATGACATATCGGAATCACATGATTTTGATATCAAAGATTTTATCGCTTGAAGATGGACTCGCGTCCGATTAGTTAGTTGGTGAGGTAACGGCTCACCAAGACCGCGATCGGTAGCCGGACTGAGAGGTTGAACGGCCACATTGGGACTGAGACACGG	ASV503
104.768	17.9575	5.00334	3.5891	0.000331816	0.00410622	Bacteria	Bacteroidetes	Bacteroidia	Bacteroidales	Porphyromonadaceae	Parabacteroides	Parabacteroides (unc.)	ACGCTAGCGACAGGCTTAACACATGCAAGTCGAGGGGCAGCACAGGGTAGCAATACTTGGGTGGCGACCGGCGCACGGGTGAGTAACGCGTATGCAACTTACCTATCAGAGGGGGATAGCCCGGCGAAAGTCGGATTAATACCCCATGAAACAGGGGTCCCGCATGGGAATATTTGTTAAAGATTCATCGCTGATAGATAGGCATGCGTTCCATTAGGCAGTTGGCGGGGTAACGGCCCACCAAACCGACGATGGATAGGGGTTCTGAGAGGAAGGTCCCCCACATTGGTACTGAGACACGG	ASV69
3.52115	18.0184	5.01017	3.59637	0.00032269	0.00410622	Bacteria	Bacteria (unc.)	Bacteria (unc.)	Bacteria (unc.)	Bacteria (unc.)	Bacteria (unc.)	Bacteria (unc.)	ACGCTGGCGGCGTGCCTAACACATGCAAGTCGAACGGAGATAAAGATTTCGGTTTTTATCTTAGTGGCGCACGGGTGAGTAACACGTGAATAACCTGACCCAAAGAGGGGGATAACACCTGGAAACAGGTGCTAATACCGCATAAGACCACAATGTCGCATGACGAAGGGGTCAAAGAAAATCGCTTTGGGAGGGGTTCGCGTCCCATTAGGTAGTAGGCGGGGTAACGGCCCACCTAGCCGACGATGGGTAGCCGAGCTGAGAGGCTGATCGGCCACACTGGAACTGAGACACGG	ASV1601
14.9937	-17.5833	5.00286	-3.51465	0.00044034	0.00528407	Bacteria	Bacteroidetes	Bacteroidia	Bacteroidales	Porphyromonadaceae	Coprobacter	Coprobacter (unc.)	ACGCTAGCGACAGGCCTAACACATGCAAGTCGAGGGGCAACATGGTATCAGCTTGCTGATACTGATGGCGACCGGCGCACGGGTGAGTAACGCGTATGTAATCTACCTGTAACAGAGGGATAACCCGGAGAAATCCGGACTAATACCTCATAGCACATATTATTCGCATGAATTTTATGTTAAAGAGACTCGGTTACAGATGAACATGCGTTCCATTAGCTAGTTGGCGGGGTTACGGCCCACCAAGGCAACGATGGATAGGGGTTCTGAGAGGAAGGTCCCCCACACTGGTACTGAGACACGG	ASV926
27.3226	17.3782	5.01387	3.46602	0.000528231	0.00605379	Bacteria	Verrucomicrobia	Verrucomicrobiae	Verrucomicrobiales	Verrucomicrobiaceae	Akkermansia	Akkermansia (unc.)	ACGCTGGCGGCGTGGCTAAGACATGCAAGTCGAACGAGAGAATTGCTAGCTTGCTAATAATTCTCTAGTGGCGCACGGGTGAGTAACACGTGAGTAACCTGCCCCCGAGAGCGGGATAGCCCTGGGAAACTGGGATTAATACCGCATAGTATCGAAAGATTAAAGCAGCAATGCGCTTGGGGATGGGCTCGCGGCCTATTAGTTAGTTGGTGAGGTAACGGCTCACCAAGGCGATGACGGGTAGCCGGTCTGAGAGGATGTCCGGCCACACTGGAACTGAGACACGG	ASV289
19.5941	-17.3232	5.00299	-3.46256	0.000535057	0.00605379	Bacteria	Firmicutes	Clostridia	Clostridiales	Ruminococcaceae	Ruminococcaceae (unc.)	Ruminococcaceae (unc.)	ACGCTGGCGGCGTGCCTAACACATGCAAGTCGAACGGAGTCGGCCCCGCAAGGGACTGACTTAGTGGCGAACGGGTGAGTAACGCGTGAGCAACCTGCCTTTCAGTGGGGGACAACAGTTGGAAACGACTGCTAATACCGCATAATGCATTTTGACCGCATGATCGAGATGCCAAAGATTTATTGCTGAAAGATGGGCTCGCGTCTGATTAGATAGTTGGTGAGGTAACGGCCCACCAAGTCGACGATCAGTAGCCGGACTGAGAGGTTGAACGGCCACATTGGGACTGAGATACGG	ASV810
63.9649	17.2363	5.01378	3.43779	0.000586484	0.00645132	Bacteria	Proteobacteria	Gammaproteobacteria	Enterobacteriales	Enterobacteriaceae	Escherichia/Shigella	coli	ACGCTGGCGGCAGGCCTAACACATGCAAGTCGAACGGTAACAGGAAGCAGCTTGCTGCTTTGCTGACGAGTGGCGGACGGGTGAGTAATGTCTGGGAAACTGCCTGATGGAGGGGGATAACTACTGGAAACGGTAGCTAATACCGCATAACGTCGCAAGACCAAAGAGGGGGACCTTCGGGCCTCTTGCCATCGGATGTGCCCAGATGGGATTAGCTAGTAGGTGGGGTAAAGGCTCACCTAGGCGACGATCCCTAGCTGGTCTGAGAGGATGACCAGCCACACTGGAACTGAGACACGG	ASV112
100.834	17.1108	4.98954	3.42935	0.000605037	0.00647553	Bacteria	Firmicutes	Negativicutes	Selenomonadales	Acidaminococcaceae	Phascolarctobacterium	Phascolarctobacterium (unc.)	ACGCTGGCGGCGTGCCTAACACATGCAAGTCGAACGGAGAATTTTATTTCGGTAGAATTCTTAGTGGCGAACGGGTGAGTAACGCGTAGGCAACCTGCCCTTTAGACGGGGACAACATTCCGAAAGGAGTGCTAATACCGGATGTGATCATCTTGCCGCATGGCAGGATGAAGAAAGATGGCCTCTACAAGTAAGCTATCGCTAAAGGATGGGCCTGCGTCTGATTAGCTAGTTGGTAGTGTAACGGACTACCAAGGCGATGATCAGTAGCCGGTCTGAGAGGATGAACGGCCACATTGGGACTGAGACACGG	ASV120
34.1482	16.9996	4.99843	3.40099	0.000671421	0.00683575	Bacteria	Actinobacteria	Actinobacteria	Coriobacteriales	Coriobacteriaceae	Collinsella	aerofaciens	ACGCTGGCGGCGCGCCTAACACATGCAAGTCGAACGGCACCTATCTTCGGATAGAAGCGAGTGGCGAACGGCTGAGTAACACGTGGAGAACCTGCCCCCTCCCCCGGGATAGCCGCCCGAAAGGACGGGTAATACCGGATACCCCCGGGCGCCGCATGGCGCCCGGGCTAAAGCCCCGACGGGAGGGGATGGCTCCGCGGCCCATCAGGTAGACGGCGGGGTGACGGCCCACCGTGCCGACAACGGGTAGCCGGGTTGAGAGACCGACCGGCCAGATTGGGACTGAGACACGG	ASV395
8.47549	17.0485	5.0139	3.40026	0.000673218	0.00683575	Bacteria	Firmicutes	Clostridia	Clostridiales	Ruminococcaceae	Faecalibacterium	Faecalibacterium (unc.)	ACGCTGGCGGCGCGCCTAACACATGCAAGTCGAACGAGCGAGAGAGAGCTTGCTTTCTCAAGCGAGTGGCGAACGGGTGAGTAACGCGTGAGGAACCTGCCTCAAAGAGGGGGACAACAGTTGGAAACGACTGCTAATACCGCATAAGCCCACAGGTCGGCATCGACCAGAGGGAAAAGGAGCAATCCGCTTTGAGATGGCCTCGCGTCCGATTAGCTAGTTGGTGAGGTAATGGCCCACCAAGGCGACGATCGGTAGCCGGACTGAGAGGTTGAACGGCCACATTGGGACTGAGACACGG	ASV1171
18.9559	16.9167	5.0142	3.37376	0.000741499	0.00734084	Bacteria	Proteobacteria	Gammaproteobacteria	Enterobacteriales	Enterobacteriaceae	Escherichia/Shigella	coli	ACGCTGGCGGCAGGCCTAACACATGCAAGTCGAACGGTAACAGAAAGCAGCTTGCTGCTTTGCTGACGAGTGGCGGACGGGTGAGTAATGTCTGGGAAACTGCCTGATGGAGGGGGATAACTACTGGAAACGGTAGCTAATACCGCATAACGTCGCAAGACCAAAGAGGGGGACCTTCGGGCCTCTTGCCATCGGATGTGCCCAGATGGGATTAGCTAGTAGGTGGGGTAAAGGCTCACCTAGGCGACGATCCCTAGCTGGTCTGAGAGGATGACCAGCCACACTGGAACTGAGACACGG	ASV143
84.2714	16.5765	4.94757	3.35043	0.000806856	0.00779305	Bacteria	Firmicutes	Clostridia	Clostridiales	Clostridiales (unc.)	Clostridiales (unc.)	Clostridiales (unc.)	ACGCTGGCGGCGTGCTTAACACATGCAAGTCGAACGGGGCATAGAGATATGCCTAGTGGCGGACGGGTGAGTAACACGTGAGCAACCTATCCTATACAACGGGATAACACAGAGAAATTTGTGCTAATACGGTATAAGACCACACTCCGGCATCGGAGAGGGGTAAAAGCTGAGGCGGTATAGGAGGGGCTCGCGGCCCATTAGCTAGTTGGAGAGGTAACGGCTCACCAAGGCGACGATGGGTAGCCGATCTGAGAGGATGAACGGCCACATTGGAACTGAGAAACGG	ASV116
21.7509	-16.7098	5.00178	-3.34077	0.000835459	0.00787718	Bacteria	Firmicutes	Clostridia	Clostridiales	Ruminococcaceae	Oscillibacter	Oscillibacter (unc.)	ACGCTGGCGGCGTGCTTAACACATGCAAGTCGAACGAGAATCTGCGGAACGAGGATTCGTCCAAGTGAAGCAGAGGACAGTGGCGGACGGGTGAGTAACGCGTGAGGAACCTGCCTTTCAGAGGGGGACAACAGTTGGAAACGACTGCTAATACCGCATGACACATAGATGTCGCATGGCATTTATGTCAAAGATTTATCGCTGAAAGATGGCCTCGCGTCTGATTAGCTAGTTGGTGAGGTAACGGCCCACCAAGGCGACGATCAGTAGCCGGACTGAGAGGTTGAACGGCCACATTGGGACTGAGATACGG	ASV505
39.4521	16.5252	5.01389	3.29589	0.000981104	0.00903528	Bacteria	Bacteria (unc.)	Bacteria (unc.)	Bacteria (unc.)	Bacteria (unc.)	Bacteria (unc.)	Bacteria (unc.)	ACGCTGGCGGCGTGCCTAACACATGCAAGTCGAACGGAGATAAAGATTTCGGTTTTTATCTTAGTGGCGCACGGGTGAGTAACACGTGAATAACCTGACCCAAAGAGGGGGATAACACCTGGAAACAGGTGCTAATACCGCATAAGACCACAATGTCGCATGACGAAGGGGTCAAAGAAAATCGCTTTGGGAGGGGTTCGCGTCCCATTAGGTAGTAGGCGGGGTAACAGCCCACCTAGCCGACGATGGGTAGCCGAGCTGAGAGGCTGATCGGCCACACTGGAACTGAGACACGG	ASV255
80.1478	-16.3576	4.98694	-3.28009	0.00103775	0.00933975	Bacteria	Bacteroidetes	Bacteroidia	Bacteroidales	Rikenellaceae	Alistipes	Alistipes (unc.)	ACGCTAGCGGCAGGCTTAACACATGCAAGTCGAGGGGCAGCGGGGAGTAGCAATACTCCGCCGGCGACCGGCGCACGGGTGCGTAACGCGTATGCAACCTACCTTTAACAGGGGCATAACACTGAGAAATTGGTACTAATTCCCCATAACATTCGAGAAGGCATCTTCTTGGGTTAAAAACTCCGGTGGTTAAAGATGGGCATGCGTTGTATTAGCTAGTTGGTGAGGTAACGGCTCACCAAGGCGACGATACATAGGGGGACTGAGAGGTTAACCCCCCACATTGGTACTGAGACACGG	ASV151
	Swab: Differential abundance test results with DESeq: MCI vs HC
baseMean	log2FoldChange	lfcSE	stat	pvalue	padj	Kingdom	Phylum	Class	Order	Family	Genus	Species	seqs	ASV
116.157	-28.4969	6.7516	-4.22077	2.43474e-05	0.00277561	Bacteria	Firmicutes	Bacilli	Lactobacillales	Streptococcaceae	Streptococcus	Streptococcus (unc.)	ACGCTGGCGGCGTGCCTAATACATGCAAGTAGAACGCTGAAGAGAGGAGCTTGCTCTTCTTGAATGAGTTGCGAACGGGTGAGTAACGCGTAGGTAACCTGCCTTGTAGCGGGGGATAACTATTGGAAACGATAGCTAATACCGCATAACAATGGGTGACACATGTCATTTATTTGAAAGGGGCAATTGCTCCACTACAAGATGGACCTGCGTTGTATTAGCTAGTAGGTGAGGTAACGGCTCACCTAGGCGACGATACATAGCCGACCTGAGAGGGTGATCGGCCACACTGGGACTGAGACACGG	ASV89
530.629	24.7236	6.70225	3.68885	0.00022527	0.00873778	Bacteria	Proteobacteria	Betaproteobacteria	Neisseriales	Neisseriaceae	Neisseria	Neisseria (unc.)	ACGCTGGCGGCATGCTTTACACATGCAAGTCGGACGGCAGCACAGAGAAGCTTGCTTCTTGGGTGGCGAGTGGCGAACGGGTGAGTAACATATCGGAACGTACCGAGCAGTGGGGGATAACTAATCGAAAGATTAGCTAATACCGCATATATTCTGAGGAAGAAAGCAGGGGACCATTTGGCCTTGCGCTGTTTGAGCGGCCGATATCTGATTAGCTAGTTGGTGGGGTAAAGGCCTACCAAGGCGACGATCAGTAGCGGGTCTGAGAGGATGATCCGCCACACTGGGACTGAGACACGG	ASV16
528.633	24.5576	6.75856	3.63356	0.00027954	0.00873778	Bacteria	Proteobacteria	Betaproteobacteria	Neisseriales	Neisseriaceae	Neisseria	oralis	ACGCTGGCGGCATGCTTTACACATGCAAGTCGGACGGCAGCGGGGTAGTGCTTGCACTACTGCCGGCGAGTGGCGAACGGGTGAGTAACATATCGGAACGTACCGAGCAGTGGGGGATAACTAATCGAAAGATTAGCTAATACCGCATATATTCTGAGGAAGAAAGCAGGGGACCTTTGGGCCTTGCGCTGTTTGAGCGGCCGATATCTGATTAGCTGGTTGGTGGGGTAAAGGCCTACCAAGGCGACGATCAGTAGCGGGTCTGAGAGGATGATCCGCCACACTGGGACTGAGACACGG	ASV34
25.1464	24.3719	6.75185	3.60967	0.000306589	0.00873778	Bacteria	Firmicutes	Negativicutes	Selenomonadales	Veillonellaceae	Veillonella	Veillonella (unc.)	ACGCTGGCGGCGTGCTTAACACATGCAAGTCGAACGAAGAGCGATGGAAGCTTGCTTCTATCAATCTTAGTGGCGAACGGGTGAGTAACGCGTAATCAACCTGCCCTTCAGAGGGGGACAACAGTTGGAAACGACTGCTAATACCGCATACGATCCAATCTCGGCATCGAGGATGGATGAAAGGTGGCCTCTATTTATAAGCTATCACTGAAGGAGGGGATTGCGTCTGATTAGCTAGTTGGAGGGGTAACGGCCCACCAAGGCGATGATCAGTAGCCGGTCTGAGAGGATGAACGGCCACATTGGGACTGAGACACGG	ASV396
